# Supplementary material for: catena-Poly[barium(II)-μ2-(dimethyl sulfoxide)-κ2 O:O-bis­(μ2-2,4,6-tri­nitro­phenolato-κ4 O 2,O 1:O 1,O 6)]
Source: IUCrdata. 2020 Nov 13;5(Pt 11):x201498. doi: 10.1107/S2414314620014984 (PMC9462151; doi:10.1107/S2414314620014984)
Supplement: Supplementary file 1 [file x-05-x201498-sup1.cif]

##############################################################################
#                                                                            #
# This CIF contains the data for a data article accepted for                 #
# publication in IUCrData. It conforms to the requirements of                #
# Notes for Authors for IUCrData, and has been                               #
# peer reviewed under the auspices of IUCrData.                              #
#                                                                            #
# Full details of the Crystallographic Information File format               #
# are given in the paper "The Crystallographic Information File (CIF):       #
# a New Standard Archive File for Crystallography" by S. R. Hall, F. H.      #
# Allen and I. D. Brown [Acta Cryst. (1991), A47, 655-685].                  #
#                                                                            #
# The current version of the core CIF dictionary is obtainable from          #
# ftp://ftp.iucr.org/pub/cif_core.dic.                                       #
#                                                                            #
# Software is freely available for graphical display of the structure(s)     #
# in this CIF. For information consult the CIF software page                 #
# http://www.iucr.org/resources/cif/software.                                #
#                                                                            #
# This file may be used for bona fide research purposes within the           #
# scientific community so long as proper attribution is given to the data    # 
# article from which it was obtained.                                        #
#                                                                            #
##############################################################################
data_I
_database_code_depnum_ccdc_archive 'CCDC 2043610'
_audit_creation_method     'SHELXL-2018/3'
_chemical_name_systematic
;\
<i>catena</i>-Poly[barium(II)-\m~2~-(dimethyl
sulfoxide)-\k^2^<i>O</i>:<i>O</i>-bis(\m~2~-2,4,6-trinitrophenolato-\
\k^4^<i>O</i>^2^,<i>O</i>^1^:<i>O</i>^1^,<i>O</i>^6^)]
;
_chemical_name_common     ?
_chemical_formula_moiety     'C14 H10 Ba N6 O15 S'
_chemical_formula_sum     'C14 H10 Ba N6 O15 S'
_chemical_formula_iupac     '[Ba (C6 H2 N3 O7)2 (C2 H6 O S)]'
_chemical_formula_weight     671.68
_chemical_melting_point     ?
_space_group_crystal_system     monoclinic
_space_group_name_H-M_alt     'P 21/m'
_space_group_name_Hall     '-P 2yb'
loop_
    _space_group_symop_operation_xyz
    'x, y, z'
    '-x, y+1/2, -z'
    '-x, -y, -z'
    'x, -y-1/2, z'
_cell_length_a     4.1933(2)
_cell_length_b     24.1526(13)
_cell_length_c     11.0917(7)
_cell_angle_alpha     90
_cell_angle_beta     95.775(2)
_cell_angle_gamma     90
_cell_volume     1117.66(11)
_cell_formula_units_Z     2
_cell_measurement_reflns_used     9959
_cell_measurement_theta_min     3.37
_cell_measurement_theta_max     28.29
_cell_measurement_temperature     293(2)
_exptl_crystal_description     'plate'
_exptl_crystal_colour     'yellow'
_exptl_crystal_size_max     0.230
_exptl_crystal_size_mid     0.160
_exptl_crystal_size_min     0.050
_exptl_crystal_density_diffrn     1.996
_exptl_crystal_density_meas     ?
_exptl_crystal_density_method     ?
_exptl_crystal_F_000     656
_exptl_absorpt_coefficient_mu     1.960
_exptl_absorpt_correction_type     multi-scan
_exptl_absorpt_process_details
;
(<i>SADABS</i>; Krause <i>et al.</i>, 2015)
;
_exptl_absorpt_correction_T_min     0.5369
_exptl_absorpt_correction_T_max     0.7457
_diffrn_ambient_temperature     293(2)
_diffrn_source     'Sealed Tube'
_diffrn_radiation_type     MoK\a
_diffrn_radiation_wavelength     0.71073
_diffrn_measurement_device_type     'Bruker D8 Quest Eco'
_diffrn_measurement_method     '\f and \w scans'
_diffrn_detector_area_resol_mean     ?
_diffrn_reflns_number     15884
_diffrn_reflns_av_R_equivalents     0.0453
_diffrn_reflns_av_unetI/netI     0.0271
_diffrn_reflns_theta_min     3.132
_diffrn_reflns_theta_max     28.321
_diffrn_reflns_theta_full     25.242
_diffrn_measured_fraction_theta_max     0.998
_diffrn_measured_fraction_theta_full     0.998
_diffrn_reflns_limit_h_min     -5
_diffrn_reflns_limit_h_max     5
_diffrn_reflns_limit_k_min     -32
_diffrn_reflns_limit_k_max     32
_diffrn_reflns_limit_l_min     -14
_diffrn_reflns_limit_l_max     14
_diffrn_standards_number     0
_diffrn_standards_interval_count     0
_diffrn_standards_decay_%     0
_refine_special_details     ?
_reflns_number_total     2860
_reflns_number_gt     2696
_reflns_threshold_expression     'I > 2\s(I)'
_refine_ls_structure_factor_coef     Fsqd
_refine_ls_matrix_type     full
_refine_ls_R_factor_all     0.0351
_refine_ls_R_factor_gt     0.0326
_refine_ls_wR_factor_gt     0.0849
_refine_ls_wR_factor_ref     0.0871
_refine_ls_goodness_of_fit_ref     1.085
_refine_ls_restrained_S_all     1.085
_refine_ls_number_reflns     2860
_refine_ls_number_parameters     182
_refine_ls_number_restraints     0
_refine_ls_hydrogen_treatment     mixed
_refine_ls_weighting_scheme     calc
_refine_ls_weighting_details
              'w=1/[\s^2^(Fo^2^)+(0.0550P)^2^+0.7054P] where P=(Fo^2^+2Fc^2^)/3'
_atom_sites_solution_hydrogens     mixed
_atom_sites_solution_primary     ?
_atom_sites_solution_secondary     ?
_refine_ls_shift/su_max     0.000
_refine_ls_shift/su_mean     0.000
_refine_diff_density_max     1.732
_refine_diff_density_min     -1.098
_refine_ls_extinction_method     none
_refine_ls_extinction_coef     .
loop_
    _atom_type_symbol
    _atom_type_description
    _atom_type_scat_dispersion_real
    _atom_type_scat_dispersion_imag
    _atom_type_scat_source
    'C' 'C' 0.0033 0.0016
                         'International Tables Vol C Tables 4.2.6.8 and 6.1.1.4'
    'Ba' 'Ba' -0.3244 2.2819
                         'International Tables Vol C Tables 4.2.6.8 and 6.1.1.4'
    'N' 'N' 0.0061 0.0033
                         'International Tables Vol C Tables 4.2.6.8 and 6.1.1.4'
    'O' 'O' 0.0106 0.0060
                         'International Tables Vol C Tables 4.2.6.8 and 6.1.1.4'
    'S' 'S' 0.1246 0.1234
                         'International Tables Vol C Tables 4.2.6.8 and 6.1.1.4'
    'H' 'H' 0.0000 0.0000
                         'International Tables Vol C Tables 4.2.6.8 and 6.1.1.4'
_computing_data_collection
;
APEX3 (Bruker, 2019)
;
_computing_cell_refinement
;
SAINT (Bruker, 2019)
;
_computing_data_reduction
;
SAINT (Bruker, 2019)
;
_computing_structure_solution
;
SHELXT (Sheldrick, 2015a)
;
_computing_structure_refinement
;
SHELXL (Sheldrick, 2015b)
;
_computing_molecular_graphics
;
<i>OLEX2</i> (Dolomanov <i>et al.</i>,  2009), DIAMOND
(Brandenburg, 1999) and <i>shelXle</i> (H\"ubschle <i>et al.</i>,
2011)
;
_computing_publication_material
;
<i>shelXle</i> (H\"ubschle <i>et al.</i>,  2011) and publCIF (Westrip,
2010)
;
loop_
    _atom_site_type_symbol
    _atom_site_label
    _atom_site_fract_x
    _atom_site_fract_y
    _atom_site_fract_z
    _atom_site_U_iso_or_equiv
    _atom_site_adp_type
    _atom_site_calc_flag
    _atom_site_occupancy
    _atom_site_disorder_assembly
    _atom_site_disorder_group
    Ba Ba1 0.45109(5) 0.250000 0.41165(2) 0.02648(9) Uani d 1 . .
    O O1 0.9359(5) 0.31686(8) 0.3517(2) 0.0342(4) Uani d 1 . .
    O O2 0.4249(7) 0.30881(12) 0.1757(3) 0.0558(7) Uani d 1 . .
    O O3 0.6121(10) 0.33930(17) 0.0155(3) 0.0842(12) Uani d 1 . .
    O O4 0.7913(9) 0.54083(14) 0.0692(4) 0.0824(11) Uani d 1 . .
    O O5 1.1509(12) 0.56275(15) 0.2103(4) 0.1123(17) Uani d 1 . .
    O O6 1.3008(10) 0.44197(13) 0.5598(3) 0.0835(12) Uani d 1 . .
    O O7 1.4143(7) 0.35863(10) 0.5130(2) 0.0522(6) Uani d 1 . .
    O O11 -0.0224(9) 0.250000 0.5858(3) 0.0470(8) Uani d 1 A .
    N N1 0.5951(7) 0.33983(13) 0.1240(3) 0.0433(6) Uani d 1 . .
    N N2 0.9650(10) 0.52998(14) 0.1609(4) 0.0628(9) Uani d 1 . .
    N N3 1.2850(7) 0.40289(11) 0.4887(3) 0.0435(6) Uani d 1 . .
    C C1 0.9409(7) 0.36577(11) 0.3105(3) 0.0312(5) Uani d 1 . .
    C C2 0.7786(7) 0.38185(13) 0.1958(3) 0.0356(6) Uani d 1 . .
    C C3 0.7865(9) 0.43382(14) 0.1459(3) 0.0435(7) Uani d 1 . .
    H H3 0.682230 0.441196 0.069627 0.052 Uiso calc 1 . .
    C C4 0.9522(9) 0.47457(14) 0.2118(4) 0.0465(8) Uani d 1 . .
    C C5 1.1114(9) 0.46442(14) 0.3244(3) 0.0438(7) Uani d 1 . .
    H H5 1.219(10) 0.4924(19) 0.364(4) 0.053 Uiso d 1 . .
    C C6 1.1081(8) 0.41125(12) 0.3708(3) 0.0363(6) Uani d 1 . .
    S S11 0.1576(5) 0.250000 0.70846(17) 0.0577(7) Uani d 0.729(6) A 1
    C C11 0.031(2) 0.3077(4) 0.7858(7) 0.156(4) Uani d 0.73 A 1
    H H11A 0.143280 0.308937 0.865642 0.187 Uiso calc 0.73 A 1
    H H11B 0.076199 0.340762 0.742520 0.187 Uiso calc 0.73 A 1
    H H11C -0.195036 0.305151 0.791823 0.187 Uiso calc 0.73 A 1
    S S11' -0.079(3) 0.250000 0.7161(8) 0.143(6) Uani d 0.271(6) A 2
    C C11' 0.031(2) 0.3077(4) 0.7858(7) 0.156(4) Uani d 0.27 A 2
    H H11D -0.010490 0.305316 0.869186 0.187 Uiso calc 0.27 A 2
    H H11E 0.256229 0.313593 0.781421 0.187 Uiso calc 0.27 A 2
    H H11F -0.087455 0.338061 0.747709 0.187 Uiso calc 0.27 A 2
loop_
    _atom_site_aniso_label
    _atom_site_aniso_U_11
    _atom_site_aniso_U_22
    _atom_site_aniso_U_33
    _atom_site_aniso_U_12
    _atom_site_aniso_U_13
    _atom_site_aniso_U_23
    Ba1 0.02267(13) 0.02134(13) 0.03503(14) 0.000 0.00095(8) 0.000
    O1 0.0308(10) 0.0254(9) 0.0463(12) 0.0007(8) 0.0035(8) 0.0095(8)
    O2 0.0552(16) 0.0523(16) 0.0588(15) -0.0154(12) 0.0002(12) 0.0058(12)
    O3 0.125(3) 0.088(3) 0.0385(14) -0.033(2) 0.0037(17) 0.0009(15)
    O4 0.102(3) 0.0507(18) 0.092(2) 0.0103(17) -0.003(2) 0.0391(17)
    O5 0.153(4) 0.0435(19) 0.131(4) -0.034(2) -0.032(3) 0.034(2)
    O6 0.138(3) 0.0460(17) 0.0609(18) 0.0187(19) -0.0173(19) -0.0189(14)
    O7 0.0638(16) 0.0344(12) 0.0545(14) 0.0111(11) -0.0133(12) -0.0060(10)
    O11 0.056(2) 0.048(2) 0.0360(16) 0.000 -0.0012(14) 0.000
    N1 0.0485(16) 0.0407(15) 0.0395(13) 0.0030(12) -0.0011(11) 0.0068(12)
    N2 0.081(3) 0.0332(16) 0.076(2) 0.0000(16) 0.013(2) 0.0194(16)
    N3 0.0575(17) 0.0280(13) 0.0444(14) 0.0025(12) 0.0019(12) -0.0029(11)
    C1 0.0303(13) 0.0235(12) 0.0408(14) 0.0041(10) 0.0086(11) 0.0049(10)
    C2 0.0379(15) 0.0301(14) 0.0393(14) 0.0025(11) 0.0062(11) 0.0070(11)
    C3 0.0506(19) 0.0359(16) 0.0447(16) 0.0058(14) 0.0078(14) 0.0135(13)
    C4 0.056(2) 0.0278(15) 0.057(2) 0.0052(14) 0.0117(16) 0.0147(14)
    C5 0.055(2) 0.0252(14) 0.0520(18) -0.0005(13) 0.0081(15) 0.0026(13)
    C6 0.0420(16) 0.0259(13) 0.0415(15) 0.0033(11) 0.0070(12) 0.0023(11)
    S11 0.0417(12) 0.0901(16) 0.0403(9) 0.000 -0.0005(7) 0.000
    C11 0.141(7) 0.213(10) 0.110(5) 0.007(7) -0.005(5) -0.117(7)
    S11' 0.092(9) 0.285(19) 0.054(4) 0.000 0.011(4) 0.000
    C11' 0.141(7) 0.213(10) 0.110(5) 0.007(7) -0.005(5) -0.117(7)
_geom_special_details
;
 All esds (except the esd in the dihedral angle between two l.s. planes)
 are estimated using the full covariance matrix.  The cell esds are taken
 into account individually in the estimation of esds in distances, angles
 and torsion angles; correlations between esds in cell parameters are only
 used when they are defined by crystal symmetry.  An approximate (isotropic)
 treatment of cell esds is used for estimating esds involving l.s. planes.
;
loop_
    _geom_bond_atom_site_label_1
    _geom_bond_atom_site_label_2
    _geom_bond_site_symmetry_2
    _geom_bond_distance
    _geom_bond_publ_flag
    Ba1 O1 4_465 2.725(2) y
    Ba1 O1 1_455 2.725(2) y
    Ba1 O1 . 2.730(2) y
    Ba1 O1 4_565 2.730(2) y
    Ba1 O11 1_655 2.783(4) y
    Ba1 O7 1_455 2.865(2) y
    Ba1 O7 4_465 2.865(2) y
    Ba1 O11 . 2.906(4) y
    Ba1 O2 4_565 2.970(3) y
    Ba1 O2 . 2.970(3) y
    Ba1 S11 . 3.629(2) ?
    Ba1 Ba1 1_655 4.19329(19) ?
    O1 C1 . 1.268(3) y
    O2 N1 . 1.218(4) y
    O3 N1 . 1.212(4) y
    O4 N2 . 1.218(5) y
    O5 N2 . 1.204(6) y
    O6 N3 . 1.228(4) y
    O7 N3 . 1.217(4) y
    O11 S11 . 1.488(4) y
    O11 S11' . 1.488(9) y
    N1 C2 . 1.461(4) y
    N2 C4 . 1.456(4) y
    N3 C6 . 1.451(4) y
    C1 C6 . 1.432(4) y
    C1 C2 . 1.435(4) y
    C2 C3 . 1.373(4) y
    C3 C4 . 1.372(5) y
    C3 H3 . 0.9300 ?
    C4 C5 . 1.379(5) y
    C5 C6 . 1.384(4) y
    C5 H5 . 0.90(4) ?
    S11 C11 4_565 1.747(7) y
    S11 C11 . 1.747(7) y
    C11 H11A . 0.9600 ?
    C11 H11B . 0.9600 ?
    C11 H11C . 0.9600 ?
    S11' C11' . 1.637(9) y
    C11' H11D . 0.9600 ?
    C11' H11E . 0.9600 ?
    C11' H11F . 0.9600 ?
loop_
    _geom_angle_atom_site_label_1
    _geom_angle_atom_site_label_2
    _geom_angle_atom_site_label_3
    _geom_angle_site_symmetry_1
    _geom_angle_site_symmetry_3
    _geom_angle
    _geom_angle_publ_flag
    O1 Ba1 O1 4_465 1_455 72.68(9) y
    O1 Ba1 O1 4_465 . 151.94(9) y
    O1 Ba1 O1 1_455 . 100.46(6) y
    O1 Ba1 O1 4_465 4_565 100.46(6) y
    O1 Ba1 O1 1_455 4_565 151.94(9) y
    O1 Ba1 O1 . 4_565 72.52(9) y
    O1 Ba1 O11 4_465 1_655 136.32(6) y
    O1 Ba1 O11 1_455 1_655 136.32(6) y
    O1 Ba1 O11 . 1_655 67.10(7) y
    O1 Ba1 O11 4_565 1_655 67.10(7) y
    O1 Ba1 O7 4_465 1_455 124.46(7) y
    O1 Ba1 O7 1_455 1_455 58.69(7) y
    O1 Ba1 O7 . 1_455 67.95(8) y
    O1 Ba1 O7 4_565 1_455 135.08(7) y
    O11 Ba1 O7 1_655 1_455 78.34(6) y
    O1 Ba1 O7 4_465 4_465 58.69(7) y
    O1 Ba1 O7 1_455 4_465 124.46(7) y
    O1 Ba1 O7 . 4_465 135.08(7) y
    O1 Ba1 O7 4_565 4_465 67.95(8) y
    O11 Ba1 O7 1_655 4_465 78.34(6) y
    O7 Ba1 O7 1_455 4_465 132.66(11) y
    O1 Ba1 O11 4_465 . 65.44(7) y
    O1 Ba1 O11 1_455 . 65.44(7) y
    O1 Ba1 O11 . . 137.49(6) y
    O1 Ba1 O11 4_565 . 137.48(6) y
    O11 Ba1 O11 1_655 . 94.94(9) y
    O7 Ba1 O11 1_455 . 70.84(6) y
    O7 Ba1 O11 4_465 . 70.84(6) y
    O1 Ba1 O2 4_465 4_565 62.84(7) y
    O1 Ba1 O2 1_455 4_565 96.33(7) y
    O1 Ba1 O2 . 4_565 91.77(8) y
    O1 Ba1 O2 4_565 4_565 57.66(7) y
    O11 Ba1 O2 1_655 4_565 124.61(8) y
    O7 Ba1 O2 1_455 4_565 141.74(8) y
    O7 Ba1 O2 4_465 4_565 84.78(8) y
    O11 Ba1 O2 . 4_565 128.20(8) y
    O1 Ba1 O2 4_465 . 96.33(7) y
    O1 Ba1 O2 1_455 . 62.84(7) y
    O1 Ba1 O2 . . 57.66(7) y
    O1 Ba1 O2 4_565 . 91.77(8) y
    O11 Ba1 O2 1_655 . 124.61(8) y
    O7 Ba1 O2 1_455 . 84.78(8) y
    O7 Ba1 O2 4_465 . 141.74(8) y
    O11 Ba1 O2 . . 128.20(8) y
    O2 Ba1 O2 4_565 . 57.15(12) y
    O1 Ba1 S11 4_465 . 83.59(5) ?
    O1 Ba1 S11 1_455 . 83.59(5) ?
    O1 Ba1 S11 . . 123.35(5) ?
    O1 Ba1 S11 4_565 . 123.35(5) ?
    O11 Ba1 S11 1_655 . 71.83(8) ?
    O7 Ba1 S11 1_455 . 66.89(6) ?
    O7 Ba1 S11 4_465 . 66.89(6) ?
    O11 Ba1 S11 . . 23.10(8) ?
    O2 Ba1 S11 4_565 . 144.44(6) ?
    O2 Ba1 S11 . . 144.44(6) ?
    O1 Ba1 Ba1 4_465 1_655 140.18(4) ?
    O1 Ba1 Ba1 1_455 1_655 140.18(4) ?
    O1 Ba1 Ba1 . 1_655 39.73(4) ?
    O1 Ba1 Ba1 4_565 1_655 39.73(4) ?
    O11 Ba1 Ba1 1_655 1_655 43.66(7) ?
    O7 Ba1 Ba1 1_455 1_655 95.35(6) ?
    O7 Ba1 Ba1 4_465 1_655 95.35(6) ?
    O11 Ba1 Ba1 . 1_655 138.60(7) ?
    O2 Ba1 Ba1 4_565 1_655 87.04(6) ?
    O2 Ba1 Ba1 . 1_655 87.04(6) ?
    S11 Ba1 Ba1 . 1_655 115.50(3) ?
    C1 O1 Ba1 . 1_655 126.78(18) ?
    C1 O1 Ba1 . . 132.75(18) ?
    Ba1 O1 Ba1 1_655 . 100.46(6) ?
    N1 O2 Ba1 . . 137.6(2) ?
    N3 O7 Ba1 . 1_655 139.3(2) ?
    S11 O11 Ba1 . 1_455 158.2(2) ?
    S11 O11 Ba1 . . 106.9(2) ?
    S11' O11 Ba1 . . 146.2(5) ?
    Ba1 O11 Ba1 1_455 . 94.94(9) ?
    O3 N1 O2 . . 123.9(3) ?
    O3 N1 C2 . . 117.9(3) ?
    O2 N1 C2 . . 118.2(3) ?
    O5 N2 O4 . . 123.0(4) ?
    O5 N2 C4 . . 118.4(4) ?
    O4 N2 C4 . . 118.6(4) ?
    O7 N3 O6 . . 122.6(3) ?
    O7 N3 C6 . . 119.9(3) ?
    O6 N3 C6 . . 117.5(3) ?
    O1 C1 C6 . . 124.8(3) ?
    O1 C1 C2 . . 123.3(3) ?
    C6 C1 C2 . . 111.9(3) ?
    C3 C2 C1 . . 125.2(3) ?
    C3 C2 N1 . . 116.6(3) ?
    C1 C2 N1 . . 118.2(3) ?
    C4 C3 C2 . . 118.2(3) ?
    C4 C3 H3 . . 120.9 ?
    C2 C3 H3 . . 120.9 ?
    C3 C4 C5 . . 121.9(3) ?
    C3 C4 N2 . . 119.3(3) ?
    C5 C4 N2 . . 118.8(4) ?
    C4 C5 C6 . . 118.7(3) ?
    C4 C5 H5 . . 119(3) ?
    C6 C5 H5 . . 123(3) ?
    C5 C6 C1 . . 124.1(3) ?
    C5 C6 N3 . . 116.1(3) ?
    C1 C6 N3 . . 119.7(3) ?
    O11 S11 C11 . 4_565 107.4(3) ?
    O11 S11 C11 . . 107.4(3) ?
    C11 S11 C11 4_565 . 105.9(7) ?
    O11 S11 Ba1 . . 50.03(16) ?
    C11 S11 Ba1 4_565 . 126.4(4) ?
    C11 S11 Ba1 . . 126.4(4) ?
    S11 C11 H11A . . 109.5 ?
    S11 C11 H11B . . 109.5 ?
    H11A C11 H11B . . 109.5 ?
    S11 C11 H11C . . 109.5 ?
    H11A C11 H11C . . 109.5 ?
    H11B C11 H11C . . 109.5 ?
    O11 S11' C11' . . 113.2(5) ?
    S11' C11' H11D . . 109.5 ?
    S11' C11' H11E . . 109.5 ?
    H11D C11' H11E . . 109.5 ?
    S11' C11' H11F . . 109.5 ?
    H11D C11' H11F . . 109.5 ?
    H11E C11' H11F . . 109.5 ?
loop_
    _geom_torsion_atom_site_label_1
    _geom_torsion_atom_site_label_2
    _geom_torsion_atom_site_label_3
    _geom_torsion_atom_site_label_4
    _geom_torsion_site_symmetry_1
    _geom_torsion_site_symmetry_2
    _geom_torsion_site_symmetry_3
    _geom_torsion_site_symmetry_4
    _geom_torsion
    _geom_torsion_publ_flag
    Ba1 O2 N1 O3 . . . . 144.7(4) ?
    Ba1 O2 N1 C2 . . . . -38.2(5) ?
    Ba1 O7 N3 O6 1_655 . . . 173.9(3) ?
    Ba1 O7 N3 C6 1_655 . . . -7.2(6) ?
    Ba1 O1 C1 C6 1_655 . . . -58.8(4) ?
    Ba1 O1 C1 C6 . . . . 119.2(3) ?
    Ba1 O1 C1 C2 1_655 . . . 120.7(3) ?
    Ba1 O1 C1 C2 . . . . -61.3(4) ?
    O1 C1 C2 C3 . . . . -177.7(3) ?
    C6 C1 C2 C3 . . . . 1.9(4) ?
    O1 C1 C2 N1 . . . . 0.9(4) ?
    C6 C1 C2 N1 . . . . -179.5(3) ?
    O3 N1 C2 C3 . . . . 39.9(5) ?
    O2 N1 C2 C3 . . . . -137.3(3) ?
    O3 N1 C2 C1 . . . . -138.8(4) ?
    O2 N1 C2 C1 . . . . 44.0(4) ?
    C1 C2 C3 C4 . . . . -2.5(5) ?
    N1 C2 C3 C4 . . . . 178.9(3) ?
    C2 C3 C4 C5 . . . . 0.7(6) ?
    C2 C3 C4 N2 . . . . 179.8(3) ?
    O5 N2 C4 C3 . . . . -168.4(5) ?
    O4 N2 C4 C3 . . . . 10.4(6) ?
    O5 N2 C4 C5 . . . . 10.7(7) ?
    O4 N2 C4 C5 . . . . -170.5(4) ?
    C3 C4 C5 C6 . . . . 1.3(6) ?
    N2 C4 C5 C6 . . . . -177.8(3) ?
    C4 C5 C6 C1 . . . . -1.9(5) ?
    C4 C5 C6 N3 . . . . 178.8(3) ?
    O1 C1 C6 C5 . . . . 179.9(3) ?
    C2 C1 C6 C5 . . . . 0.3(4) ?
    O1 C1 C6 N3 . . . . -0.8(5) ?
    C2 C1 C6 N3 . . . . 179.6(3) ?
    O7 N3 C6 C5 . . . . -147.6(3) ?
    O6 N3 C6 C5 . . . . 31.4(5) ?
    O7 N3 C6 C1 . . . . 33.0(5) ?
    O6 N3 C6 C1 . . . . -148.0(4) ?
    Ba1 O11 S11 C11 1_455 . . 4_565 56.7(4) ?
    Ba1 O11 S11 C11 . . . 4_565 -123.3(4) ?
    Ba1 O11 S11 C11 1_455 . . . -56.7(4) ?
    Ba1 O11 S11 C11 . . . . 123.3(4) ?
    Ba1 O11 S11 Ba1 1_455 . . . 180.000(2) ?
    Ba1 O11 S11' C11' 1_455 . . . -112.1(7) ?
    Ba1 O11 S11' C11' . . . . 67.9(7) ?
loop_
    _geom_hbond_atom_site_label_D
    _geom_hbond_atom_site_label_H
    _geom_hbond_atom_site_label_A
    _geom_hbond_site_symmetry_A
    _geom_hbond_distance_DH
    _geom_hbond_distance_HA
    _geom_hbond_distance_DA
    _geom_hbond_angle_DHA
    _geom_hbond_publ_flag
    C3 H3 O4 3_665 0.93 2.43 3.283(5) 153.1 yes
    C5 H5 O6 3_866 0.90(4) 2.63(4) 3.492(5) 159(3) yes
_shelx_space_group_comment
;
The symmetry employed for this shelxl refinement is uniquely defined
by the following loop, which should always be used as a source of
symmetry information in preference to the above space-group names.
They are only intended as comments.
;
_shelx_estimated_absorpt_T_min     0.661
_shelx_estimated_absorpt_T_max     0.908
_shelx_hkl_file
;
   1   0  -1   57.69    4.20
   1   0  -1   61.29    4.10
   1   0  -1   56.39    3.40
  -1   0   1   58.19    4.50
  -1   0   1   64.39    3.50
   1   0  -1   63.69    4.50
  -2   0   2  132.89    9.50
   2   0  -2  140.19    8.80
   2   0  -2  151.38    7.70
   2   0  -2  147.69    9.00
  -2   0   2  144.39    7.60
   3   0  -3  313.87   17.60
  -4   0   4  141.99   12.80
   4   0  -4  175.08   12.10
  -5   0   5   98.09   11.50
   5   0  -5   79.89    9.40
   1   1  -1   17.10    2.30
   1   1  -1   20.10    2.30
   1   1  -1   17.50    2.20
  -1   1   1   14.10    2.40
   1   1  -1   17.00    1.90
  -1   1   1   16.40    2.20
   1  -1  -1   15.50    2.30
  -1  -1   1   21.60    2.40
  -1  -1   1   21.60    2.10
   1  -1  -1   20.80    2.60
  -1  -1   1   20.00    2.70
   1  -1  -1   21.10    2.60
   2   1  -2  750.42   33.60
   2   1  -2  767.52   34.60
  -2   1   2  705.83   35.60
   2   1  -2  709.53   34.40
   2  -1  -2  735.23   36.40
  -2  -1   2  729.53   37.10
  -2  -1   2  864.21   35.30
   2  -1  -2  755.52   36.50
   3   1  -3  151.08   10.10
   3  -1  -3  133.09    9.40
  -3  -1   3  123.49    7.40
   4   1  -4  226.18   15.00
  -4   1   4  249.18   17.30
  -4  -1   4  235.28   17.20
   4  -1  -4  242.88   15.60
   5   1  -5  205.28   15.30
  -5   1   5  237.38   18.40
   5  -1  -5  207.88   15.20
  -5  -1   5  213.18   17.50
   1   2  -1  230.78   11.70
   1   2  -1  228.38   10.90
   1   2  -1  220.28   10.90
  -1   2   1  214.28   11.40
  -1  -2   1  227.38   10.70
   1  -2  -1  216.98   11.30
  -1  -2   1  210.88   10.60
  -1  -2   1  218.38   11.40
   2   2  -2 3843.32  168.58
  -2   2   2 3794.52  169.28
   2   2  -2 3536.55  169.48
   2   2  -2 4107.09  168.08
  -2  -2   2 3586.34  169.08
   2  -2  -2 3684.63  168.68
  -2  -2   2 4273.57  167.48
   2  -2  -2 3687.53  168.58
   3   2  -3  356.76   20.20
   3   2  -3  407.26   20.70
  -3  -2   3  349.37   17.80
   3  -2  -3  339.67   19.70
  -3  -2   3  420.26   27.90
   4   2  -4   74.39    7.60
  -4   2   4   79.39    8.70
  -4  -2   4   87.79    9.50
   4  -2  -4   80.59    8.00
   5   2  -5   25.60    5.60
  -5   2   5   23.60    6.60
   5  -2  -5   23.70    5.90
  -5  -2   5   40.20    8.10
   1   3  -1 5734.23  224.88
   1   3  -1 5085.29  225.68
   1   3  -1 5122.79  225.08
  -1   3   1 4997.00  225.58
  -1   3   1 4808.02  225.48
  -1  -3   1 4856.91  216.58
  -1  -3   1 5174.88  216.08
   1  -3  -1 4805.12  216.38
   1  -3  -1 4782.52  216.48
  -1  -3   1 5084.99  215.68
   2   3  -2   23.30    3.60
   2   3  -2   25.50    3.80
  -2   3   2   35.10    4.30
  -2   3   2   25.90    4.00
   2   3  -2   33.10    3.40
  -2  -3   2   31.20    3.20
  -2  -3   2   27.80    4.30
   2  -3  -2   23.30    3.90
   3   3  -3  387.06   21.60
   3   3  -3  454.15   21.30
  -3  -3   3  377.86   19.00
   3  -3  -3  364.56   20.60
  -3  -3   3  391.96   24.60
  -4   3   4  190.48   14.90
  -4  -3   4  184.68   11.10
   4  -3  -4  193.28   13.50
  -4  -3   4  185.78   14.60
  -5   3   5  217.18   17.70
   5   3  -5  190.88   14.30
  -5  -3   5  265.57   19.10
   5  -3  -5  191.08   16.00
   0   4   0 2481.85  114.69
   0   4   0 2729.53  114.69
   0   4   0 2639.34  114.69
   0  -4   0 2745.93  116.39
   0  -4   0 2645.64  116.29
   0  -4   0 2562.24  116.29
   1   4  -1 3233.08  143.59
  -1   4   1 3197.08  143.39
  -1   4   1 3308.87  143.79
   1   4  -1 3288.87  143.29
  -1  -4   1 3104.99  137.79
   1  -4  -1 3181.48  137.99
  -1  -4   1 3121.89  137.49
   1  -4  -1 3095.89  137.59
   2   4  -2  434.56   22.80
  -2   4   2  457.15   23.20
   2   4  -2  457.35   21.90
  -2   4   2  450.85   23.50
   2   4  -2  462.85   24.90
  -2  -4   2  365.46   21.30
  -2  -4   2  465.85   21.00
   2  -4  -2  418.06   21.70
  -2  -4   2  436.06   22.10
   3   4  -3  314.07   18.00
   3   4  -3  366.36   17.90
  -3   4   3  322.77   22.30
   3  -4  -3  320.57   18.70
  -3  -4   3  323.17   20.30
   4   4  -4  208.08   13.80
  -4   4   4  230.98   16.70
  -4  -4   4  224.28   16.60
  -4  -4   4  221.98   13.20
   4  -4  -4  234.88   15.70
  -5   4   5   14.60    4.80
   5   4  -5   11.40    4.70
  -5  -4   5   25.00    6.50
   0   5   0    9.40    1.60
   0   5   0    5.80    1.40
   0   5   0    7.10    1.40
   0  -5   0    3.70    1.00
   0  -5   0    5.50    1.20
   0  -5   0    4.30    1.10
  -1   5   1  645.84   30.80
  -1   5   1  621.94   30.30
  -1   5   1  624.34   29.20
   1   5  -1  621.54   30.30
   1   5  -1  736.23   29.70
   1   5  -1  661.13   30.50
   1  -5  -1  717.23   30.50
  -1  -5   1  621.94   31.40
  -1  -5   1  792.32   30.90
   1  -5  -1  620.24   31.40
   1  -5  -1  650.13   32.80
   2   5  -2  123.89    7.70
   2   5  -2  132.09    7.90
  -2   5   2  127.89    9.00
  -2   5   2  126.59    9.00
   2   5  -2  141.19    8.40
  -2  -5   2  135.49    8.00
  -2  -5   2  130.79    9.10
  -2  -5   2  123.29    8.00
   3   5  -3 1337.07   59.79
   3   5  -3 1277.47   59.79
  -3   5   3 1267.97   62.79
   3  -5  -3 1217.38   59.09
  -3  -5   3 1271.37   60.29
   4   5  -4  176.68   12.30
  -4   5   4  187.78   14.70
   4  -5  -4  183.88   13.40
  -4  -5   4  182.78   11.50
  -4  -5   4  175.08   14.40
  -5   5   5  170.78   15.60
   5   5  -5  162.68   12.70
   5  -5  -5  151.78   13.60
  -5  -5   5  172.08   15.70
   0   6   0 2567.34  115.69
   0   6   0 2626.14  115.69
   0   6   0 2688.23  115.59
   0  -6   0 2605.54  114.29
   0  -6   0 2573.54  114.69
   0  -6   0 2587.54  114.59
   0  -6   0 2562.54  114.39
   0  -6   0 2669.43  114.39
   1   6  -1 3276.97  142.69
  -1   6   1 3219.68  145.19
   1   6  -1 3218.88  143.69
   1   6  -1 3244.38  143.59
  -1   6   1 3310.57  143.49
   1  -6  -1 3007.90  141.09
  -1  -6   1 3295.47  141.59
  -1  -6   1 3171.48  142.29
   1  -6  -1 3198.18  140.39
   1  -6  -1 3081.09  141.79
   1  -6  -1 3475.95  140.39
   2   6  -2  816.02   36.40
   2   6  -2  792.42   37.20
  -2   6   2  753.12   38.00
  -2   6   2  777.52   38.10
  -2  -6   2  730.43   34.30
  -2  -6   2  759.52   36.30
  -2  -6   2  734.13   35.00
  -3   6   3  530.45   29.50
   3   6  -3  537.15   27.10
   3   6  -3  500.65   26.70
  -3   6   3  592.44   29.70
  -3  -6   3  539.05   28.50
   3  -6  -3  507.05   27.90
  -4   6   4  124.39   11.90
   4   6  -4  125.39    9.70
  -4  -6   4  124.09    9.20
  -4  -6   4  128.49   11.90
   4  -6  -4  124.09   11.10
  -5   6   5   32.70    7.40
   5   6  -5   19.20    4.90
  -5  -6   5   21.00    6.10
   5  -6  -5   13.70    4.70
   0   7   0    3.10    1.40
   0   7   0    3.10    1.30
   0   7   0    5.80    1.40
   0  -7   0    1.30    1.00
   0  -7   0    2.80    1.00
   0  -7   0    2.70    1.20
   0  -7   0    1.30    1.20
   0  -7   0    2.60    1.10
   1   7  -1    4.80    1.40
   1   7  -1    4.70    1.60
   1   7  -1    3.20    1.60
  -1   7   1    4.10    1.90
  -1   7   1    7.50    1.90
   1  -7  -1    5.30    1.20
   1  -7  -1    4.20    1.20
   1  -7  -1    2.10    1.20
   1  -7  -1    3.80    1.30
  -1  -7   1    4.00    1.40
  -1  -7   1    3.40    1.60
  -1  -7   1    5.50    1.30
   2   7  -2   30.10    4.20
  -2   7   2   36.10    5.20
   2   7  -2   29.10    3.30
  -2   7   2   34.40    5.10
  -2  -7   2   22.40    4.20
  -2  -7   2   39.30    3.40
   3   7  -3  772.52   39.40
   3   7  -3  852.61   39.10
  -3   7   3  832.62   41.80
  -3   7   3  816.82   43.70
  -3  -7   3  783.72   40.00
   4   7  -4  193.48   12.50
  -4   7   4  180.78   15.10
  -4  -7   4  187.88   15.20
  -4  -7   4  200.98   12.60
   4  -7  -4  185.68   14.20
  -5   7   5  154.98   15.40
   5   7  -5  173.58   13.20
  -5  -7   5  168.58   15.70
   5  -7  -5  170.78   14.30
   0   8   0  273.57   14.10
   0   8   0  269.67   13.70
   0   8   0  277.97   14.00
   0  -8   0  266.27   13.80
   0  -8   0  269.97   14.20
   0  -8   0  265.77   14.00
   0  -8   0  275.87   13.50
   0  -8   0  299.37   13.90
   1   8  -1 1866.71   80.49
   1   8  -1 1577.94   78.89
  -1   8   1 1833.32   79.99
   1   8  -1 1814.62   79.89
  -1   8   1 1830.62   80.79
  -1  -8   1 1890.11   79.19
   1  -8  -1 1709.63   80.49
   1  -8  -1 1710.33   79.59
   1  -8  -1 1873.91   79.29
  -1  -8   1 1723.43   79.89
  -1  -8   1 1813.72   80.29
   1  -8  -1 1764.92   79.09
  -2   8   2 2078.09   95.59
  -2   8   2 2138.89   96.19
   2   8  -2 2101.29   95.19
   2   8  -2 2106.39   93.79
  -2  -8   2 2070.99   90.49
  -2  -8   2 1995.10   92.49
   3   8  -3  301.37   16.40
   3   8  -3  253.37   15.20
  -3   8   3  292.97   18.10
  -3   8   3  270.97   17.60
  -3  -8   3  282.27   16.10
  -3  -8   3  262.27   17.00
   3  -8  -3  261.57   16.70
   4   8  -4   44.70    5.90
  -4   8   4   56.69    9.10
   4  -8  -4   51.79    8.10
  -4  -8   4   57.29    6.30
  -4  -8   4   54.79    8.70
  -5   8   5   11.30    5.90
   5   8  -5    5.00    3.50
  -5  -8   5   -0.30    2.70
  -5  -8   5   20.60    6.80
   5  -8  -5    9.20    5.40
   0   9   0    3.70    1.90
   0   9   0    3.20    1.50
   0   9   0    2.30    1.50
   0  -9   0    3.50    1.10
   0  -9   0    2.50    1.10
   0  -9   0    4.90    1.60
   0  -9   0    0.10    0.90
   0  -9   0    1.30    1.60
   1   9  -1  125.39    7.50
  -1   9   1  113.99    8.50
  -1   9   1  140.89    8.20
   1   9  -1  149.59    8.90
  -1  -9   1  130.79    8.70
   1  -9  -1  133.79    8.90
   1  -9  -1  142.79    8.00
  -1  -9   1  141.39    7.90
   1  -9  -1  153.18    8.10
  -1  -9   1  144.79   10.20
  -2   9   2   26.70    4.40
   2   9  -2   23.20    4.00
  -2   9   2   19.80    3.80
   2   9  -2   28.90    3.30
  -2  -9   2   23.70    4.20
  -2  -9   2   28.30    3.20
  -3   9   3  431.26   25.00
   3   9  -3  460.95   23.60
  -3   9   3  431.66   25.10
   3   9  -3  440.76   22.60
  -3  -9   3  412.96   24.10
  -3  -9   3  444.56   23.50
   3  -9  -3  431.06   24.20
  -4   9   4  109.39   11.80
   4   9  -4  136.69    9.80
  -4  -9   4  112.49   13.10
  -4  -9   4  121.59   11.60
   4  -9  -4  106.59   10.40
  -5  -9   5  157.58   15.70
   5  -9  -5  170.88   14.80
   0  10   0 9274.57  414.06
   0  10   0 9562.84  413.76
   0  10   0 9572.64  414.16
   0 -10   0 9181.68  408.96
   0 -10   0 9478.65  409.26
   0 -10   0 9226.38  408.16
   0 -10   0 9533.25  408.66
   1  10  -1 1234.28   55.69
   1  10  -1 1065.59   53.89
   1  10  -1 1229.78   54.99
  -1  10   1 1206.28   55.89
  -1  10   1 1283.27   58.99
   1 -10  -1 1172.98   54.99
   1 -10  -1 1185.48   55.39
  -1 -10   1 1240.58   54.89
  -1 -10   1 1264.67   57.79
   1 -10  -1 1217.48   55.09
  -2  10   2 1642.54   77.49
   2  10  -2 1731.93   75.89
  -2  10   2 1697.23   78.39
   2  10  -2 1677.53   77.49
  -2 -10   2 1913.11   79.99
  -2 -10   2 1651.43   81.59
   3  10  -3  366.06   19.00
   3  10  -3  333.77   19.90
  -3  10   3  379.76   22.00
  -3  10   3  350.46   21.40
  -3 -10   3  358.46   19.80
  -3 -10   3  343.57   20.50
   3 -10  -3  314.67   20.10
  -4  10   4   69.69    9.10
   4  10  -4   64.39    6.80
   4 -10  -4   68.59    8.60
  -4 -10   4   80.69    9.40
  -4 -10   4   55.99    6.90
  -5  10   5   22.70    6.80
   5  10  -5   -1.50    3.20
   5 -10  -5   24.80    5.90
  -5 -10   5   20.10    6.20
   1  11  -1   26.40    3.40
   1  11  -1   23.20    3.80
  -1  11   1   30.90    3.70
  -1  11   1   32.60    4.20
   1  11  -1   26.20    3.10
   1 -11  -1   24.00    3.10
  -1 -11   1   29.90    3.20
  -1 -11   1   29.90    3.50
   1 -11  -1   27.60    3.40
   1 -11  -1   32.10    3.50
   2  11  -2  165.98   10.00
  -2  11   2  175.68   12.20
  -2  11   2  176.78   11.60
   2  11  -2  200.38   11.90
  -2 -11   2  174.38   11.50
   2 -11  -2  178.28    9.60
   3  11  -3  486.35   24.30
   3  11  -3  467.85   25.70
  -3  11   3  483.15   27.00
  -3  11   3  477.35   27.30
  -3 -11   3  441.06   25.00
   3 -11  -3  479.55   26.20
  -3 -11   3  454.55   25.80
  -4  11   4  102.99   11.20
   4  11  -4  106.69    8.80
  -4 -11   4  111.89    9.40
   4 -11  -4   99.29   10.40
  -4 -11   4  109.59   11.20
   5 -11  -5  212.38   17.60
  -5 -11   5  241.38   19.50
   0  12   0 2159.88   95.19
   0  12   0 2076.29   95.29
   0 -12   0 2128.29   95.69
   0 -12   0 2218.08   94.99
   0 -12   0 2135.89   94.39
   0 -12   0 2003.60   94.99
   1  12  -1  447.16   23.90
  -1  12   1  519.75   24.30
   1  12  -1  458.55   23.30
  -1  12   1  506.95   25.20
  -1 -12   1  538.35   25.50
  -1 -12   1  538.95   26.20
   1 -12  -1  505.45   25.10
   1 -12  -1  519.95   25.00
   1 -12  -1  478.05   25.00
  -2  12   2 1483.05   67.39
  -2  12   2 1480.65   66.29
   2  12  -2 1430.06   66.29
   2  12  -2 1275.67   65.79
  -2 -12   2 1511.45   72.69
  -2 -12   2 1724.33   71.19
  -2 -12   2 1429.06   71.99
   2 -12  -2 1575.84   69.89
  -3  12   3  210.58   15.10
   3  12  -3  210.98   12.20
  -3  12   3  185.28   14.10
   3  12  -3  200.28   14.00
   3 -12  -3  200.78   14.10
  -3 -12   3  183.98   13.80
  -3 -12   3  192.58   15.10
   4  12  -4  119.89    9.80
  -4  12   4  136.59   12.50
   4 -12  -4  112.79   11.50
  -4 -12   4  107.99   10.10
  -4 -12   4  107.69   11.30
  -5 -12   5    0.30    4.10
   5 -12  -5   12.60    5.40
   0 -13   0   17.30    3.00
  -1  13   1  155.98    9.70
   1  13  -1  149.99   10.30
  -1  13   1  161.78   10.70
   1  13  -1  140.39    9.50
   1 -13  -1  151.38    9.60
  -1 -13   1  155.08    9.50
   1 -13  -1  151.88    9.30
  -1 -13   1  164.08    9.80
  -1 -13   1  159.58   10.80
   1 -13  -1  166.78   11.10
  -2  13   2  110.39   10.60
   2  13  -2  119.39    9.10
  -2  13   2  116.59    9.00
   2  13  -2  109.39    8.50
  -2 -13   2  115.29    8.90
  -2 -13   2  119.89    7.40
   2 -13  -2  119.29    7.70
  -2 -13   2  118.99    9.70
  -3  13   3  582.54   31.30
   3  13  -3  542.25   30.20
   3  13  -3  571.24   28.20
  -3  13   3  593.74   32.10
  -3 -13   3  527.85   29.40
  -3 -13   3  562.04   30.10
  -4  13   4  203.68   16.90
   4  13  -4  207.98   13.40
  -4 -13   4  191.08   14.10
  -4 -13   4  187.78   15.60
   0  14   0 4234.78  187.48
   0  14   0 4208.98  187.18
   0 -14   0 4283.07  194.58
   0 -14   0 4529.65  195.68
  -1  14   1  529.85   24.40
   1  14  -1  442.76   24.10
   1  14  -1  440.86   23.40
  -1  14   1  521.55   25.70
   1  14  -1  458.95   25.00
   1 -14  -1  476.15   24.90
  -1 -14   1  506.65   26.40
  -1 -14   1  524.45   25.10
  -1 -14   1  509.75   24.80
   1 -14  -1  483.95   24.40
   2  14  -2  273.17   16.60
   2  14  -2  261.77   14.40
  -2  14   2  279.27   17.40
  -2  14   2  271.47   16.00
  -2 -14   2  308.17   15.30
   2 -14  -2  298.37   15.40
  -2 -14   2  295.57   18.00
   2 -14  -2  298.77   15.60
  -2 -14   2  273.57   17.00
  -3  14   3  114.09   10.90
  -3  14   3  110.19   10.10
   3  14  -3  107.69    7.80
   3  14  -3  109.19   10.00
  -3 -14   3  109.79   10.10
  -3 -14   3  109.19   10.00
   4  14  -4  114.09    9.80
  -4  14   4  180.98   14.50
  -4  14   4  169.28   14.60
  -4 -14   4  164.58   13.50
   4 -14  -4  157.88   14.30
  -4 -14   4  170.38   14.70
   1  15  -1  373.66   19.00
  -1  15   1  391.56   19.70
   1  15  -1  337.17   20.30
   1 -15  -1  386.86   20.70
  -1 -15   1  400.46   20.20
   1 -15  -1  360.76   20.10
  -1 -15   1  394.06   21.80
  -1 -15   1  387.86   20.10
  -2  15   2  300.27   17.60
   2  15  -2  301.47   18.30
   2  15  -2  297.67   15.90
  -2  15   2  308.77   19.00
  -2 -15   2  349.37   19.30
   2 -15  -2  340.47   17.30
   2 -15  -2  324.07   17.90
  -2 -15   2  333.07   20.10
  -2 -15   2  331.47   17.10
  -3  15   3   78.59    8.30
   3  15  -3   79.39    6.40
  -3  15   3   73.89    9.30
   3  15  -3   73.19    8.10
  -3 -15   3   85.79    8.90
  -3 -15   3   83.19    8.90
  -4  15   4  269.27   19.20
  -4  15   4  225.08   18.60
  -4 -15   4  228.78   17.00
   4 -15  -4  225.28   17.60
  -4 -15   4  268.37   24.40
   0  16   0 2128.59   96.69
   0 -16   0 2074.79   91.99
   0 -16   0 1897.61   89.69
   0 -16   0 2041.20   90.39
  -1  16   1  635.64   32.90
   1  16  -1  611.04   32.60
   1  16  -1  632.94   31.00
  -1  16   1  669.53   31.70
  -1 -16   1  646.54   30.70
   1 -16  -1  599.14   30.90
   2  16  -2 1081.39   52.29
  -2  16   2 1122.09   55.99
  -2  16   2 1180.88   54.59
   2  16  -2 1163.58   55.59
  -2 -16   2 1104.59   56.99
   2 -16  -2 1215.68   55.59
  -2 -16   2 1256.37   55.39
  -2 -16   2 1254.07   58.99
   3  16  -3  505.45   28.50
   3  16  -3  462.25   25.00
  -3  16   3  509.25   28.60
  -3  16   3  558.14   30.20
  -3 -16   3  499.45   29.00
  -3 -16   3  522.75   28.80
  -4  16   4   12.10    4.30
  -4  16   4   11.40    7.70
  -4 -16   4    6.90    4.40
   4 -16  -4   10.10    5.10
  -4 -16   4   10.20    5.70
   0 -17   0   15.80    3.40
   1  17  -1  105.59    7.80
  -1  17   1  103.29    8.00
  -1  17   1  112.69    9.20
  -1 -17   1  115.09    8.00
   1 -17  -1   96.89    8.10
  -2  17   2  378.86   21.30
   2  17  -2  378.66   19.50
   2  17  -2  405.06   22.50
  -2  17   2  335.67   22.20
   2 -17  -2  367.46   20.60
  -2 -17   2  413.56   22.40
  -2 -17   2  441.06   24.20
   3  17  -3   81.09    6.40
  -3  17   3   75.09    9.00
   3  17  -3   70.49    8.90
  -3  17   3   61.69    8.10
  -3 -17   3   71.19    9.10
  -3 -17   3   80.09    8.40
  -4  17   4   90.59   15.20
  -4  17   4   81.59   11.80
   4 -17  -4   99.09   11.20
  -4 -17   4   94.19   10.90
  -4 -17   4   94.79   10.80
   0  18   0 2499.25  113.39
   0 -18   0 2475.25  109.89
   0 -18   0 2511.05  111.89
   0 -18   0 2356.66  109.29
   1  18  -1  976.80   47.90
  -1  18   1  982.80   54.19
  -1  18   1 1080.69   48.70
   1  18  -1 1012.40   49.90
  -1 -18   1 1031.00   48.80
   1 -18  -1 1013.90   49.60
  -1 -18   1 1059.49   51.19
   2  18  -2  182.08   12.90
  -2  18   2  175.08   11.90
   2  18  -2  145.79    9.80
  -2  18   2  141.79   12.40
  -2 -18   2  159.48   11.30
  -2 -18   2  181.08   13.50
   2 -18  -2  156.48   10.50
  -3  18   3  172.98   14.50
   3  18  -3  167.78   10.60
  -3  18   3  168.58   13.20
  -3 -18   3  186.38   15.00
  -3 -18   3  187.68   13.90
  -4  18   4   60.79   10.40
  -4  18   4   70.49   10.70
  -4 -18   4   81.19    9.50
  -4 -18   4   44.60   11.00
   4 -18  -4   69.29   10.70
   1  19  -1  116.29   10.30
  -1  19   1  124.19   10.20
  -1  19   1  115.79    8.90
   1  19  -1  108.29    8.40
  -1 -19   1  119.69   10.40
  -1 -19   1  105.59    8.00
   1 -19  -1  101.39    8.70
   2  19  -2   -2.10    1.60
   2  19  -2    1.20    2.60
  -2  19   2    4.90    3.20
  -2  19   2    0.00    2.00
  -2 -19   2    6.60    2.80
  -2 -19   2    2.70    2.80
   2 -19  -2    0.80    1.80
  -3  19   3  233.08   18.20
   3  19  -3  242.08   13.60
  -3  19   3  212.78   16.10
  -3 -19   3  263.27   17.80
  -3 -19   3  281.17   19.20
  -4  19   4  110.49   12.90
  -4  19   4  100.79   11.80
  -4 -19   4   90.59   10.50
   4 -19  -4   83.09   10.90
  -4 -19   4   96.69   11.00
   0  20   0 1041.60   50.59
   0 -20   0 1021.70   49.80
   0 -20   0  989.90   47.40
   1  20  -1  829.92   41.50
  -1  20   1  875.31   43.90
  -1  20   1  870.11   41.90
  -1 -20   1  904.31   44.70
   1 -20  -1  843.72   42.90
  -1 -20   1  862.01   41.90
  -2  20   2  395.46   23.00
   2  20  -2  409.06   21.60
  -2  20   2  431.56   25.50
  -2 -20   2  469.75   26.70
   2 -20  -2  426.06   23.20
  -2 -20   2  431.56   24.00
  -3  20   3  120.19   12.40
  -3  20   3  122.89   11.00
   3  20  -3  107.09    8.30
  -3 -20   3  143.49   12.00
  -3 -20   3  130.09   12.90
  -4  20   4   69.59   11.10
  -4  20   4   65.29   11.10
  -4 -20   4   47.80    9.40
  -4 -20   4   73.09    9.40
   4 -20  -4   64.09   10.50
   0  21   0   13.80    3.50
   0 -21   0   10.40    3.30
   0 -21   0   15.10    2.90
  -1  21   1   87.69    7.70
   1  21  -1   80.49    7.40
  -1  21   1   76.39    8.50
   1 -21  -1   61.39    7.60
  -1 -21   1   80.89    8.70
  -1 -21   1   71.29    6.40
  -2  21   2   39.30    6.40
  -2  21   2   28.90    6.60
   2  21  -2   37.60    5.20
  -2 -21   2   41.90    9.90
  -2 -21   2   36.50    6.80
   2 -21  -2   47.40    5.80
  -3  21   3  230.08   17.90
  -3  21   3  212.58   15.90
  -3 -21   3  258.47   17.70
  -4  21   4   70.89   10.70
  -4  21   4   70.89   11.70
   4 -21  -4   76.49   11.50
  -4 -21   4   77.09   11.50
  -4 -21   4   65.59   10.20
   0  22   0  827.82   44.00
   0 -22   0  696.43   35.00
   0 -22   0  739.23   37.90
  -1  22   1  367.66   22.60
   1  22  -1  370.86   20.80
  -1  22   1  375.66   20.90
  -1 -22   1  372.06   20.70
   1 -22  -1  390.36   22.20
  -1 -22   1  377.76   23.70
  -2  22   2  512.25   29.10
  -2  22   2  408.56   30.90
   2  22  -2  478.65   24.60
  -2 -22   2  560.74   29.10
   2 -22  -2  506.05   28.10
  -2 -22   2  520.35   30.90
  -3  22   3  114.49   10.70
  -3  22   3  114.19   12.90
  -3 -22   3  114.89   12.90
  -3 -22   3  110.59   10.50
   0  23   0   12.60    3.70
   0 -23   0    5.10    3.00
   0 -23   0    8.00    2.50
  -1  23   1  165.38   12.10
  -1  23   1  176.68   13.90
   1  23  -1  198.88   12.70
   1 -23  -1  189.78   12.70
   1 -23  -1  183.88   13.20
  -1 -23   1  159.88   14.20
  -1 -23   1  170.58   11.60
   2  23  -2   73.49    7.40
  -2  23   2   97.89   10.50
  -2  23   2   90.79    9.20
  -2 -23   2   70.29   10.40
  -2 -23   2   96.79    8.70
   2 -23  -2   89.49    8.30
  -3  23   3  165.58   14.00
  -3  23   3  214.48   17.00
  -3 -23   3  191.48   14.60
  -3 -23   3  188.38   16.50
   0  24   0  365.86   22.10
   0 -24   0  328.67   18.50
   0 -24   0  340.37   21.50
  -1  24   1  268.87   17.10
  -1  24   1  300.97   19.60
   1  24  -1  290.47   17.40
  -1 -24   1  282.57   16.20
   1 -24  -1  275.87   17.00
  -1 -24   1  272.37   19.40
   1 -24  -1  250.87   17.20
   2  24  -2  309.27   17.60
  -2  24   2  284.47   18.50
  -2  24   2  304.07   21.60
   2 -24  -2  299.07   18.20
  -2 -24   2  320.07   18.90
  -2 -24   2  320.07   26.10
  -3  24   3   77.59    9.40
  -3  24   3  105.29   12.40
   3 -24  -3   73.99    7.40
  -3 -24   3  101.69   11.80
  -3 -24   3  102.99   10.10
   0  25   0    4.40    3.00
   0 -25   0    5.30    2.40
   0 -25   0    0.70    3.80
  -1  25   1    2.20    3.30
   1  25  -1    5.90    3.10
   1 -25  -1   10.20    3.60
  -1 -25   1   -1.10    3.50
   1 -25  -1    2.90    3.60
  -1 -25   1    6.10    2.40
  -2  25   2   16.60    4.70
   2  25  -2   27.20    4.80
  -2  25   2   22.00    5.50
   2 -25  -2   21.50    4.30
  -2 -25   2   20.20    5.10
  -2 -25   2   20.80    6.00
  -3  25   3  120.49   12.10
  -3  25   3  154.68   15.20
  -3 -25   3  165.38   15.40
  -3 -25   3  149.99   13.00
   0  26   0  617.94   33.80
   0 -26   0  574.54   29.90
   0 -26   0  603.24   33.80
  -1  26   1  432.16   26.90
   1  26  -1  461.25   25.40
   1 -26  -1  418.96   24.90
  -1 -26   1  428.16   23.10
   1 -26  -1  418.66   23.70
  -2  26   2  219.88   17.60
   2  26  -2  223.08   14.20
  -2  26   2  200.38   15.20
  -2 -26   2  217.28   14.90
  -2 -26   2  224.58   18.00
   2 -26  -2  215.28   14.90
  -3  26   3  135.69   14.20
  -3  26   3  126.99   12.60
  -3 -26   3  150.88   15.90
  -3 -26   3  165.88   13.60
   0  27   0   14.90    4.40
   0 -27   0    9.70    4.60
   0 -27   0    5.00    2.20
  -1  27   1    4.40    3.90
   1  27  -1   10.60    3.70
   1 -27  -1    7.40    3.60
  -1 -27   1    9.50    4.70
  -1 -27   1   -1.50    2.80
   1 -27  -1   -4.50    2.70
  -2  27   2   95.69    9.50
  -2  27   2   78.29   12.00
   2 -27  -2   66.19    8.10
  -2 -27   2   71.89   11.10
  -2 -27   2   87.59    8.30
   0  28   0  459.85   27.40
   0 -28   0  423.46   27.00
   0 -28   0  414.46   22.60
  -1  28   1  291.97   28.30
   1  28  -1  338.07   20.60
   1 -28  -1  297.27   18.10
   1 -28  -1  291.67   20.10
  -1 -28   1  302.17   17.50
  -1 -28   1  302.57   22.10
  -2  28   2  132.49   12.40
  -2  28   2  176.68   15.50
  -2 -28   2  167.08   12.00
   2 -28  -2  135.89   12.00
  -2 -28   2  170.58   16.00
   0  29   0   -0.50    3.40
   0 -29   0    0.90    3.80
   0 -29   0    0.00    2.40
  -1  29   1   40.10    8.50
   1  29  -1   68.49    8.30
  -1 -29   1   50.19    9.90
  -1 -29   1   53.59    8.90
   1 -29  -1   53.19    7.20
  -2  29   2   36.50    8.50
  -2  29   2   -3.90    3.30
   2 -29  -2    8.50    4.40
   2 -29  -2   28.80    6.10
  -2 -29   2   30.50    5.60
  -2 -29   2   12.00    5.90
   0  30   0  142.99   13.10
   0 -30   0  149.39   10.70
   0 -30   0  167.18   15.20
  -1  30   1  132.39   14.00
   1  30  -1  144.69   12.30
   1 -30  -1  140.09   12.90
  -1 -30   1  174.78   15.80
  -1 -30   1  109.09   14.20
   0  31   0    0.50    6.30
   0 -31   0    4.50    3.90
  -1  31   1   -1.20    4.70
   1  31  -1   -4.30    3.80
  -1 -31   1   -4.80    3.80
   1 -31  -1    6.60    3.80
   0  32   0  494.35   30.00
   0 -32   0  463.55   30.50
  -5   0   4  123.39   12.50
   5   0  -4  111.89   10.70
  -4   0   3  544.65   30.40
   4   0  -3  517.15   28.50
  -3   0   2  377.06   20.90
   3   0  -2  333.37   19.20
  -2   0   1 3287.27  140.89
  -2   0   1 3184.18  139.99
   2   0  -1 3098.49  139.89
   2   0  -1 3043.50  139.79
   1   0   0    9.20    1.80
  -1   0   0   11.20    1.80
  -1   0   0   11.30    2.00
   1   0   0    7.20    1.60
  -2   0   3    5.20    2.10
  -2   0   3    4.80    1.80
   2   0  -3    4.50    1.40
   2   0  -3    6.10    2.10
   2   0  -3    4.00    1.60
  -2   0   3    4.80    1.40
  -3   0   4  159.78   11.80
  -3   0   4  139.29    9.20
   3   0  -4  152.08   10.20
   4   0  -5   49.90    6.20
  -4   0   5   42.60    7.20
   5   0  -6    5.00    3.70
  -5   0   6    7.40    3.50
  -5   1   4   57.69    9.90
   5   1  -4   28.40    6.00
  -5  -1   4   44.00    8.70
   5  -1  -4   44.30    7.60
  -4   1   3  124.29   11.00
   4   1  -3  101.79    9.20
  -4  -1   3  132.59   11.60
   4  -1  -3  119.79   10.30
   3   1  -2   30.80    4.70
  -3   1   2   39.00    6.10
  -3  -1   2   29.40    5.00
   3  -1  -2   29.00    4.70
   2   1  -1  142.69    9.10
  -2   1   1  156.68   10.00
   2   1  -1  147.49    9.20
  -2  -1   1  146.49    7.80
   2  -1  -1  146.49    9.30
   2  -1  -1  155.18    9.50
  -2  -1   1  140.09    9.00
  -2  -1   1  157.48    8.00
  -1   1   0  330.17   17.10
   1   1   0  371.86   17.00
  -1   1   0  360.86   17.20
  -1  -1   0  348.17   15.60
   1  -1   0  311.47   16.30
   1  -1   0  352.26   16.50
  -1  -1   0  326.37   16.10
   1  -1   0  346.57   16.50
  -1  -1   0  345.37   15.60
  -1   1   2  116.29    6.80
   1   1  -2  110.19    6.50
  -1   1   2  123.19    6.30
   1   1  -2  117.69    6.30
   1   1  -2  122.59    7.20
  -1   1   2  111.99    7.20
  -1  -1   2   95.39    5.90
   1  -1  -2  108.79    5.90
  -1  -1   2  108.19    6.80
   1  -1  -2  119.39    6.40
  -1  -1   2  114.59    6.30
   2   1  -3  397.66   19.50
   2   1  -3  407.76   21.10
  -2   1   3  404.06   19.10
   2   1  -3  416.96   20.10
  -2   1   3  405.86   20.50
  -2   1   3  390.76   21.30
   2  -1  -3  392.66   18.80
  -2  -1   3  386.66   21.00
   2  -1  -3  407.16   20.10
  -2  -1   3  390.86   19.10
   2  -1  -3  409.06   20.20
   3   1  -4 1099.59   51.49
   3   1  -4 1121.09   50.19
  -3   1   4 1063.39   53.49
  -3  -1   4 1057.59   50.19
   3  -1  -4 1034.50   48.40
  -3  -1   4  958.80   46.40
   4   1  -5  329.37   19.80
  -4   1   5  366.76   22.70
  -4  -1   5  342.07   21.50
   4  -1  -5  301.67   18.80
   5   1  -6  162.78   12.80
  -5   1   6  170.28   15.50
  -5  -1   6  171.98   15.40
   5  -1  -6  143.99   12.10
   5   2  -4  118.79   11.40
  -5   2   4  133.99   13.30
   5  -2  -4  125.39   11.80
  -5  -2   4  136.89   13.50
   4   2  -3  341.17   20.70
  -4   2   3  390.06   23.40
   4  -2  -3  349.47   21.10
  -4  -2   3  373.56   23.00
  -3   2   2  348.37   21.30
   3   2  -2  384.76   20.00
  -3  -2   2  408.36   18.70
  -3  -2   2  391.06   18.70
   3  -2  -2  346.57   20.60
  -3  -2   2  364.06   21.50
   2   2  -1 3279.27  147.29
   2   2  -1 3296.27  147.09
  -2   2   1 3401.06  148.29
  -2  -2   1 3399.86  151.78
  -2  -2   1 3559.04  151.08
   2  -2  -1 3211.78  151.18
  -2  -2   1 3319.07  149.79
  -2  -2   1 3562.84  149.99
  -1   2   0 4965.90  223.58
   1   2   0 5179.38  223.18
   1   2   0 5130.69  223.48
  -1   2   0 5143.79  223.58
  -1  -2   0 5016.00  222.38
  -1  -2   0 5155.28  222.48
   1  -2   0 4650.13  222.88
   1  -2   0 5290.47  223.18
  -1  -2   0 5389.26  222.78
   1  -2   0 5065.29  223.08
   1   2  -2   11.00    2.20
  -1   2   2   13.10    2.20
   1   2  -2   14.20    2.20
   1   2  -2   14.10    1.80
   1   2  -2   13.50    1.70
  -1   2   2   11.70    2.30
  -1   2   2   11.30    1.70
   1  -2  -2   14.50    2.30
   1  -2  -2   12.10    2.10
   1  -2  -2   12.50    1.70
  -1  -2   2   12.10    2.30
  -1  -2   2   14.30    2.10
   2   2  -3  194.78   11.10
  -2   2   3  202.78   10.40
  -2   2   3  198.68   12.40
  -2   2   3  214.98   12.10
   2   2  -3  212.08   11.10
  -2  -2   3  209.98   11.20
   2  -2  -3  207.18   10.30
  -2  -2   3  199.98   12.50
   2  -2  -3  196.58   11.80
   3   2  -4  436.06   23.10
  -3   2   4  453.25   25.30
   3   2  -4  465.25   22.50
  -3  -2   4  425.76   20.90
  -3  -2   4  420.56   24.10
   3  -2  -4  416.66   22.70
  -4   2   5   30.70    6.80
  -4  -2   5   28.10    6.30
   4  -2  -5   23.30    4.80
  -5   2   6   10.50    4.10
   5   2  -6    8.10    3.90
  -5  -2   6    1.40    4.00
   5  -2  -6    6.20    4.10
  -5   3   4  132.99   13.50
   5   3  -4  121.59   11.10
   5  -3  -4  114.09   13.10
  -5  -3   4  116.99   12.40
  -4   3   3   40.90    7.50
   4   3  -3   54.59    6.60
  -4  -3   3   38.10    7.30
   4  -3  -3   59.79    7.00
   3   3  -2    0.20    1.60
  -3   3   2    1.40    2.20
  -3  -3   2    2.40    1.40
  -3  -3   2    2.90    2.00
   3  -3  -2    1.00    1.90
  -3  -3   2   -0.20    1.20
   2   3  -1   26.90    3.70
  -2   3   1   27.00    4.60
   2  -3  -1   28.80    4.20
  -2  -3   1   26.90    3.00
  -2  -3   1   21.00    3.70
  -2  -3   1   27.20    3.00
  -2  -3   1   25.30    3.60
  -1   3   0   83.79    5.90
   1   3   0  103.59    6.00
   1   3   0  106.29    5.80
  -1   3   0   88.49    6.00
  -1  -3   0   92.49    5.70
  -1  -3   0  100.39    5.60
  -1  -3   0   88.89    5.50
   1  -3   0   88.89    5.80
   1  -3   0   87.69    5.80
   1  -3   0   92.19    6.00
  -1  -3   0   99.29    5.60
   0   3   1    4.10    0.90
   0   3  -1    2.60    0.70
   0   3  -1    2.30    1.00
   0   3  -1    3.50    1.30
   0   3   1    4.60    1.30
   0  -3  -1    2.70    0.90
   0  -3  -1    3.00    1.10
   0  -3   1    2.80    1.00
  -1  -3   2 9999.00  423.66
   1  -3  -2 9673.23  423.96
   1  -3  -2 9466.75  423.96
  -2   3   3 1596.04   69.69
  -2   3   3 1509.15   70.09
   2   3  -3 1518.85   69.99
   2   3  -3 1536.25   68.19
   2   3  -3 1443.56   68.19
  -2  -3   3 1784.82   79.99
   3   3  -4  523.15   25.50
   3   3  -4  497.35   25.70
  -3   3   4  519.15   28.00
   3  -3  -4  474.35   25.80
  -3  -3   4  502.75   27.10
  -4   3   5  357.56   22.80
   4   3  -5  326.07   19.70
   4   3  -5  381.76   19.20
  -4  -3   5  359.56   22.70
   4  -3  -5  334.17   20.50
  -5   3   6  140.79   14.40
   5   3  -6  141.99   11.60
  -5  -3   6  132.69   14.00
   5  -3  -6  141.49   12.40
   5   4  -4   74.39    8.80
  -5   4   4   98.39   11.30
  -5  -4   4   86.69   11.10
   5  -4  -4   89.39   14.40
   4   4  -3  488.35   29.00
  -4   4   3  522.95   29.80
  -4  -4   3  459.65   22.90
   4  -4  -3  442.86   25.50
  -4  -4   3  460.75   27.10
   3   4  -2 1030.30   49.10
  -3   4   2 1051.89   58.29
  -3  -4   2 1151.88   50.49
  -3  -4   2 1138.29   50.69
  -3  -4   2 1057.69   52.99
   3  -4  -2 1031.00   52.39
  -2   4   1 1941.51   89.39
  -2   4   1 1949.10   89.59
   2   4  -1 1963.50   88.09
   2   4  -1 2043.60   88.49
  -2  -4   1 1891.81   87.39
   2  -4  -1 1973.50   87.49
  -2  -4   1 1882.71   86.39
  -2  -4   1 1929.01   87.19
  -2  -4   1 1974.90   86.19
   1   4   0   74.19    4.90
  -1   4   0   66.39    5.10
   1   4   0   85.69    5.00
  -1   4   0   70.89    5.20
   1  -4   0   69.59    5.20
   1  -4   0   69.59    5.10
   1  -4   0   76.09    5.20
  -1  -4   0   75.19    5.00
  -1  -4   0   74.69    5.00
  -1  -4   0   85.19    5.00
   0   4  -1 1068.79   52.79
   0   4  -1 1233.08   52.59
   0   4  -1 1241.38   52.09
   0   4   1 1291.77   52.69
   0   4   1 1064.59   52.59
   0  -4   1 1029.60   52.49
   0  -4  -1 1079.59   52.39
   0  -4   1 1212.48   52.69
   0  -4   1 1250.87   52.29
   0  -4   1 1226.18   51.89
   0  -4  -1 1248.68   52.39
   1   4  -2  377.96   16.20
   1   4  -2  364.96   17.50
  -1   4   2  330.77   17.40
  -1   4   2  370.66   16.50
   1   4  -2  338.97   17.80
   1   4  -2  328.97   16.10
  -1   4   2  362.86   17.80
   1  -4  -2  402.96   17.00
   1  -4  -2  349.96   17.70
  -1  -4   2  354.06   18.20
   1  -4  -2  356.36   17.90
  -1  -4   2  350.66   17.60
  -1  -4   2  351.36   16.40
   2   4  -3 1619.04   70.29
   2   4  -3 1485.95   69.49
   2   4  -3 1593.54   69.49
  -2   4   3 1534.65   71.49
  -2   4   3 1534.25   71.19
  -2  -4   3 1528.15   74.69
  -2  -4   3 1721.63   73.39
   3   4  -4   12.20    2.60
  -3   4   4   18.10    3.80
   3   4  -4   15.50    3.10
  -3   4   4   16.10    4.30
   3  -4  -4   12.10    3.60
  -3  -4   4   25.90    5.00
   4   4  -5   12.10    3.10
   4   4  -5    8.10    3.10
  -4   4   5   12.40    4.10
   4  -4  -5    2.20    2.90
  -4  -4   5    7.70    3.60
  -5   4   6    7.40    4.40
   5   4  -6   -4.40    3.10
  -5  -4   6   -1.10    3.20
   5   5  -4  126.59   11.50
  -5   5   4  122.49   13.70
   5  -5  -4  109.29   11.50
  -5  -5   4  134.09   13.00
  -4   5   3   65.09    8.50
  -4  -5   3   59.89    5.80
   4  -5  -3   66.09    7.80
  -4  -5   3   57.59    8.70
   3   5  -2  165.58   10.90
   3  -5  -2  158.78   11.70
  -3  -5   2  183.38   12.70
  -3  -5   2  172.08   10.50
  -2   5   1  107.79    8.50
  -2   5   1  110.89    8.50
   2   5  -1  135.19    7.90
   2   5  -1  129.59    7.90
  -2  -5   1  118.69    7.40
   2  -5  -1  106.19    8.10
  -2  -5   1  112.29    7.30
  -2  -5   1  114.69    7.50
  -2  -5   1  121.09    8.30
  -1   5   0 2078.69  103.29
   1   5   0 2255.07  103.09
   1   5   0 2714.83  103.39
  -1   5   0 2282.17  103.59
  -1  -5   0 2156.38   96.19
  -1  -5   0 2237.18   96.59
   1  -5   0 1968.40   96.39
   1  -5   0 2269.97   96.89
  -1  -5   0 2246.48   96.59
   0   5  -1  707.73   31.30
   0   5  -1  716.63   30.70
   0   5   1  698.43   31.20
   0   5  -1  605.64   31.40
   0  -5  -1  673.83   30.20
   0  -5   1  668.13   30.50
   0  -5   1  681.13   29.70
   0  -5   1  662.13   30.00
   0  -5   1  604.84   30.40
  -1   5   2 1404.56   65.09
   1   5  -2 1452.05   65.29
   1   5  -2 1407.06   63.69
  -1   5   2 1537.25   64.39
  -1  -5   2 1532.15   64.39
  -1  -5   2 1359.26   65.69
   1  -5  -2 1412.46   65.59
   1  -5  -2 1610.64   64.99
   1  -5  -2 1407.96   66.29
   2   5  -3  303.97   14.90
   2   5  -3  294.17   15.80
  -2   5   3  319.97   16.90
   2   5  -3  290.17   14.80
  -2   5   3  281.97   16.70
  -2  -5   3  339.87   17.50
   3   5  -4 1518.45   68.49
  -3   5   4 1488.35   70.19
  -3   5   4 1474.15   70.89
   3   5  -4 1472.45   67.89
  -3  -5   4 1404.56   66.99
   3  -5  -4 1388.96   65.79
  -4   5   5  404.46   25.40
   4   5  -5  449.26   22.40
   4   5  -5  392.46   22.30
  -4  -5   5  420.26   21.90
  -4  -5   5  414.86   25.50
   4  -5  -5  374.76   23.30
  -5   5   6   94.19   11.70
   5   5  -6  105.89   10.40
   5  -5  -6   96.89   11.10
  -5  -5   6  152.98   14.70
   5   6  -4   65.69    8.30
  -5   6   4   84.99   10.70
  -5  -6   4   83.29    9.80
   5  -6  -4   52.59    8.50
   4   6  -3  633.24   33.30
  -4   6   3  641.44   35.80
  -4  -6   3  611.34   33.30
  -4  -6   3  599.94   29.60
   4  -6  -3  557.54   31.90
   3   6  -2  525.55   28.00
  -3   6   2  608.54   33.60
  -3  -6   2  528.85   26.40
  -3  -6   2  509.55   29.10
   3  -6  -2  537.05   28.00
   2   6  -1  910.31   41.10
   2   6  -1  919.21   41.30
  -2   6   1  850.01   42.20
  -2   6   1  849.91   42.20
   2  -6  -1  816.02   40.40
  -2  -6   1  834.62   40.30
  -2  -6   1  861.91   39.60
  -2  -6   1  828.82   39.60
  -2  -6   1  890.01   39.40
  -1   6   0  531.75   25.60
   1   6   0  560.74   26.40
  -1   6   0  539.65   26.90
   1   6   0  634.24   26.70
   1  -6   0  507.45   25.30
  -1  -6   0  527.95   25.10
   1  -6   0  517.45   23.80
  -1  -6   0  545.35   25.20
   1  -6   0  491.75   24.90
  -1  -6   0  555.64   24.70
   0   6  -1 6774.32  343.57
   0   6  -1 8173.48  342.97
   0   6   1 8128.99  343.57
   0   6   1 8390.56  343.77
   0  -6   1 7952.90  335.97
   0  -6  -1 7947.30  335.77
   0  -6   1 7035.00  335.77
   0  -6   1 7933.61  335.57
   0  -6   1 7559.14  335.07
   1   6  -2  523.05   26.50
   1   6  -2  485.75   23.30
  -1   6   2  497.55   24.50
   1   6  -2  513.55   25.20
  -1   6   2  584.94   24.30
  -1   6   2  513.95   25.40
  -1  -6   2  621.64   25.20
   1  -6  -2  528.15   26.30
   1  -6  -2  529.35   27.10
  -1  -6   2  523.05   26.70
   1  -6  -2  606.44   26.00
  -2   6   3   69.19    6.10
   2   6  -3   58.99    5.50
  -2   6   3   61.89    6.00
   2   6  -3   66.79    4.60
   2   6  -3   65.39    4.50
  -2  -6   3   73.39    6.50
  -3   6   4   29.40    6.30
   3   6  -4   33.60    4.00
  -3   6   4   32.50    5.90
   3   6  -4   28.70    4.20
   3  -6  -4   34.10    5.70
  -3  -6   4   24.10    5.50
  -4   6   5   20.20    5.70
   4   6  -5   11.80    3.80
   4   6  -5   17.50    3.10
   4  -6  -5   19.30    5.00
  -4  -6   5    9.00    2.60
  -4  -6   5   15.00    4.40
  -5   6   6   10.10    4.60
   5   6  -6    0.60    2.80
  -5  -6   6    2.80    4.20
   5  -6  -6   -3.50    3.40
  -5  -6   6    3.50    2.50
  -5   7   4  145.09   14.20
   5   7  -4  104.29   10.60
   5  -7  -4   99.89   11.20
  -5  -7   4  134.49   12.90
  -4   7   3   54.09    8.70
   4   7  -3   51.59    6.60
  -4  -7   3   59.99    7.80
  -4  -7   3   58.79    5.90
   4  -7  -3   58.29    7.40
  -3   7   2    7.40    3.40
   3   7  -2   11.50    3.00
  -3  -7   2   17.80    4.50
  -3  -7   2   12.00    3.10
  -2   7   1   29.50    4.70
  -2   7   1   25.50    4.30
   2   7  -1   24.00    3.60
   2   7  -1   27.10    3.20
  -2  -7   1   28.10    3.40
   2  -7  -1   23.10    4.30
  -2  -7   1   23.70    3.50
  -2  -7   1   24.30    3.90
   1   7   0  282.47   13.30
  -1   7   0  230.18   12.30
  -1   7   0  260.97   13.80
  -1   7   0  232.58   13.30
   1   7   0  268.37   13.00
  -1  -7   0  268.47   12.90
  -1  -7   0  286.17   13.20
   1  -7   0  231.68   12.20
   1  -7   0  241.28   13.50
  -1  -7   0  243.38   13.60
  -1  -7   0  249.48   13.50
   0   7  -1  176.28   10.30
   0   7  -1  186.28    9.50
   0   7   1  191.58   10.30
   0   7   1  176.48   10.00
   0   7  -1  187.18   10.10
   0  -7  -1  184.18   10.10
   0  -7  -1  193.38   10.20
   0  -7   1  175.98    9.90
   0  -7   1  187.78   10.20
   0  -7   1  194.88   10.50
   0  -7   1  176.08    9.40
   0  -7  -1  191.58   10.10
  -1   7   2 4190.78  188.48
  -1   7   2 4184.58  189.58
   1   7  -2 4255.77  189.28
  -1   7   2 4875.71  188.48
   1   7  -2 4201.58  189.28
   1   7  -2 4044.30  187.28
   1  -7  -2 4276.37  193.98
  -1  -7   2 4254.17  193.88
  -1  -7   2 4807.82  191.88
  -1  -7   2 4353.56  193.58
   1  -7  -2 3972.20  192.78
   1  -7  -2 4707.73  192.68
   2   7  -3  515.35   24.60
   2   7  -3  545.75   26.40
  -2   7   3  519.95   26.80
   2   7  -3  531.25   24.70
  -2   7   3  520.15   27.10
  -2  -7   3  505.15   26.30
  -3   7   4 1028.80   50.29
   3   7  -4 1060.69   48.60
   3   7  -4  953.80   47.00
   3   7  -4 1021.70   47.30
  -3   7   4 1009.20   50.09
  -3  -7   4 1029.80   49.80
   3  -7  -4  959.90   49.10
   4   7  -5  179.98   11.50
  -4   7   5  177.08   14.40
   4   7  -5  152.38   11.10
  -4  -7   5  185.48   12.30
  -4  -7   5  178.68   14.80
   4  -7  -5  152.78   13.00
   5  -7  -6  137.59   12.90
  -5  -7   6  150.48   15.10
   5   8  -4   74.39    8.90
  -5   8   4   75.79   11.10
   5  -8  -4   74.19   10.90
  -5  -8   4  101.49   11.10
  -4   8   3  420.06   25.70
   4   8  -3  399.96   22.70
   4  -8  -3  354.86   22.60
  -4  -8   3  385.06   23.50
  -4  -8   3  381.06   20.70
   3   8  -2  886.31   41.60
  -3   8   2  867.21   43.80
  -3   8   2  841.82   43.60
   3  -8  -2  811.22   41.70
  -3  -8   2  849.61   40.40
   2   8  -1 1795.92   78.49
   2   8  -1 1750.52   78.99
  -2   8   1 1738.43   79.99
  -2   8   1 1672.23   79.59
  -2  -8   1 1681.23   80.29
  -2  -8   1 1898.71   79.39
  -2  -8   1 1719.33   80.19
  -1   8   0 1642.24   78.69
   1   8   0 1857.71   79.19
  -1   8   0 1706.73   80.09
   1   8   0 1901.41   79.59
   1  -8   0 1765.72   80.19
   1  -8   0 1693.83   80.19
   1  -8   0 1761.62   81.49
  -1  -8   0 1853.71   80.59
   1  -8   0 1707.63   81.19
  -1  -8   0 2102.89   81.09
  -1  -8   0 1827.32   81.49
  -1  -8   0 1761.22   81.39
   0   8  -1 5039.90  221.58
   0   8   1 5248.07  220.48
   0   8  -1 4677.73  221.78
   0   8  -1 5205.88  221.08
   0   8   1 4964.90  222.68
   0   8   1 5151.18  221.88
   0  -8   1 4815.32  215.78
   0  -8  -1 4896.61  216.48
   0  -8   1 5048.90  217.68
   0  -8  -1 5054.99  217.68
   0  -8  -1 4983.40  214.98
   0  -8  -1 4895.71  216.38
   0  -8   1 4869.21  216.68
   0  -8   1 4869.31  216.48
   1   8  -2 1506.45   71.89
  -1   8   2 1758.82   71.19
   1   8  -2 1475.65   69.99
  -1   8   2 1563.34   71.19
   1   8  -2 1658.63   72.19
  -1   8   2 1573.24   72.49
   1  -8  -2 1657.73   74.39
  -1  -8   2 1652.13   75.49
   1  -8  -2 1510.85   76.69
  -1  -8   2 1721.03   75.29
   1  -8  -2 1743.93   74.29
  -1  -8   2 1700.33   73.39
  -2   8   3  151.78   10.50
  -2   8   3  150.88   10.10
   2   8  -3  151.18    9.80
   2   8  -3  134.99    7.90
   2   8  -3  151.58    8.20
  -2  -8   3  136.99    7.60
  -2  -8   3  141.09   10.00
   3   8  -4   85.59    6.50
   3   8  -4   71.49    6.20
  -3   8   4   94.49    9.00
  -3   8   4   97.19    9.10
   3   8  -4   94.49    7.70
   3  -8  -4   95.99    8.90
  -3  -8   4  101.99    9.50
   4   8  -5    2.50    2.70
  -4   8   5    4.40    3.30
  -4  -8   5   12.70    4.30
   4  -8  -5    4.20    3.00
  -4  -8   5   10.10    5.50
   5   8  -6   -7.60    3.10
  -5   8   6    4.40    5.00
   5  -8  -6    4.20    3.70
  -5  -8   6   14.30    5.90
  -5  -8   6    2.10    3.00
   5   9  -4  111.39   10.90
  -5   9   4  130.59   13.90
   5  -9  -4  126.49   12.60
  -5  -9   4  133.89   13.70
   4   9  -3   45.40    6.40
  -4   9   3   43.80    7.80
  -4  -9   3   33.10    5.10
   4  -9  -3   45.80    7.70
  -4  -9   3   48.00    8.10
  -3   9   2    2.50    2.50
   3   9  -2    2.60    1.90
  -3   9   2    2.90    2.60
  -3  -9   2    5.60    3.00
  -3  -9   2    1.00    2.10
   3  -9  -2    8.50    3.20
  -2   9   1  179.58   11.70
  -2   9   1  165.68   11.20
   2   9  -1  178.38   10.30
   2   9  -1  162.88   10.80
  -2  -9   1  158.48   10.80
  -2  -9   1  168.18   10.90
  -2  -9   1  190.88   10.10
  -1   9   0  352.66   19.50
   1   9   0  406.76   19.00
  -1   9   0  356.96   19.30
   1   9   0  400.56   18.70
  -1   9   0  383.56   18.50
  -1  -9   0  424.36   18.80
   1  -9   0  329.27   18.40
  -1  -9   0  399.86   18.30
  -1  -9   0  403.36   20.60
   1  -9   0  346.87   19.00
   1  -9   0  363.26   18.00
  -1  -9   0  357.26   19.20
   1  -9   0  364.46   18.20
   0   9   1  166.58   10.20
   0   9  -1  173.18    9.70
   0   9   1  190.68    9.30
   0   9  -1  179.08   10.50
   0   9  -1  184.68   10.40
   0  -9   1  165.08    9.90
   0  -9  -1  171.38    8.70
   0  -9   1  184.68   10.10
   0  -9  -1  193.98    9.10
   0  -9   1  165.28    9.40
   0  -9  -1  175.68   10.10
   0  -9   1  195.08   10.50
   0  -9  -1  167.48   10.00
   0  -9  -1  168.38   10.00
   1   9  -2 1763.42   80.59
   1   9  -2 1865.51   80.89
   1   9  -2 1570.54   78.49
  -1   9   2 1694.83   80.99
  -1   9   2 1978.60   79.89
  -1   9   2 1825.42   79.69
   1  -9  -2 1891.81   82.39
  -1  -9   2 1950.30   83.69
  -1  -9   2 1678.13   81.39
   1  -9  -2 1879.71   82.39
   2   9  -3  465.45   21.40
  -2   9   3  437.96   24.20
   2   9  -3  449.86   23.60
  -2   9   3  445.36   23.60
   2  -9  -3  482.55   21.90
  -2  -9   3  452.35   24.40
  -2  -9   3  445.66   21.60
   3   9  -4  603.14   31.20
   3   9  -4  547.15   28.90
  -3   9   4  630.04   32.80
   3   9  -4  646.74   29.60
  -3   9   4  623.44   32.70
  -3  -9   4  596.04   32.40
  -4   9   5  192.18   15.60
   4   9  -5  207.08   12.80
   4   9  -5  189.78   13.40
   4  -9  -5  198.68   15.20
  -4  -9   5  201.38   13.80
  -4  -9   5  194.28   16.00
  -5   9   6  187.28   17.20
  -5  -9   6  176.68   16.20
   5  -9  -6  160.28   14.70
  -5  10   4   96.19   12.60
   5  10  -4  103.19   10.50
  -5 -10   4  116.49   12.70
   5 -10  -4   97.09   11.30
  -4  10   3  248.78   18.80
   4  10  -3  279.87   16.60
  -4 -10   3  243.08   16.10
  -4 -10   3  283.67   18.80
   4 -10  -3  251.57   17.50
  -3  10   2  763.32   39.70
   3  10  -2  755.32   37.40
  -3  10   2  795.42   40.10
  -3 -10   2  718.43   35.90
  -3 -10   2  732.43   37.30
   3 -10  -2  694.93   36.90
  -2  10   1 1342.97   63.39
  -2  10   1 1336.27   62.99
   2  10  -1 1411.16   61.79
   2  10  -1 1299.47   62.39
  -2 -10   1 1307.07   66.29
  -2 -10   1 1390.56   66.29
  -2 -10   1 1610.84   65.39
  -1  10   0 1732.73   79.09
  -1  10   0 1669.83   79.99
   1  10   0 1814.32   79.19
   1  10   0 1819.52   79.69
  -1  10   0 1814.42   80.49
   1 -10   0 1743.43   79.29
   1 -10   0 1620.94   78.69
   1 -10   0 1757.12   78.79
  -1 -10   0 1692.73   79.99
  -1 -10   0 1923.61   78.99
  -1 -10   0 1843.42   80.69
   0  10   1 1240.18   52.39
   0  10  -1 1155.28   52.99
   0  10  -1 1138.59   53.79
   0  10   1 1140.49   53.69
   0  10  -1 1160.58   53.69
   0 -10  -1 1197.58   52.89
   0 -10  -1 1108.49   52.69
   0 -10   1 1130.19   52.69
   0 -10   1 1149.48   52.69
   0 -10  -1 1118.79   52.79
   0 -10   1 1159.88   53.09
   0 -10  -1 1248.58   51.59
   0 -10   1 1112.39   52.09
   0 -10  -1 1126.29   51.19
   1  10  -2 2494.65  117.99
  -1  10   2 2989.80  117.79
  -1  10   2 2793.72  117.29
   1  10  -2 2643.24  118.39
  -1  10   2 2514.05  118.59
   1  10  -2 2411.46  115.99
   1 -10  -2 2833.52  115.99
  -1 -10   2 2707.33  116.99
  -1 -10   2 2258.07  114.69
   1 -10  -2 2659.13  115.69
  -2  10   3  204.38   11.10
   2  10  -3  212.38   10.80
  -2  10   3  207.78   12.90
   2  10  -3  210.48   13.10
  -2  10   3  209.48   13.60
  -2 -10   3  228.88   13.80
  -2 -10   3  202.78   10.80
   2 -10  -3  224.88   11.40
   2 -10  -3  207.38   11.20
   3  10  -4   64.19    6.60
  -3  10   4   54.19    7.80
   3  10  -4   42.60    4.70
  -3  10   4   57.39    7.20
   3  10  -4   55.69    4.70
  -3 -10   4   56.79    7.30
  -4  10   5   -1.80    3.00
   4  10  -5    1.00    2.80
   4  10  -5    4.60    2.70
  -4  10   5    3.70    3.30
  -4 -10   5    5.00    3.80
   4 -10  -5    3.20    3.60
  -4 -10   5    1.40    2.90
  -5 -10   6    0.20    3.20
   5 -10  -6   11.40    5.20
  -5  11   4   69.89   11.70
   5 -11  -4   60.59    9.80
  -5 -11   4   74.19   11.30
  -4  11   3   58.39    9.20
   4  11  -3   71.59    7.30
   4 -11  -3   66.59    8.20
  -4 -11   3   59.79    9.10
  -4 -11   3   71.79    7.50
  -3  11   2   24.50    5.70
   3  11  -2   29.90    4.80
  -3  11   2   31.60    5.80
  -3 -11   2   31.80    5.50
  -3 -11   2   21.90    4.10
   3 -11  -2   21.80    5.10
  -2  11   1  112.89    8.70
   2  11  -1  105.69    8.20
  -2  11   1  108.09    8.80
   2  11  -1   94.29    7.10
  -2 -11   1  114.49    7.20
  -2 -11   1   97.49    7.80
  -2 -11   1   89.19    7.90
  -1  11   0    6.50    2.00
   1  11   0    2.80    1.50
   1  11   0    4.00    1.40
  -1  11   0    4.20    2.00
  -1 -11   0    3.60    1.80
  -1 -11   0    5.40    2.10
   1 -11   0    0.20    1.30
   1 -11   0    2.60    1.70
  -1 -11   0    5.00    1.40
   1 -11   0    3.90    1.80
   0  11  -1    7.40    1.90
   0  11   1    4.30    2.00
   0  11  -1    7.80    2.30
   0 -11  -1    7.20    1.30
   0 -11   1    8.80    2.30
   0 -11  -1    9.40    2.20
   0 -11   1   11.60    3.10
   0 -11  -1    6.70    2.20
  -1  11   2 1737.03   73.29
  -1  11   2 1565.54   74.49
   1  11  -2 1466.65   71.79
  -1  11   2 1716.83   72.99
   1  11  -2 1740.23   76.19
   1  11  -2 1486.55   73.89
   1 -11  -2 1642.24   73.39
  -1 -11   2 1419.86   72.29
   1 -11  -2 1601.44   73.39
  -1 -11   2 1695.63   74.49
   1 -11  -2 1815.12   76.49
   2  11  -3  518.05   28.00
  -2  11   3  599.24   27.40
  -2  11   3  531.85   27.70
   2  11  -3  521.55   25.30
  -2  11   3  553.24   29.00
  -2 -11   3  564.04   29.10
   2 -11  -3  596.64   28.00
   2 -11  -3  601.04   26.50
  -2 -11   3  476.75   25.50
  -3  11   4  495.55   28.00
   3  11  -4  550.94   26.10
  -3  11   4  492.05   27.80
   3  11  -4  496.45   30.10
   3  11  -4  450.15   23.80
  -3 -11   4  494.55   28.10
  -4  11   5  227.88   17.60
   4  11  -5  231.98   13.90
   4  11  -5  239.98   15.60
  -4  11   5  232.98   17.70
  -4 -11   5  226.38   18.60
   4 -11  -5  192.98   15.80
  -4 -11   5  205.68   14.70
  -5  12   4   75.79   12.40
   5 -12  -4   92.59   11.30
  -5 -12   4   85.19   12.20
  -5 -12   4   83.79    9.30
   4  12  -3  295.27   17.90
  -4  12   3  298.97   20.80
  -4 -12   3  308.87   19.50
  -4 -12   3  265.27   17.30
   4 -12  -3  254.87   18.50
  -3  12   2  527.35   30.30
   3  12  -2  566.84   28.00
  -3  12   2  547.45   30.20
  -3 -12   2  559.04   29.40
   3 -12  -2  528.45   29.60
  -3 -12   2  541.95   30.90
  -2  12   1  588.74   30.40
   2  12  -1  590.84   28.40
  -2  12   1  558.34   29.60
  -2 -12   1  564.84   31.50
  -2 -12   1  620.54   31.10
  -2 -12   1  672.33   30.20
   2 -12  -1  639.54   29.10
   1  12   0 2006.90   87.89
  -1  12   0 2002.00   88.89
   1  12   0 2062.79   87.59
  -1  12   0 1762.12   88.09
  -1  12   0 1923.41   87.59
  -1 -12   0 1872.01   89.49
   1 -12   0 1864.91   88.49
   1 -12   0 1929.21   88.49
  -1 -12   0 2057.39   88.89
  -1 -12   0 2120.49   88.19
   1 -12   0 1977.10   88.39
   0  12   1 2424.26  107.49
   0  12  -1 2381.06  106.69
   0  12  -1 2365.06  107.39
   0 -12   1 2250.47  103.59
   0 -12  -1 2364.86  104.49
   0 -12   1 2228.88  103.89
   0 -12  -1 2335.87  102.79
   0 -12   1 2495.35  104.79
   0 -12  -1 2276.37  102.49
   1  12  -2  462.25   24.90
  -1  12   2  491.85   25.40
   1  12  -2  485.15   22.70
   1 -12  -2  522.05   25.30
  -1 -12   2  544.05   26.30
   1 -12  -2  521.85   25.40
   1 -12  -2  543.45   25.40
  -1 -12   2  471.65   24.30
  -2  12   3   57.29    6.70
  -2  12   3   56.39    5.90
   2  12  -3   54.49    6.30
   2  12  -3   55.39    4.10
  -2 -12   3   51.19    3.90
   2 -12  -3   53.39    4.80
  -2 -12   3   53.79    6.00
   2 -12  -3   52.49    4.70
   3  12  -4   50.09    4.90
  -3  12   4   51.09    7.80
   3  12  -4   51.19    6.60
  -3  12   4   54.29    7.00
  -3 -12   4   52.49    8.10
  -4  12   5    9.20    5.20
   4  12  -5   -2.80    2.20
   4  12  -5    3.80    2.70
  -4  12   5    8.50    4.10
   4 -12  -5    4.20    3.90
  -4 -12   5    0.30    3.10
   5  13  -4   -0.50    3.50
   5 -13  -4   59.89   10.00
  -5 -13   4   40.20    7.30
   4  13  -3   39.40    6.00
  -4  13   3   39.00    8.00
   4 -13  -3   29.00    8.20
  -4 -13   3   33.80    6.60
  -4 -13   3   31.40    5.90
  -3  13   2   96.69    9.60
  -3  13   2   87.09    9.20
   3  13  -2   94.69    7.60
  -3 -13   2   88.59    8.30
   3 -13  -2   90.59    8.90
  -3 -13   2   81.79    8.40
   2  13  -1    2.00    1.70
  -2  13   1    1.80    2.40
  -2  13   1    2.60    1.90
  -2 -13   1    1.70    1.70
  -2 -13   1    1.70    2.10
   2 -13  -1    1.00    1.30
   1  13   0  452.95   22.40
  -1  13   0  443.26   23.30
  -1  13   0  434.96   22.20
  -1  13   0  437.16   22.90
  -1 -13   0  475.35   23.40
  -1 -13   0  470.55   22.50
  -1 -13   0  446.26   24.10
   1 -13   0  456.35   23.10
   1 -13   0  447.16   23.00
   0  13  -1 1031.40   47.80
   0  13  -1 1012.20   48.60
   0  13   1 1047.60   48.70
   0 -13  -1 1007.20   47.00
   0 -13   1 1049.00   47.10
   0 -13   1  980.70   46.30
   0 -13  -1  998.50   44.90
   0 -13  -1  996.10   45.20
   0 -13   1  942.81   46.00
   1  13  -2 1422.56   66.19
   1  13  -2 1255.97   63.39
  -1  13   2 1548.74   64.99
  -1  13   2 1448.06   66.59
  -1 -13   2 1437.26   66.59
   1 -13  -2 1473.65   67.49
  -1 -13   2 1484.45   68.29
   1 -13  -2 1537.45   66.99
  -2  13   3  447.26   27.00
  -2  13   3  464.05   23.80
   2  13  -3  443.16   24.50
   2  13  -3  437.86   21.30
   2 -13  -3  472.05   23.80
  -2 -13   3  499.55   22.70
  -2 -13   3  458.95   25.80
   2 -13  -3  496.75   23.70
   3  13  -4  555.34   30.00
  -3  13   4  550.54   31.20
  -3  13   4  572.44   30.70
   3  13  -4  547.55   28.70
  -3 -13   4  582.44   32.20
  -4  13   5  512.75   30.50
  -4  13   5  486.05   30.00
   4  13  -5  491.45   27.90
  -4 -13   5  487.15   28.50
  -4 -13   5  505.45   31.10
   4 -13  -5  506.05   31.40
  -4  14   3  397.16   26.30
   4  14  -3  423.86   23.20
   4 -14  -3  378.96   24.70
  -4 -14   3  411.06   24.80
  -4 -14   3  368.96   23.10
   3  14  -2  483.75   24.30
  -3  14   2  446.96   26.80
  -3  14   2  445.36   26.50
   3 -14  -2  393.16   24.20
  -3 -14   2  450.55   24.50
  -3 -14   2  409.76   23.70
   2  14  -1 1367.06   62.89
  -2  14   1 1343.87   71.49
  -2  14   1 1386.56   64.59
   2 -14  -1 1408.16   68.89
  -2 -14   1 1535.35   71.99
  -2 -14   1 1611.14   70.99
   2 -14  -1 1575.84   69.09
  -1  14   0  181.38   11.80
   1  14   0  179.18   10.90
  -1  14   0  179.48   11.40
   1  14   0  177.58   10.60
   1 -14   0  186.08   11.30
   0  14  -1  952.30   46.40
   0  14   1  998.20   46.60
   0  14  -1  978.20   45.70
   0 -14  -1  862.41   40.10
   0 -14   1  948.51   42.40
   0 -14  -1  934.51   40.60
   0 -14   1  803.42   41.30
   0 -14   1  836.72   41.50
   0 -14  -1  917.61   42.60
  -1  14   2  677.53   34.70
   1  14  -2  627.54   31.80
  -1  14   2  743.23   33.00
   1  14  -2  688.23   34.50
  -1 -14   2  672.73   34.80
   1 -14  -2  721.13   34.50
  -1 -14   2  725.13   33.80
   1 -14  -2  744.93   33.70
  -2  14   3  199.48   13.00
   2  14  -3  255.27   20.60
   2  14  -3  202.28   11.00
  -2  14   3  208.38   14.40
   2 -14  -3  219.78   12.70
  -2 -14   3  193.68   13.80
  -2 -14   3  218.58   11.10
   2 -14  -3  229.68   12.40
   3  14  -4   30.50    5.50
   3  14  -4   35.50    3.80
  -3  14   4   34.40    6.20
  -3  14   4   35.10    6.60
  -3 -14   4   34.00    6.60
   4  14  -5   19.50    5.30
  -4  14   5   24.40    6.30
  -4  14   5   15.70    4.90
  -4 -14   5    9.00    4.10
   4 -14  -5   15.90    5.40
  -4 -14   5   18.70    6.20
   4  15  -3  116.09    9.70
  -4  15   3  108.59   12.20
  -4 -15   3   95.09   10.50
   4 -15  -3   96.49   11.20
  -4 -15   3  107.59   10.90
  -3  15   2   41.80    6.90
   3  15  -2   49.99    5.50
  -3  15   2   46.00    7.20
  -3 -15   2   60.49    6.50
   3 -15  -2   37.00    7.00
  -3 -15   2   49.30    7.20
   2  15  -1   -0.90    1.70
  -2  15   1    2.40    2.20
  -2  15   1    9.10    3.10
  -2 -15   1    3.00    2.80
   2 -15  -1    2.10    1.90
  -2 -15   1    2.90    1.90
   2 -15  -1   -0.50    1.70
   1  15   0  104.79    7.50
  -1  15   0  107.09    8.30
  -1  15   0  110.59    8.60
   1  15   0  110.89    7.90
  -1 -15   0   96.89    6.80
  -1 -15   0   98.49    7.10
  -1 -15   0   98.69    8.40
   1 -15   0  100.69    7.50
   0  15   1  286.47   16.20
   0  15  -1  262.47   16.00
   0  15  -1  282.47   15.50
   0 -15  -1  269.37   15.80
   0 -15   1  264.17   15.30
   0 -15  -1  265.67   13.60
   0 -15   1  276.97   15.60
   0 -15  -1  275.57   14.00
   1  15  -2  452.15   25.80
  -1  15   2  456.25   26.10
  -1  15   2  542.25   24.60
   1 -15  -2  490.45   25.10
  -1 -15   2  523.95   25.70
   1 -15  -2  467.65   24.00
  -1 -15   2  502.15   24.50
   2  15  -3  745.83   33.80
  -2  15   3  733.53   36.20
  -2  15   3  729.73   38.20
   2  15  -3  699.43   37.30
  -2 -15   3  708.03   34.00
  -2 -15   3  757.92   37.70
   2 -15  -3  764.02   35.40
  -3  15   4  397.46   25.00
   3  15  -4  412.06   20.10
   3  15  -4  414.66   24.10
  -3  15   4  413.06   24.10
  -3 -15   4  417.96   25.60
  -3 -15   4  466.45   26.40
  -4  15   5  135.29   14.50
   4  15  -5  132.09   12.00
  -4  15   5  147.39   13.50
  -4 -15   5  153.48   13.50
   4 -15  -5  151.18   13.60
  -4 -15   5  125.89   13.20
   4  16  -3  221.98   14.70
  -4  16   3  244.48   25.60
   4 -16  -3  216.88   17.30
  -4 -16   3  232.18   16.70
  -4 -16   3  189.18   15.50
   3  16  -2   55.79    5.80
  -3  16   2   64.69    7.90
  -3  16   2   53.19    8.40
  -3 -16   2   60.49    8.60
   3 -16  -2   43.60    7.30
  -3 -16   2   49.60    6.50
   2  16  -1 2122.59   93.69
  -2  16   1 1948.80   95.99
  -2  16   1 2126.29   95.59
  -2 -16   1 2135.19   99.99
  -2 -16   1 2165.38   98.39
   2 -16  -1 2181.38   97.09
   1  16   0  761.12   37.00
  -1  16   0  733.23   37.40
  -1  16   0  790.82   38.30
   1 -16   0  752.22   37.30
  -1 -16   0  761.62   36.60
  -1 -16   0  794.72   36.40
  -1 -16   0  763.52   38.70
   0  16  -1 1733.43   80.59
   0  16   1 1803.72   81.59
   0  16  -1 1765.32   81.49
   0 -16  -1 1732.93   77.09
   0 -16   1 1750.42   78.89
   0 -16  -1 1660.43   76.69
   0 -16  -1 1695.73   79.39
   0 -16   1 1759.42   79.79
  -1  16   2   41.70    5.40
   1  16  -2   33.10    5.40
  -1  16   2   40.10    4.60
   1  16  -2   39.90    4.10
   1 -16  -2   43.10    4.10
  -1 -16   2   33.70    4.50
  -1 -16   2   40.10    4.80
   1 -16  -2   40.50    4.90
   2  16  -3   65.09    4.80
  -2  16   3   56.29    6.40
  -2  16   3   66.59    8.00
   2  16  -3   64.99    7.70
   2 -16  -3   60.49    5.90
  -2 -16   3   67.79    7.20
  -2 -16   3   59.59    4.80
  -3  16   4  357.66   22.40
   3  16  -4  367.36   17.00
   3  16  -4  303.27   17.00
  -3  16   4  321.77   20.70
   3  16  -4  338.87   21.20
  -3 -16   4  376.76   22.50
  -3 -16   4  334.47   22.00
   4  16  -5    6.60    3.70
  -4  16   5    8.30    4.20
  -4 -16   5    9.50    4.80
  -4 -16   5    9.90    4.50
   4 -16  -5    8.60    4.00
  -4  17   3   47.70    8.60
  -4  17   3   42.20    9.40
  -4 -17   3   51.59    8.10
  -4 -17   3   42.50    7.60
   4 -17  -3   48.90    8.80
   3  17  -2   16.40    3.60
  -3  17   2   20.50    5.30
  -3  17   2   18.10    5.00
  -3 -17   2   21.10    5.50
   3 -17  -2   24.80    5.60
  -3 -17   2   35.00    5.90
  -2  17   1   21.10    5.20
  -2  17   1   12.30    3.70
   2  17  -1   25.90    4.10
   2 -17  -1   23.80    4.00
  -2 -17   1   38.30    4.90
  -2 -17   1   21.80    5.00
   1  17   0   14.00    3.20
  -1  17   0   20.90    4.00
  -1  17   0   12.30    3.30
  -1 -17   0   21.60    3.70
   1 -17   0   13.30    3.40
  -1 -17   0   14.60    2.80
   0  17  -1  555.24   29.20
   0  17   1  569.74   29.30
   0  17  -1  561.44   28.50
   0 -17  -1  548.05   26.00
   0 -17   1  528.75   27.60
   0 -17  -1  530.05   28.30
   0 -17  -1  532.25   25.60
   0 -17   1  563.54   28.70
  -1  17   2  664.23   30.20
  -1  17   2  541.15   34.00
   1  17  -2  604.94   29.40
   1 -17  -2  613.94   30.00
  -1 -17   2  554.14   28.90
   1 -17  -2  589.44   28.40
  -1 -17   2  609.94   30.10
   2  17  -3  257.07   17.00
  -2  17   3  248.88   17.50
  -2  17   3  270.17   15.90
   2  17  -3  260.57   14.00
  -2 -17   3  251.57   16.90
   2 -17  -3  281.67   15.20
  -3  17   4  431.16   24.00
   3  17  -4  365.06   19.10
   3  17  -4  381.56   23.70
   3  17  -4  405.96   19.30
  -3  17   4  384.96   24.70
  -3 -17   4  394.96   25.10
  -3 -17   4  440.96   25.60
  -4  17   5  113.09   12.70
  -4  17   5  125.19   14.50
  -4 -17   5  145.09   22.30
   4 -17  -5  115.19   12.20
  -4 -17   5  112.89   12.40
  -4  18   3  176.38   15.70
  -4  18   3  175.68   15.40
   4 -18  -3  168.68   15.40
  -4 -18   3  197.58   16.50
  -4 -18   3  146.89   19.00
  -3  18   2  423.56   25.90
   3  18  -2  451.85   23.70
  -3  18   2  461.55   27.60
   3 -18  -2  451.65   26.30
  -3 -18   2  413.86   23.90
  -3 -18   2  404.46   25.10
  -2  18   1 1167.98   55.29
   2  18  -1 1080.19   53.19
  -2  18   1 1156.98   56.39
   2 -18  -1 1173.08   56.49
  -2 -18   1 1178.48   59.39
  -2 -18   1 1292.97   57.59
  -1  18   0  241.48   15.90
   1  18   0  257.47   15.10
  -1  18   0  270.57   15.80
  -1 -18   0  239.28   16.20
  -1 -18   0  267.77   14.20
   1 -18   0  242.88   15.40
  -1 -18   0  267.97   14.70
   0  18  -1 1533.35   70.99
   0  18  -1 1534.25   71.99
   0  18   1 1525.75   71.79
   0 -18  -1 1507.65   69.79
   0 -18  -1 1439.96   68.09
   0 -18   1 1491.55   69.89
   0 -18   1 1477.05   68.69
   1  18  -2  612.94   33.00
   1  18  -2  659.83   35.80
  -1  18   2  796.72   34.20
  -1  18   2  702.23   36.40
   1 -18  -2  700.03   34.30
  -1 -18   2  698.53   36.00
  -1 -18   2  714.93   34.30
   1 -18  -2  618.14   33.90
  -2  18   3  264.07   15.80
   2  18  -3  236.88   16.70
  -2  18   3  248.08   17.30
   2 -18  -3  248.48   14.60
  -2 -18   3  278.47   18.00
  -2 -18   3  250.67   18.20
  -2 -18   3  251.47   13.50
   3  18  -4   19.30    5.00
  -3  18   4   22.30    5.10
   3  18  -4   15.90    2.60
  -3  18   4   25.50    5.50
  -3 -18   4   23.70    5.90
  -3 -18   4   29.70    6.10
  -4  18   5    3.10    4.70
  -4  18   5    9.20    4.30
  -4 -18   5    6.10    4.30
   4 -18  -5    7.50    4.60
  -4 -18   5    2.00    3.60
  -4  19   3   12.20    4.90
  -4  19   3   21.30    5.80
  -4 -19   3   12.20    6.40
  -4 -19   3   18.50    5.70
   4 -19  -3   11.60    5.30
  -3  19   2   25.40    6.00
  -3  19   2   39.70    8.20
   3  19  -2   26.20    4.70
  -3 -19   2   33.80    5.80
  -3 -19   2   22.10    5.50
   3 -19  -2   26.50    6.50
   2  19  -1    3.70    2.40
  -2  19   1    5.40    3.40
  -2  19   1    7.80    2.90
   2 -19  -1    5.40    2.40
  -2 -19   1    3.10    2.30
  -2 -19   1    0.60    2.70
   1  19   0  965.50   46.50
  -1  19   0  957.60   46.90
  -1 -19   0  967.90   42.60
  -1 -19   0  830.32   43.90
   1 -19   0  912.71   44.10
  -1 -19   0  882.51   45.20
   0  19  -1  292.57   17.00
   0  19   1  302.67   18.00
   0  19  -1  285.87   19.90
   0 -19   1  279.47   16.30
   0 -19  -1  277.97   15.40
   0 -19  -1  282.37   14.60
   0 -19   1  269.37   17.50
   0 -19  -1  272.17   18.50
  -1  19   2  332.17   18.00
  -1  19   2  325.17   20.40
   1  19  -2  337.27   20.30
   1  19  -2  322.27   17.60
  -1 -19   2  307.07   17.60
  -1 -19   2  307.57   19.40
   1 -19  -2  299.67   17.90
   2  19  -3  170.88   13.10
  -2  19   3  146.99   11.30
   2  19  -3  152.08    9.30
  -2  19   3  162.58   13.50
  -2 -19   3  142.39    9.00
   2 -19  -3  152.18   10.30
  -2 -19   3  147.49   11.50
  -2 -19   3  171.28   13.20
  -3  19   4  355.16   22.00
   3  19  -4  373.36   23.50
  -3 -19   4  362.46   23.70
  -3 -19   4  366.96   22.80
  -4  19   5  219.68   18.50
  -4  19   5  198.38   16.60
  -4 -19   5  223.68   17.40
  -4 -19   5  225.08   17.30
   4 -19  -5  196.38   17.70
  -4  20   3  140.29   13.80
  -4  20   3  117.69   13.20
  -4 -20   3  134.79   13.60
  -4 -20   3  124.09   12.50
   4 -20  -3  131.89   13.50
  -3  20   2  260.77   18.00
   3  20  -2  250.57   15.30
  -3 -20   2  268.57   17.00
  -3 -20   2  235.78   18.10
   2  20  -1  311.37   17.90
  -2  20   1  273.77   24.00
  -2  20   1  349.27   21.10
  -2 -20   1  344.97   19.10
  -2 -20   1  345.17   21.60
   2 -20  -1  321.27   18.60
  -1  20   0 1619.04   76.59
   1  20   0 1634.14   75.39
  -1  20   0 1605.24   75.69
  -1 -20   0 1572.84   72.79
  -1 -20   0 1628.64   76.29
   1 -20   0 1593.14   74.79
   0  20  -1 1074.39   53.89
   0  20  -1 1072.29   52.79
   0  20   1 1167.68   54.09
   0 -20   1 1080.79   52.19
   0 -20  -1 1033.10   48.70
   0 -20  -1 1042.30   48.50
   0 -20   1 1043.30   50.39
   0 -20  -1 1080.39   52.09
  -1  20   2  193.28   11.60
  -1  20   2  171.98   13.80
   1  20  -2  184.38   11.30
   1  20  -2  160.08   13.20
   1 -20  -2  145.99   12.80
  -1 -20   2  182.78   11.70
  -1 -20   2  170.48   13.30
   2  20  -3   62.39    5.40
  -2  20   3   69.19    7.10
  -2  20   3   70.19    8.60
   2  20  -3   71.39    8.60
  -2 -20   3   57.49    5.30
  -2 -20   3   58.39    7.00
  -2 -20   3   52.89    8.30
   2 -20  -3   65.59    6.40
  -3  20   4    9.80    4.20
  -3  20   4   15.90    5.10
   3  20  -4    8.00    4.40
  -3 -20   4    5.30    3.60
  -3 -20   4   16.80    5.00
  -4  20   5   -1.20    4.10
  -4  20   5   -4.60    3.60
  -4 -20   5    1.00    3.80
  -4 -20   5    2.00    4.10
   4 -20  -5    6.00    4.30
  -4  21   3   16.90    6.60
  -4  21   3   22.30    6.00
   4 -21  -3   26.70    7.30
  -4 -21   3   13.00    5.00
  -4 -21   3   19.80    5.90
  -3  21   2   30.10    7.00
  -3  21   2   28.00    5.80
   3  21  -2   30.50    5.10
  -3 -21   2   36.40    7.90
   3 -21  -2   41.30    7.90
  -3 -21   2   42.50    6.70
   2  21  -1   23.60    4.40
  -2  21   1   29.70    5.90
  -2  21   1   23.40    5.10
   2 -21  -1   16.80    3.70
  -2 -21   1   24.90    4.50
  -2 -21   1    7.50    3.60
  -1  21   0   10.60    3.90
   1  21   0   18.10    3.80
  -1 -21   0   20.40    4.60
   1 -21   0    8.10    3.40
  -1 -21   0   21.60    3.50
   0  21   1   35.80    6.10
   0  21  -1   41.80    5.30
   0  21  -1   30.90    5.20
   0 -21   1   26.10    4.60
   0 -21   1   26.10    5.10
   0 -21  -1   44.90    6.60
   0 -21  -1   24.10    3.50
   0 -21  -1   32.20    3.80
  -1  21   2  612.24   31.10
   1  21  -2  623.54   34.10
   1  21  -2  639.94   31.30
  -1  21   2  628.54   34.30
   1 -21  -2  615.64   31.70
  -1 -21   2  599.24   30.90
  -1 -21   2  587.24   33.10
  -2  21   3  203.58   13.60
   2  21  -3  200.38   11.80
   2  21  -3  219.28   16.10
  -2  21   3  224.78   16.80
  -2 -21   3  178.28   13.60
  -2 -21   3  225.98   16.60
  -2 -21   3  226.68   14.80
   2 -21  -3  215.68   13.50
   3  21  -4  303.67   20.20
  -3  21   4  253.47   17.80
  -3  21   4  269.77   20.10
  -3 -21   4  311.77   20.80
  -3 -21   4  235.78   18.00
  -4  22   3  135.29   15.10
  -4 -22   3  141.39   14.10
   4 -22  -3  102.79   13.60
  -3  22   2  300.57   21.60
   3  22  -2  299.07   17.60
  -3  22   2  283.97   19.50
  -3 -22   2  313.27   21.60
   3 -22  -2  303.47   21.60
  -3 -22   2  294.97   18.80
  -2  22   1  288.17   19.80
  -2  22   1  279.67   18.60
   2  22  -1  312.17   17.50
  -2 -22   1  292.37   20.20
  -2 -22   1  303.47   17.40
   2 -22  -1  289.07   17.30
  -1  22   0  610.44   33.70
  -1  22   0  642.64   32.90
   1  22   0  629.44   32.60
   1 -22   0  611.34   32.70
  -1 -22   0  631.64   30.60
  -1 -22   0  609.94   34.20
   1 -22   0  622.54   32.40
   0  22  -1   83.79    8.00
   0  22   1   92.39    9.00
   0 -22  -1   88.49    6.50
   0 -22   1   80.29    9.20
   0 -22   1   85.69    7.80
   0 -22  -1   79.09    8.90
   0 -22  -1   85.79    6.20
   1  22  -2  404.86   24.20
  -1  22   2  380.96   23.80
  -1  22   2  392.36   20.90
   1  22  -2  379.86   20.90
  -1 -22   2  385.16   22.20
  -1 -22   2  426.06   25.10
   1 -22  -2  406.36   22.90
  -2  22   3  142.99   11.20
   2  22  -3  180.58   14.00
  -2  22   3  177.18   14.50
   2  22  -3  132.59    9.30
  -2 -22   3  169.38   12.70
  -2 -22   3  160.38   14.50
   2 -22  -3  157.38   12.50
   3  22  -4   15.00    5.60
  -3  22   4   23.80    6.80
  -3  22   4   23.70    4.70
   3 -22  -4   16.70    3.60
  -3 -22   4   23.90    5.20
  -3 -22   4   14.20    5.40
  -3  23   2   19.20    5.50
  -3  23   2   36.20    7.70
   3  23  -2    9.20    4.00
  -3 -23   2   32.80    7.70
   3 -23  -2   25.00    5.90
  -3 -23   2   32.30    6.50
   2  23  -1    7.50    3.40
  -2  23   1   20.90    5.70
  -2  23   1    4.00    3.10
  -2 -23   1    6.80    4.20
   2 -23  -1    6.10    3.20
  -2 -23   1    5.00    2.90
  -1  23   0    5.90    2.70
  -1  23   0    7.30    3.00
  -1 -23   0    6.80    2.50
   1 -23   0   -1.80    2.60
  -1 -23   0    5.40    3.80
   1 -23   0    0.70    2.50
   0  23   1  122.89   10.60
   0 -23  -1  146.19   11.80
   0 -23   1  134.69   11.70
   0 -23   1  123.69    9.70
   0 -23  -1  141.29    8.80
   0 -23  -1  102.49    9.20
  -1  23   2  656.53   36.30
  -1  23   2  669.43   32.90
   1  23  -2  664.13   36.40
   1  23  -2  643.34   33.00
  -1 -23   2  638.04   36.20
  -1 -23   2  640.44   33.60
   1 -23  -2  630.64   34.30
   1 -23  -2  704.93   33.20
  -2  23   3  215.48   15.00
   2  23  -3  277.17   19.30
  -2  23   3  269.67   19.00
   2  23  -3  221.18   13.50
   2 -23  -3  220.48   14.90
  -2 -23   3  243.88   16.10
  -2 -23   3  261.47   19.10
  -3  23   4  241.68   17.20
  -3  23   4  240.28   18.90
  -3 -23   4  241.58   17.60
  -3 -23   4  314.87   21.00
   3 -23  -4  224.88   14.50
  -3  24   2  305.27   21.90
  -3  24   2  270.97   19.70
   3 -24  -2  275.07   20.90
  -3 -24   2  278.87   18.10
   2  24  -1  294.87   18.00
  -2  24   1  335.57   21.70
  -2  24   1  281.37   18.90
  -2 -24   1  316.77   18.40
   2 -24  -1  312.07   18.70
  -1  24   0  380.96   22.50
   1  24   0  413.06   23.10
  -1  24   0  390.96   23.90
   1 -24   0  382.16   22.60
  -1 -24   0  388.66   24.60
   1 -24   0  367.06   22.70
  -1 -24   0  405.06   20.70
   0  24   1  268.17   17.70
   0  24  -1  252.27   16.70
   0 -24  -1  244.98   14.20
   0 -24  -1  278.57   18.10
   0 -24   1  258.47   18.10
   0 -24   1  241.78   15.50
  -1  24   2  305.87   17.70
   1  24  -2  323.37   18.20
  -1  24   2  307.97   20.60
  -1 -24   2  306.87   21.20
   1 -24  -2  320.57   18.00
   1 -24  -2  309.47   18.90
  -1 -24   2  278.77   18.10
  -2  24   3   76.49    8.20
   2  24  -3   54.09    9.40
   2  24  -3   60.09    6.00
  -2  24   3   74.79   13.10
  -2 -24   3   56.59    9.80
  -2 -24   3   70.29    7.70
   2 -24  -3   53.69    6.20
  -3  24   4    3.10    3.70
  -3  24   4    7.10    5.30
  -3 -24   4   17.90    5.30
   3 -24  -4    3.00    2.70
  -3 -24   4   11.10    5.20
  -3  25   2   13.40    5.50
   3  25  -2   -1.20    3.30
  -3  25   2    8.20    4.30
  -3 -25   2    8.20    4.60
   3 -25  -2   12.50    3.50
   3 -25  -2   15.80    6.00
  -3 -25   2   16.40    5.40
   2  25  -1   -0.30    2.70
  -2  25   1   -2.00    3.10
  -2 -25   1   -1.70    3.40
  -2 -25   1   -6.50    2.30
   2 -25  -1    1.20    2.20
   1  25   0  108.39    9.70
  -1  25   0  101.39   10.70
   1 -25   0  100.09   10.10
  -1 -25   0   95.49    7.70
  -1 -25   0  102.79   11.30
   1 -25   0  103.59    9.70
   0  25  -1   88.59    8.80
   0  25   1   89.49    9.40
   0 -25  -1   84.99    9.80
   0 -25   1   76.59    7.00
   0 -25  -1   79.89    6.50
   0 -25   1   68.69    9.90
  -1  25   2  289.47   19.80
   1  25  -2  265.97   16.50
  -1 -25   2  258.67   19.60
   1 -25  -2  303.17   16.80
   1 -25  -2  261.77   17.90
  -2 -25   3  215.08   15.10
  -2 -25   3  225.58   17.90
   2 -25  -3  220.48   14.70
  -3  25   4  176.38   14.20
  -3  25   4  183.98   17.60
   3 -25  -4  143.29   11.60
  -3  26   2  140.19   14.50
  -3  26   2  135.99   13.00
   3 -26  -2  155.48   15.40
  -3 -26   2  165.38   16.20
  -3 -26   2  155.28   12.60
   2  26  -1  302.57   18.30
  -2  26   1  252.97   18.60
  -2  26   1  300.77   21.00
   2 -26  -1  258.57   17.00
  -2 -26   1  290.47   20.80
   1  26   0  276.47   17.20
  -1  26   0  233.38   17.90
   1 -26   0  264.17   17.80
  -1 -26   0  258.47   14.90
   1 -26   0  243.08   23.00
   0  26  -1  694.53   37.50
   0  26   1  740.53   38.80
   0 -26  -1  687.33   37.80
   0 -26  -1  680.83   33.00
   0 -26   1  672.23   34.80
   0 -26   1  684.13   37.90
  -1  26   2  179.08   14.70
   1  26  -2  165.08   12.10
   1 -26  -2  168.68   11.30
   1 -26  -2  163.48   12.60
  -1 -26   2  142.29   15.00
  -1 -26   2  146.99   11.60
  -2  26   3   13.80    6.40
  -2  26   3   14.10    5.50
  -2 -26   3   16.60    6.00
   2 -26  -3   20.50    4.70
  -2 -26   3   14.60    5.30
  -3  26   4   18.10    7.10
  -3  26   4    2.40    4.60
  -3 -26   4   -2.60    5.10
  -3 -26   4    1.50    3.90
  -3  27   2   -1.10    4.90
  -3 -27   2   -6.80    4.50
   3 -27  -2   -3.40    4.10
   2  27  -1    1.20    3.10
  -2  27   1    0.50    3.60
  -2  27   1    0.80    4.60
   2 -27  -1   -0.40    3.00
  -2 -27   1    7.80    5.40
  -2 -27   1   -2.30    2.80
  -1  27   0   31.30    6.60
   1  27   0   38.30    6.10
  -1 -27   0   38.70    4.80
  -1 -27   0   33.40    7.00
   1 -27   0   33.20    6.70
   1 -27   0   34.20    6.80
   0  27   1   69.99    8.70
   0  27  -1   76.89    8.20
   0 -27  -1   59.49    9.40
   0 -27  -1   61.29    5.70
   0 -27   1   61.29    9.70
   0 -27   1   47.40    7.70
   1  27  -2  116.49    9.70
  -1  27   2  116.29   14.30
  -1 -27   2  112.19   12.70
   1 -27  -2  113.29    9.40
  -1 -27   2  129.29   10.50
   1 -27  -2  120.89   11.30
  -2  27   3   56.59    7.90
  -2  27   3   95.19   11.20
   2 -27  -3   64.09    8.60
  -2 -27   3   59.89   10.50
  -2 -27   3   80.79    9.00
  -2  28   1  311.57   21.50
  -2  28   1  349.87   24.00
   2  28  -1  381.96   21.80
   2 -28  -1  310.57   20.30
  -2 -28   1  339.37   19.70
  -2 -28   1  384.26   25.20
   1  28   0  127.99   11.70
  -1  28   0  129.49   12.50
  -1 -28   0  137.39    9.30
  -1 -28   0  131.99   14.10
   1 -28   0  126.09   12.00
   1 -28   0  129.89   11.00
   0  28   1  342.67   22.00
   0  28  -1  301.97   20.00
   0 -28   1  318.57   22.20
   0 -28  -1  333.47   22.10
   0 -28   1  297.47   19.00
  -1  28   2  237.78   17.50
   1  28  -2  205.28   14.50
   1 -28  -2  197.58   15.10
  -1 -28   2  181.38   16.60
   1 -28  -2  219.98   12.70
  -1 -28   2  174.38   13.60
   2 -28  -3   94.99    9.80
  -2 -28   3   81.89   12.90
  -2 -28   3  109.99   10.20
  -2  29   1    6.50    5.40
   2  29  -1    8.10    4.80
  -2  29   1    6.00    3.70
  -2 -29   1    2.70    5.20
   2 -29  -1    4.70    3.90
   2 -29  -1    3.80    3.50
   1  29   0   35.20    7.20
   1 -29   0   16.80    5.30
  -1 -29   0   26.10    6.60
   0  29   1   56.89    9.40
   0  29  -1   57.49    8.70
   0 -29  -1   55.49    9.50
   0 -29   1   50.09    9.50
   0 -29   1   72.29    7.20
  -1  29   2  224.08   18.00
   1  29  -2  225.48   15.20
   1 -29  -2  218.88   16.50
  -1 -29   2  195.08   17.70
  -1 -29   2  203.88   14.40
   2 -29  -3  161.68   13.30
  -2 -29   3  187.58   14.10
  -2 -29   3  181.88   17.10
  -2 -30   1  198.38   18.00
   2 -30  -1  194.58   17.10
   2 -30  -1  203.08   18.10
   1  30   0  247.38   17.30
  -1  30   0  201.48   16.90
  -1 -30   0  244.68   19.10
   1 -30   0  227.48   17.00
   1 -30   0  191.68   14.90
   0  30  -1  214.58   16.10
   0 -30   1  209.18   17.60
   0 -30   1  205.08   14.50
   0 -30  -1  214.08   17.40
   1  30  -2   30.50    6.60
  -1  30   2   34.10    7.90
   1 -30  -2   29.50    6.60
  -1 -30   2   35.90    6.40
  -1 -30   2   45.50   10.20
   1  31   0   10.30    5.20
  -1  31   0   16.40    6.10
  -1 -31   0   10.30    5.10
   1 -31   0   10.30    3.20
   1 -31   0    7.40    4.30
   0  31  -1   93.39   11.10
   0  31   1  115.19   12.00
   0 -31   1  109.69   13.00
   0 -31  -1   99.19   13.20
   0 -31   1   84.89    8.60
  -1  31   2   53.89    9.70
  -1 -31   2   51.79    6.60
  -1 -31   2   51.89    9.90
   1 -31  -2   42.90    7.60
   0  32   1  113.59   13.20
   0 -32   1  122.39   15.00
   0 -32  -1  121.19   14.40
   5   0  -3  102.79   10.50
  -5   0   3  107.29   11.90
   4   0  -2  628.84   34.20
  -4   0   2  688.13   36.30
  -3   0   1  588.54   30.30
   3   0  -1  558.74   29.30
  -2   0   0 1944.81   88.19
   2   0   0 1948.31   87.79
  -1   0  -1 1999.80   86.69
   1   0   1 2019.70   86.79
  -1   0  -1 1895.21   85.79
   1   0   1 1932.81   86.59
  -1   0  -1 1945.51   86.69
   1   0   1 1932.61   85.89
   0   0   2    7.30    1.60
   0   0  -2    1.50    0.90
   0   0   2    1.40    1.10
   0   0   2    0.60    0.80
   0   0  -2    2.40    1.10
   0   0  -2    2.10    1.00
   0   0   2    2.10    1.00
  -1   0   3  434.36   20.10
  -1   0   3  403.16   20.80
   1   0  -3  406.26   20.10
  -1   0   3  445.76   20.20
   1   0  -3  430.66   20.00
   2   0  -4   80.69    5.80
  -2   0   4   70.89    5.60
  -2   0   4   84.29    6.10
  -2   0   4   82.39    7.10
   3   0  -5   16.30    3.50
   3   0  -5   20.10    3.30
  -3   0   5   19.40    3.20
  -3   0   5   11.30    3.80
  -4   0   6  210.78   15.60
   4   0  -6  168.28   12.30
   5   0  -7   55.39    8.30
  -5   0   7   70.19   11.20
  -5   1   3    3.10    3.30
   5   1  -3    7.30    4.00
  -5  -1   3   -5.40    2.90
   5  -1  -3    1.50    3.90
   4   1  -2   -1.30    2.40
  -4   1   2    0.50    2.80
  -4  -1   2    3.30    2.70
   4  -1  -2    3.90    2.80
  -3   1   1  168.28   11.80
   3   1  -1  146.09   10.60
   3  -1  -1  144.69   10.40
  -3  -1   1  148.59   10.90
   2   1   0 1020.20   45.70
  -2   1   0  931.41   45.80
  -2  -1   0 1046.40   44.00
  -2  -1   0  956.50   43.80
  -2  -1   0  964.20   45.80
   2  -1   0  947.01   45.60
  -2  -1   0  959.80   45.60
   1   1   1 6302.67  276.07
  -1   1  -1 6320.87  275.97
  -1  -1  -1 6402.16  281.67
   1  -1   1 6565.24  281.77
   1  -1   1 6362.46  281.77
   0   1   2 1344.97   61.19
   0   1   2 1338.27   61.09
   0   1   2 1393.86   61.29
   0   1  -2 1372.86   61.59
   0   1   2 1381.06   61.19
   0   1  -2 1312.57   60.79
   0   1  -2 1521.95   61.39
   0  -1  -2 1554.94   61.99
   0  -1   2 1412.86   62.39
   0  -1   2 1430.76   62.49
   0  -1   2 1436.76   61.89
   0  -1  -2 1275.47   61.79
   0  -1  -2 1363.96   61.89
   0  -1   2 1305.17   61.49
   1   1  -3 1092.89   51.29
   1   1  -3 1102.69   49.70
  -1   1   3 1056.29   50.69
   1   1  -3 1151.88   50.39
  -1   1   3 1136.59   50.39
  -1   1   3 1149.78   50.19
   1  -1  -3 1139.19   50.99
   1  -1  -3 1187.88   50.09
   1  -1  -3 1054.39   50.09
  -1  -1   3 1108.29   49.70
  -1  -1   3 1110.29   50.19
  -1  -1   3 1077.39   52.09
  -2   1   4  513.75   25.20
   2   1  -4  500.85   24.70
  -2   1   4  477.35   26.00
   2   1  -4  516.65   24.70
  -2   1   4  547.85   25.50
   2  -1  -4  502.25   23.70
  -2  -1   4  496.15   23.90
  -2  -1   4  490.65   25.00
  -2  -1   4  496.95   25.70
   2  -1  -4  485.75   24.30
   3   1  -5  904.81   39.50
  -3   1   5  845.92   42.40
  -3   1   5  783.92   38.60
   3   1  -5  800.52   39.80
   3  -1  -5  916.11   40.60
  -3  -1   5  869.81   43.90
   3  -1  -5  818.52   41.90
  -4   1   6  220.58   16.70
   4   1  -6  224.78   16.70
   4  -1  -6  218.58   14.50
  -4  -1   6  222.58   16.70
  -5   1   7   55.99    9.70
   5   1  -7   63.29    7.50
   5  -1  -7   59.69    8.20
  -5  -1   7   56.29    9.80
  -5   2   3  183.38   16.30
   5   2  -3  192.98   14.70
  -5  -2   3  213.78   16.80
   5  -2  -3  183.58   15.10
   4   2  -2  565.24   30.70
  -4   2   2  588.44   32.60
  -4  -2   2  567.34   32.00
   4  -2  -2  576.34   31.00
  -3   2   1  685.43   35.50
   3   2  -1  695.93   34.40
  -3  -2   1  684.63   31.30
  -3  -2   1  683.33   34.50
   3  -2  -1  661.73   33.90
  -3  -2   1  663.33   31.30
   2   2   0 2880.31  127.69
  -2   2   0 2853.61  128.29
  -2  -2   0 2904.51  132.09
   2  -2   0 2893.11  132.09
  -2  -2   0 2984.50  130.59
  -2  -2   0 3118.39  130.69
  -2  -2   0 2919.71  131.79
   1   2   1   98.29    5.80
   1   2   1   93.69    6.00
   1   2   1   89.79    5.50
  -1   2  -1   94.29    6.30
  -1   2  -1  105.59    5.20
  -1   2  -1   94.49    6.00
   1  -2   1   98.99    6.10
  -1  -2  -1   96.09    6.00
  -1  -2  -1   91.49    5.70
   1  -2   1   88.99    6.00
  -1  -2  -1   88.99    5.50
   1  -2   1  101.29    5.10
   0   2   2  307.27   14.10
   0   2   2  279.17   14.30
   0   2  -2  280.87   13.60
   0   2  -2  297.07   14.60
   0   2  -2  326.77   14.30
   0   2   2  286.27   13.80
   0  -2   2  295.17   15.40
   0  -2   2  337.97   15.00
   0  -2   2  292.27   14.30
   0  -2   2  307.97   15.40
   0  -2  -2  305.97   14.50
   0  -2  -2  329.57   14.90
  -1   2   3 2525.65  115.09
  -1   2   3 2680.63  114.89
  -1   2   3 2712.23  114.49
   1   2  -3 2588.54  115.49
   1   2  -3 2475.85  114.69
   1   2  -3 2594.14  113.79
  -1  -2   3 2587.84  115.09
  -1  -2   3 2820.82  116.19
   1  -2  -3 2618.54  116.39
   1  -2  -3 2720.03  115.79
   1  -2  -3 2612.84  116.09
  -1  -2   3 2389.36  117.89
  -2   2   4  133.39    8.90
  -2   2   4  137.09    7.90
   2   2  -4  143.69    8.20
   2   2  -4  141.39    8.50
  -2   2   4  122.69    9.20
   2   2  -4  126.29    8.60
  -2  -2   4  141.39    9.90
  -2  -2   4  127.69    8.30
   2  -2  -4  143.59    8.10
   3   2  -5   -0.80    1.80
  -3   2   5    4.10    2.80
  -3   2   5    1.60    2.10
  -3   2   5    2.60    1.50
   3  -2  -5    3.30    2.50
  -3  -2   5    4.20    2.30
   3  -2  -5    1.50    1.20
   4   2  -6  137.99   10.70
   4   2  -6  170.08   10.40
  -4   2   6  161.88   13.30
   4  -2  -6  173.98   12.40
  -4  -2   6  153.08   13.60
  -5   2   7   53.19    9.90
   5   2  -7   72.99    8.10
   5  -2  -7   62.79    8.60
  -5  -2   7   53.39   10.10
  -5   3   3   -1.50    3.90
   5   3  -3    1.10    3.30
  -5  -3   3   -1.50    2.60
   4   3  -2    7.90    3.50
  -4   3   2    9.80    4.30
   4  -3  -2   20.20    4.80
  -4  -3   2   11.00    4.10
   3   3  -1  175.98   11.80
  -3   3   1  190.78   13.20
  -3  -3   1  165.58    9.70
  -3  -3   1  187.88   12.50
   3  -3  -1  167.58   11.70
  -2   3   0  308.47   17.00
   2   3   0  305.67   16.30
  -2  -3   0  322.97   15.80
  -2  -3   0  326.07   15.80
  -2  -3   0  314.27   16.60
   2  -3   0  297.27   17.00
  -2  -3   0  317.77   17.00
  -1   3  -1  841.62   39.30
   1   3   1  914.71   39.30
  -1   3  -1  874.91   39.30
   1   3   1  803.62   38.60
  -1   3  -1  870.71   38.00
   1   3   1  816.92   38.60
   1  -3   1  846.12   39.50
  -1  -3  -1  841.02   39.00
   1  -3   1  968.70   38.30
   1  -3   1  859.91   39.50
   1  -3   1  761.62   39.30
  -1  -3  -1  843.82   38.90
  -1  -3  -1  898.31   39.40
   0   3  -2  784.82   35.50
   0   3  -2  840.72   34.80
   0   3   2  742.83   34.70
   0   3   2  764.42   35.40
   0  -3   2  858.41   35.60
   0  -3  -2  795.12   35.40
   0  -3  -2  721.13   35.60
   0  -3   2  763.42   36.10
   0  -3  -2  774.92   34.70
   0  -3   2  778.22   34.70
  -1   3   3 1395.16   63.29
   1   3  -3 1409.56   63.89
  -1   3   3 1453.05   62.59
  -1   3   3 1346.27   63.19
   1   3  -3 1444.16   61.79
   1   3  -3 1366.76   63.09
  -1  -3   3 1351.76   64.29
  -1  -3   3 1410.36   66.39
   1  -3  -3 1431.66   65.79
   1  -3  -3 1409.36   65.79
  -1  -3   3 1624.24   65.99
   1  -3  -3 1555.44   65.29
   2   3  -4 3073.29  133.99
   2   3  -4 2873.91  133.09
  -2   3   4 3003.00  133.09
  -2   3   4 3161.88  134.89
   2   3  -4 3048.50  133.19
  -2   3   4 2944.21  135.19
   2  -3  -4 2856.61  128.69
  -2  -3   4 2992.40  129.69
  -2  -3   4 2905.51  131.39
   3   3  -5  621.04   30.70
  -3   3   5  651.63   33.70
  -3   3   5  573.34   29.60
   3   3  -5  663.23   31.20
  -3   3   5  663.93   32.60
   3  -3  -5  619.74   31.30
  -3  -3   5  603.24   32.70
   4   3  -6  181.58   12.50
   4   3  -6  220.78   12.60
  -4   3   6  195.28   15.50
   4  -3  -6  191.28   13.90
  -4  -3   6  214.98   16.40
   5   3  -7   33.10    6.80
  -5   3   7   47.50    8.80
  -5  -3   7   50.09    9.50
   5  -3  -7   47.60    7.60
   5   4  -3  215.18   16.40
  -5   4   3  257.27   19.20
   5  -4  -3  239.58   17.70
  -5  -4   3  244.28   18.90
  -4   4   2  391.86   24.60
   4   4  -2  396.26   22.60
   4  -4  -2  374.66   22.10
  -4  -4   2  379.26   22.80
  -4  -4   2  352.76   18.60
   3   4  -1  885.81   42.40
  -3   4   1  863.01   45.90
  -3  -4   1  875.61   40.70
   3  -4  -1  821.42   42.60
  -3  -4   1  870.61   40.60
  -3  -4   1  925.91   43.60
  -2   4   0 1362.16   63.69
   2   4   0 1391.46   62.89
   2  -4   0 1374.26   63.99
  -2  -4   0 1431.16   62.79
  -2  -4   0 1368.86   63.19
  -2  -4   0 1383.26   63.79
   1   4   1  781.32   38.00
  -1   4  -1  857.41   37.30
   1   4   1  852.31   37.80
  -1   4  -1  857.01   38.50
  -1   4  -1  815.92   38.60
   1  -4   1  800.62   38.10
  -1  -4  -1  813.72   37.40
   1  -4   1  931.11   37.00
  -1  -4  -1  811.72   37.80
  -1  -4  -1  850.81   38.00
   1  -4   1  791.82   38.00
   1  -4   1  782.72   38.10
   0   4  -2   66.39    5.40
   0   4   2   64.79    5.00
   0   4   2   73.09    4.80
   0   4  -2   73.49    4.90
   0   4  -2   77.49    4.10
   0  -4   2   76.99    4.10
   0  -4  -2   67.89    5.00
   0  -4  -2   72.59    4.90
   0  -4   2   70.09    5.40
   0  -4   2   75.19    4.10
   1   4  -3  111.39    9.60
  -1   4   3  130.49    7.10
  -1   4   3  141.79   10.70
  -1   4   3  122.19    7.60
   1   4  -3  119.39    8.00
  -1  -4   3  141.19    8.30
   1  -4  -3  121.69    8.20
   1  -4  -3  141.09    7.60
   1  -4  -3  130.79    7.90
  -1  -4   3  131.29    8.70
  -2   4   4    3.60    1.90
   2   4  -4    3.70    2.00
  -2   4   4    3.00    1.40
   2   4  -4    1.10    1.30
   2   4  -4    2.70    1.20
  -2   4   4    5.30    2.10
   2  -4  -4    3.70    1.20
  -2  -4   4    4.00    2.10
  -3   4   5   19.00    4.60
   3   4  -5   21.40    3.60
   3   4  -5   16.50    3.10
  -3   4   5   28.50    4.70
   3  -4  -5   23.70    4.60
  -3  -4   5   28.50    5.40
   4   4  -6  207.18   12.80
   4   4  -6  210.68   13.20
  -4   4   6  192.98   15.50
   4  -4  -6  194.58   14.00
  -4  -4   6  203.88   16.10
  -5   4   7   44.70    8.70
   5  -4  -7   38.90    8.70
  -5  -4   7   53.89    9.60
  -5   5   3   10.00    4.80
   5   5  -3   11.60    4.40
   5  -5  -3   11.10    4.30
  -5  -5   3    8.70    5.00
   4   5  -2   26.80    4.80
  -4   5   2   25.00    6.20
  -4  -5   2   29.00    5.90
   4  -5  -2   28.30    5.40
  -4  -5   2   21.80    3.50
   3   5  -1   37.80    5.40
   3  -5  -1   47.30    5.80
  -3  -5   1   44.40    5.70
  -3  -5   1   38.20    4.50
  -2   5   0  206.48   12.90
   2   5   0  220.18   12.20
  -2  -5   0  208.48   12.40
  -2  -5   0  222.78   12.00
  -2  -5   0  218.48   12.00
  -2  -5   0  218.98   12.20
   2  -5   0  213.88   12.90
   1   5   1 2435.46   99.29
   1   5   1 2249.07   98.39
  -1   5  -1 2134.09   97.89
   1   5   1 2095.39   98.79
   1  -5   1 2123.39   93.89
   1  -5   1 2005.80   94.69
  -1  -5  -1 2195.98   93.79
  -1  -5  -1 2125.39   92.99
  -1  -5  -1 1918.81   93.39
   1  -5   1 2259.57   92.59
   0   5   2 3287.67  154.98
   0   5   2 3653.73  154.78
   0   5  -2 3720.03  154.98
   0   5  -2 3417.46  155.48
   0  -5   2 4047.29  157.68
   0  -5   2 3917.01  158.58
   0  -5  -2 3719.83  158.48
   0  -5   2 3297.27  159.08
   0  -5   2 3809.82  157.68
   0  -5  -2 3134.19  158.58
   0  -5   2 3312.97  159.18
   1   5  -3 4414.36  197.98
  -1   5   3 4305.97  197.58
  -1   5   3 4461.15  197.08
  -1   5   3 4787.12  196.68
   1   5  -3 4452.15  197.48
   1  -5  -3 4419.36  205.28
   1  -5  -3 4570.44  205.98
  -1  -5   3 4450.55  206.38
   1  -5  -3 5104.39  205.18
  -1  -5   3 4845.62  205.78
   2   5  -4 1164.48   55.39
   2   5  -4 1211.28   53.79
  -2   5   4 1202.38   54.09
  -2   5   4 1236.68   56.29
  -2   5   4 1189.78   56.29
   2   5  -4 1189.38   53.69
   2  -5  -4 1168.08   54.09
  -2  -5   4 1240.08   57.19
  -3   5   5  229.08   13.90
  -3   5   5  190.78   13.80
   3   5  -5  200.18   12.20
   3   5  -5  189.08   11.30
   3   5  -5  181.48   12.20
  -3  -5   5  203.18   14.30
   3  -5  -5  186.38   13.00
   4   5  -6  540.95   27.30
  -4   5   6  507.25   30.30
   4   5  -6  510.65   26.70
  -4  -5   6  490.35   29.50
   4  -5  -6  484.45   27.60
  -5   5   7   38.10    8.00
  -5  -5   7   47.80    9.60
   5  -5  -7   56.89    8.60
   5   6  -3  238.28   16.70
  -5   6   3  243.38   19.50
   5  -6  -3  219.78   17.10
  -5  -6   3  230.88   17.90
  -4   6   2  462.65   27.40
   4   6  -2  438.56   24.90
   4  -6  -2  442.76   25.90
  -4  -6   2  438.86   23.10
  -4  -6   2  468.95   26.70
  -3   6   1 1246.28   60.69
   3   6  -1 1125.09   55.29
  -3  -6   1 1153.78   52.29
  -3  -6   1 1102.69   53.89
   3  -6  -1 1106.19   55.89
  -2   6   0   27.30    4.40
   2   6   0   28.40    3.50
   2  -6   0   25.00    4.10
  -2  -6   0   23.60    3.60
  -2  -6   0   26.40    3.60
  -2  -6   0   24.40    3.90
  -2  -6   0   22.80    3.50
  -1   6  -1 1367.36   68.09
   1   6   1 1721.53   69.59
   1   6   1 1530.85   70.29
   1   6   1 1539.95   68.39
  -1  -6  -1 1378.46   65.09
   1  -6   1 1496.95   62.99
   1  -6   1 1294.57   63.99
  -1  -6  -1 1369.66   62.99
  -1  -6  -1 1550.24   64.09
   0   6  -2  566.04   26.10
   0   6  -2  597.64   25.00
   0   6  -2  502.45   26.50
   0   6   2  504.45   26.10
   0   6   2  566.84   26.00
   0  -6  -2  487.85   25.40
   0  -6   2  490.05   25.90
   0  -6  -2  541.65   25.20
   0  -6   2  576.54   25.30
   0  -6   2  515.95   25.90
   0  -6   2  549.65   24.40
   0  -6   2  573.34   24.40
   1   6  -3   66.79    5.50
  -1   6   3   57.79    5.20
  -1   6   3   70.19    4.80
  -1   6   3   55.49    4.70
   1   6  -3   55.09    5.10
  -1  -6   3   65.49    5.80
   1  -6  -3   61.19    4.70
   1  -6  -3   62.09    5.40
  -1  -6   3   75.59    5.50
   1  -6  -3   76.79    5.00
   2   6  -4   87.89    5.30
  -2   6   4   97.49    7.60
   2   6  -4   81.69    5.30
  -2   6   4   87.89    5.70
   2   6  -4   85.09    6.90
  -2   6   4   95.79    7.50
  -2  -6   4   94.69    7.80
   2  -6  -4   89.79    6.00
   3   6  -5  120.99    7.90
   3   6  -5  129.39    9.20
   3   6  -5  128.49    8.00
  -3   6   5  124.99   10.60
  -3  -6   5  127.79   11.00
   4   6  -6   43.80    5.80
   4   6  -6   61.39    6.60
  -4   6   6   57.99    8.90
  -4  -6   6   48.10    8.40
   4  -6  -6   37.80    6.70
  -5   6   7   49.60   10.00
  -5  -6   7   43.40    9.20
   5  -6  -7   33.00    6.60
  -5   7   3   11.80    4.70
   5   7  -3    2.30    4.20
  -5  -7   3   13.50    4.90
   5  -7  -3    9.90    4.80
   4   7  -2   19.80    4.60
  -4   7   2   14.30    5.00
   4  -7  -2   17.20    4.60
  -4  -7   2   20.00    4.90
  -4  -7   2   20.60    3.40
  -3   7   1  101.29    9.10
   3   7  -1   87.59    7.60
  -3  -7   1   92.39    7.20
   3  -7  -1   82.19    8.70
  -3  -7   1   78.99    7.70
   2   7   0  468.75   23.10
  -2   7   0  462.25   23.90
  -2   7   0  432.76   23.70
  -2  -7   0  431.26   22.30
   2  -7   0  431.26   23.10
  -2  -7   0  490.55   22.60
  -2  -7   0  418.66   22.40
   1   7   1 2042.20   89.89
  -1   7  -1 2057.19   89.99
  -1   7  -1 1810.72   88.69
  -1   7  -1 1790.32   89.99
   1   7   1 2134.89   88.89
   1   7   1 2209.18   90.29
  -1  -7  -1 1879.71   86.79
   1  -7   1 2080.79   86.99
   1  -7   1 2014.20   86.99
   1  -7   1 1954.80   85.69
   1  -7   1 1840.22   86.89
  -1  -7  -1 1865.51   85.59
  -1  -7  -1 1938.11   86.99
   0   7   2  585.04   28.40
   0   7  -2  644.84   26.30
   0   7   2  472.15   28.10
   0   7  -2  581.24   28.10
   0  -7   2  578.44   25.70
   0  -7   2  506.75   27.10
   0  -7   2  524.75   27.10
   0  -7  -2  618.04   26.70
   1   7  -3 2051.79   95.19
  -1   7   3 2032.40   94.29
  -1   7   3 2417.46   94.49
  -1   7   3 1977.50   95.29
  -1  -7   3 2232.18   98.69
   1  -7  -3 2071.09   97.49
  -1  -7   3 2113.89   98.89
   1  -7  -3 2372.76   97.69
  -2   7   4  520.85   27.30
   2   7  -4  505.15   24.20
   2   7  -4  540.45   26.80
   2   7  -4  531.55   24.30
  -2   7   4  531.75   25.10
  -2   7   4  536.75   27.20
  -2  -7   4  525.75   27.60
   2  -7  -4  517.95   24.80
  -3   7   5  808.32   41.30
   3   7  -5  837.32   37.80
   3   7  -5  747.43   37.50
  -3   7   5  821.62   41.00
   3   7  -5  816.72   39.50
  -3  -7   5  793.82   41.50
  -4   7   6  362.76   23.40
   4   7  -6  355.36   19.80
   4   7  -6  379.36   21.00
   4  -7  -6  345.57   22.90
  -4  -7   6  435.26   29.90
   5  -7  -7   13.10    5.30
  -5  -7   7   -2.70    2.40
  -5   8   3  288.97   21.90
   5   8  -3  291.17   19.30
  -5  -8   3  261.17   19.70
   5  -8  -3  245.68   18.40
  -4   8   2  342.77   22.40
   4   8  -2  333.67   20.10
   4  -8  -2  342.77   21.10
  -4  -8   2  323.67   18.50
  -4  -8   2  333.17   21.30
  -3   8   1  654.63   34.20
   3   8  -1  638.74   32.40
   3  -8  -1  556.34   30.40
  -3  -8   1  584.64   30.30
  -3  -8   1  600.04   29.40
   2   8   0 1226.38   54.39
  -2   8   0 1127.09   55.19
  -2   8   0 1151.88   55.19
  -2  -8   0 1142.99   51.49
   2  -8   0 1064.59   51.99
  -2  -8   0 1106.59   51.49
  -1   8  -1 2160.18   97.79
  -1   8  -1 2255.67   98.79
   1   8   1 2404.96   97.59
   1   8   1 2113.69   98.79
   1   8   1 2219.88   99.99
  -1   8  -1 2082.59   98.99
  -1  -8  -1 2202.18  102.09
   1  -8   1 2210.68  100.79
   1  -8   1 2356.76  101.99
   1  -8   1 2247.08  102.19
  -1  -8  -1 2377.96  100.69
   1  -8   1 2322.37  102.09
  -1  -8  -1 2031.20  101.89
  -1  -8  -1 2512.85  102.19
   0   8  -2  791.92   40.90
   0   8  -2  884.91   39.10
   0   8   2  898.01   39.10
   0   8  -2  856.11   37.80
   0   8   2  741.83   38.90
   0  -8  -2  810.32   37.40
   0  -8   2  739.03   38.80
   0  -8   2  856.21   36.20
   0  -8   2  747.73   39.10
   0  -8  -2  809.52   37.00
   1   8  -3 1147.19   53.49
  -1   8   3 1163.78   52.29
  -1   8   3 1147.29   53.79
   1  -8  -3 1131.79   54.19
  -1  -8   3 1148.29   55.69
   1  -8  -3 1319.77   54.99
  -2   8   4   24.30    4.30
  -2   8   4   25.70    4.30
   2   8  -4   30.40    2.50
   2   8  -4   25.50    2.40
   2   8  -4   28.30    4.50
  -2   8   4   31.70    4.20
  -2  -8   4   30.20    5.00
   2  -8  -4   28.60    3.40
   3   8  -5   41.70    5.10
   3   8  -5   28.80    3.90
  -3   8   5   42.30    6.70
  -3   8   5   34.60    6.10
  -3  -8   5   43.10    7.30
   4   8  -6   26.80    5.00
  -4   8   6   25.20    6.00
   4   8  -6   25.10    4.40
  -4   8   6   27.40    6.10
   4  -8  -6   28.80    6.60
  -5   9   3   -0.20    4.30
   5   9  -3   -2.40    3.30
  -5  -9   3    1.30    3.20
  -5  -9   3   -1.70    2.30
   5  -9  -3    1.10    3.60
  -4   9   2    1.10    3.40
   4   9  -2    1.30    2.90
   4  -9  -2    6.80    2.60
  -4  -9   2    3.20    2.90
  -4  -9   2    3.30    2.20
  -3   9   1  480.15   27.20
   3   9  -1  489.85   25.50
  -3  -9   1  449.66   24.30
   3  -9  -1  426.86   24.40
  -3  -9   1  431.96   23.20
  -2   9   0  114.39    9.10
  -2   9   0  130.49    9.50
   2   9   0  137.29    9.00
  -2  -9   0  116.09    7.90
  -2  -9   0  109.79    8.10
   2  -9   0  112.99    8.70
  -1   9  -1  560.64   27.80
  -1   9  -1  548.15   29.00
   1   9   1  653.23   29.00
  -1   9  -1  566.54   28.70
   1   9   1  639.24   27.50
   1  -9   1  623.94   27.80
  -1  -9  -1  588.24   29.00
  -1  -9  -1  645.84   28.90
   1  -9   1  524.75   28.60
   1  -9   1  573.54   28.70
  -1  -9  -1  606.14   27.30
   0   9  -2 1714.53   76.99
   0   9  -2 1727.23   78.29
   0   9   2 1724.13   78.49
   0   9   2 1767.72   78.19
   0  -9   2 1487.85   73.59
   0  -9   2 1687.43   72.09
   0  -9  -2 1618.24   73.39
   0  -9  -2 1652.03   72.99
   0  -9   2 1637.64   73.69
   1   9  -3 4697.33  217.78
  -1   9   3 4579.64  217.98
  -1   9   3 4980.20  216.48
  -1   9   3 5465.45  217.18
   1  -9  -3 5399.46  213.98
  -1  -9   3 4562.84  214.98
   1  -9  -3 4630.34  213.38
  -2   9   4  272.97   16.40
  -2   9   4  272.27   14.40
  -2   9   4  269.87   15.70
   2   9  -4  268.17   15.80
  -2  -9   4  275.17   16.80
  -3   9   5  253.27   16.60
   3   9  -5  239.98   13.80
   3   9  -5  273.17   13.40
  -3   9   5  225.98   16.20
   3   9  -5  256.27   15.70
  -3  -9   5  289.67   19.00
   4   9  -6  198.38   13.10
  -4   9   6  190.88   15.10
   4   9  -6  159.58   11.00
  -4   9   6  188.88   14.80
  -4  -9   6  189.68   17.90
   4  -9  -6  169.28   14.20
   5  10  -3  185.38   14.30
  -5  10   3  170.18   16.60
  -5 -10   3  156.28   13.90
   5 -10  -3  129.89   13.10
  -4  10   2  454.75   28.10
  -4 -10   2  450.05   26.50
   4 -10  -2  424.06   26.20
  -4 -10   2  467.55   30.20
  -3  10   1  439.46   25.80
   3  10  -1  476.65   24.60
   3 -10  -1  439.56   24.30
  -3 -10   1  408.36   23.20
  -3 -10   1  417.36   22.80
  -2  10   0  731.93   36.80
  -2  10   0  729.73   37.00
   2  10   0  766.12   36.00
  -2 -10   0  726.93   35.20
   2 -10   0  676.93   35.30
  -2 -10   0  740.03   34.50
   1  10   1 2036.20   87.19
  -1  10  -1 2033.40   87.29
  -1  10  -1 1837.82   87.39
   1  10   1 2010.20   85.59
  -1  10  -1 1735.43   86.29
   1 -10   1 1893.31   89.99
   1 -10   1 1709.73   88.69
  -1 -10  -1 2141.09   89.19
  -1 -10  -1 2002.00   89.29
  -1 -10  -1 2105.79   87.29
   0  10  -2 1265.37   59.19
   0  10   2 1263.87   59.09
   0  10   2 1309.37   59.49
   0  10  -2 1310.97   57.89
   0 -10   2 1216.88   55.89
   0 -10   2 1193.28   54.79
   0 -10  -2 1215.18   55.79
   0 -10  -2 1317.57   57.79
   0 -10   2 1189.68   56.59
   0 -10   2 1169.88   56.29
  -1  10   3  148.49   10.30
   1  10  -3  154.08   10.40
  -1  10   3  169.68    9.90
  -1  10   3  164.48    9.10
  -1 -10   3  142.09   10.00
   1 -10  -3  160.18    9.20
   1 -10  -3  151.88    8.70
  -2  10   4   13.50    2.70
   2  10  -4   13.20    3.30
  -2  10   4   12.70    3.10
  -2  10   4   16.70    4.10
   2 -10  -4   18.50    3.00
  -2 -10   4   15.40    4.00
   3  10  -5    0.20    1.30
   3  10  -5    0.40    1.60
  -3  10   5    3.20    2.90
  -3  10   5    6.50    3.00
   3  10  -5    0.40    2.10
  -3 -10   5    2.10    2.60
   4  10  -6  120.69   10.40
  -4  10   6  114.89   12.30
  -4  10   6  142.69   12.50
   4 -10  -6  120.69   11.80
  -4 -10   6  126.29   12.60
  -5  11   3   -4.40    4.70
   5  11  -3   13.20    3.70
  -5 -11   3    5.50    4.00
   5 -11  -3    1.70    3.10
  -5 -11   3   -1.10    2.80
  -4  11   2    9.50    3.60
  -4 -11   2   12.10    3.80
  -4 -11   2   -3.00    1.90
   4 -11  -2    0.90    3.00
  -3  11   1  321.27   19.70
   3  11  -1  288.87   17.40
  -3 -11   1  282.37   17.50
  -3 -11   1  283.37   17.00
   3 -11  -1  278.17   17.80
  -2  11   0  202.98   13.50
  -2  11   0  220.58   14.00
   2  11   0  222.38   12.90
  -2 -11   0  215.28   12.00
   2 -11   0  189.48   12.90
  -2 -11   0  197.78   12.70
   1  11   1 4225.18  176.58
  -1  11  -1 3584.24  175.58
   1  11   1 4109.19  174.88
  -1  11  -1 3965.30  177.08
  -1  11  -1 4035.00  176.58
  -1 -11  -1 4211.98  181.38
  -1 -11  -1 4408.06  183.68
  -1 -11  -1 3835.12  183.28
   1 -11   1 4093.39  182.18
   0  11  -2  122.59    8.60
   0  11   2  121.69    8.70
   0  11  -2  124.79    7.40
   0 -11   2  114.89    8.50
   0 -11   2  112.19    8.10
   0 -11   2  115.99    7.10
   0 -11  -2  115.39    8.00
  -1  11   3 1182.78   58.09
   1  11  -3 1197.18   57.89
  -1  11   3 1317.97   57.09
   1  11  -3 1152.28   54.69
  -1  11   3 1334.57   56.19
  -1 -11   3 1024.30   51.09
   1 -11  -3 1250.07   53.29
   1 -11  -3 1244.08   52.59
  -1 -11   3 1116.69   54.29
  -2  11   4 1078.79   52.39
  -2  11   4 1066.59   50.89
  -2  11   4 1057.69   49.50
   2  11  -4 1094.79   51.69
  -2 -11   4 1061.09   53.49
   2 -11  -4 1147.99   50.89
   3  11  -5  394.66   19.40
  -3  11   5  419.96   24.00
   3  11  -5  407.56   19.60
  -3  11   5  402.16   24.10
   3  11  -5  414.66   23.30
  -3 -11   5  433.46   25.90
  -4  11   6  271.77   19.20
  -4  11   6  235.58   18.20
   4  11  -6  278.17   17.40
  -4 -11   6  248.08   18.70
   4 -11  -6  244.88   17.90
  -5  12   3  170.78   16.30
   5  12  -3  136.69   13.20
   5 -12  -3  146.79   13.50
  -5 -12   3  148.89   13.70
  -5 -12   3  119.39   11.40
  -4  12   2  402.36   25.80
  -4 -12   2  404.86   24.20
  -4 -12   2  408.66   22.70
   4 -12  -2  366.66   24.10
   3  12  -1  570.94   29.30
  -3  12   1  553.44   31.20
  -3  12   1  575.94   31.40
  -3 -12   1  572.44   31.60
   3 -12  -1  535.25   30.40
  -3 -12   1  571.04   30.00
  -2  12   0  712.03   37.40
  -2  12   0  733.03   37.40
   2  12   0  793.72   36.50
  -2 -12   0  746.03   36.10
   2 -12   0  704.63   33.30
  -2 -12   0  775.12   34.90
   2 -12   0  677.83   33.00
   2 -12   0  703.83   36.10
   1  12   1   30.80    3.90
  -1  12  -1   27.30    4.30
  -1  12  -1   21.20    3.30
  -1  12  -1   27.30    4.30
   1  12   1   29.60    3.00
   1 -12   1   26.80    3.70
  -1 -12  -1   28.70    2.80
  -1 -12  -1   23.30    4.00
   0  12  -2  911.21   43.70
   0  12   2  891.61   43.80
   0  12  -2  953.20   42.50
   0 -12   2  852.41   42.80
   0 -12   2  963.10   45.00
   0 -12  -2  868.21   42.20
   1  12  -3  214.98   11.30
  -1  12   3  266.57   12.80
   1  12  -3  236.38   14.20
  -1  12   3  213.68   14.10
  -1 -12   3  192.18   10.30
   1 -12  -3  229.88   11.50
   1 -12  -3  219.38   12.20
  -1 -12   3  206.38   13.00
   2  12  -4   54.29    6.00
  -2  12   4   45.90    4.90
  -2  12   4   67.59   12.30
  -2  12   4   60.39    6.20
  -2 -12   4   54.09    6.20
   2 -12  -4   50.19    4.90
   3  12  -5   20.40    4.20
  -3  12   5   14.80    4.20
  -3  12   5   16.10    4.10
  -3 -12   5   18.20    5.10
  -4  12   6  132.29   13.50
  -4  12   6  142.39   16.20
   4  12  -6  147.49   11.60
  -4 -12   6  152.78   14.50
   5  13  -3   -2.40    4.10
  -5  13   3    7.60    5.40
   5 -13  -3    7.60    4.60
  -5 -13   3   15.00    3.80
  -5 -13   3   -1.40    3.10
  -4  13   2    4.00    3.30
   4 -13  -2    3.00    3.40
  -4 -13   2   -3.60    2.20
  -4 -13   2   -3.10    2.10
  -3  13   1   87.99    9.10
   3  13  -1  106.89    8.60
  -3  13   1   89.99    9.40
  -3 -13   1   84.09    8.30
   3 -13  -1   84.59    9.00
  -2  13   0   15.40    3.80
   2  13   0   16.90    3.30
  -2  13   0   22.30    4.70
   2 -13   0   12.60    2.90
  -2 -13   0   12.00    3.40
   2 -13   0   15.70    3.80
  -2 -13   0   17.60    3.50
  -1  13  -1  870.81   44.40
   1  13   1  954.20   42.50
  -1  13  -1  937.01   44.30
  -1  13  -1  884.11   43.50
   1  13   1  988.20   44.20
  -1 -13  -1  870.31   44.00
  -1 -13  -1  956.60   41.70
   0  13  -2 1938.01   88.49
   0  13   2 2030.10   88.79
   0  13  -2 1856.41   86.89
   0 -13  -2 1851.01   80.29
   0 -13   2 1582.74   78.69
   0 -13   2 1838.12   80.89
  -1  13   3 1186.78   58.19
   1  13  -3 1152.88   54.59
  -1  13   3 1332.77   55.89
   1  13  -3 1226.08   57.99
  -1 -13   3 1138.69   54.69
  -1 -13   3 1072.29   51.69
   1 -13  -3 1261.47   53.69
  -2  13   4  737.73   38.00
  -2  13   4  727.83   36.00
  -2 -13   4  733.33   38.30
   2 -13  -4  768.22   35.70
  -3  13   5  351.86   22.10
   3  13  -5  355.66   21.40
  -3  13   5  350.66   21.50
  -3 -13   5  386.66   23.80
  -4  13   6  237.58   18.00
  -4  13   6  266.07   19.40
   4  13  -6  232.98   16.60
  -4 -13   6  231.48   17.30
   4 -13  -6  237.38   17.90
  -4 -13   6  255.07   18.80
   5  14  -3   -0.60    3.80
  -4  14   2  356.76   24.00
   4 -14  -2  282.27   21.50
  -4 -14   2  322.47   20.50
  -4 -14   2  322.17   19.80
  -3  14   1  478.95   27.80
  -3  14   1  486.25   28.20
   3  14  -1  502.05   26.10
   3 -14  -1  443.96   26.70
  -3 -14   1  508.85   28.70
  -3 -14   1  462.25   26.20
   2  14   0  727.33   35.50
  -2  14   0  720.33   36.80
   2 -14   0  744.73   34.70
  -2 -14   0  728.53   37.20
  -2 -14   0  766.72   35.70
   2 -14   0  706.43   34.30
   1  14   1  402.96   18.10
  -1  14  -1  332.67   18.80
  -1  14  -1  324.87   19.70
  -1  14  -1  360.56   19.60
   1  14   1  369.56   19.50
  -1 -14  -1  329.77   19.50
  -1 -14  -1  369.36   17.30
   0  14  -2   40.70    4.20
   0  14   2   49.70    5.50
   0  14  -2   32.60    4.90
   0 -14   2   49.50    5.50
   0 -14  -2   45.90    5.20
   0 -14   2   47.40    4.50
   1  14  -3  184.58   12.80
   1  14  -3  172.28    9.90
  -1  14   3  192.58   13.20
  -1  14   3  227.08   12.30
   1 -14  -3  176.78   10.60
  -1 -14   3  163.38   11.00
   1 -14  -3  158.78   10.10
  -1 -14   3  150.28    8.70
  -2  14   4   47.40    5.40
  -2  14   4   41.10    6.80
   2  14  -4   41.10    6.60
   2 -14  -4   38.60    4.90
  -2 -14   4   39.40   10.30
  -3  14   5    3.20    3.00
   3  14  -5    3.50    2.80
  -3  14   5    6.10    3.20
  -3 -14   5    5.30    3.20
  -4  14   6  119.59   20.60
   4  14  -6  131.99   11.40
  -4  14   6  109.19   12.10
  -4 -14   6  129.89   11.70
  -4 -14   6  104.29   11.90
   4 -14  -6   93.89   11.10
   4  15  -2    7.40    4.40
  -4  15   2    7.50    4.50
  -4 -15   2    4.10    3.70
  -4 -15   2    9.00    3.80
   4 -15  -2    2.10    3.40
   3  15  -1   14.90    3.70
  -3  15   1   15.00    4.70
  -3  15   1   11.80    4.20
   3 -15  -1    7.90    3.70
  -3 -15   1   12.10    4.50
  -3 -15   1   13.00    3.60
  -2  15   0  612.64   32.20
   2  15   0  628.64   30.70
  -2  15   0  574.84   31.60
  -2 -15   0  649.24   30.40
   2 -15   0  607.14   29.50
   2 -15   0  572.94   29.20
  -2 -15   0  625.64   32.60
  -1  15  -1  536.65   27.70
   1  15   1  575.14   28.20
  -1  15  -1  563.14   28.50
  -1  15  -1  515.25   28.50
   1  15   1  572.44   26.40
  -1 -15  -1  581.44   27.10
  -1 -15  -1  575.44   27.50
   0  15  -2 1016.40   47.70
   0  15  -2  959.60   49.10
   0  15   2 1100.09   49.70
   0 -15   2  972.80   45.20
   0 -15   2  845.72   43.30
   0 -15  -2  966.60   44.80
   1  15  -3  758.92   39.50
   1  15  -3  808.92   36.20
  -1  15   3  786.32   39.80
   1 -15  -3  795.02   36.40
  -1 -15   3  755.52   38.60
   1 -15  -3  822.42   37.80
  -1 -15   3  755.62   36.10
  -2  15   4  913.11   47.20
  -2  15   4  928.21   44.90
   2  15  -4  951.90   47.00
  -2 -15   4  944.31   49.30
   2 -15  -4 1044.40   47.00
  -3  15   5  524.75   30.70
  -3  15   5  513.55   29.10
   3  15  -5  551.14   30.10
  -3 -15   5  522.55   30.10
   4  15  -6  121.19   11.10
  -4  15   6  106.69   12.20
   4 -15  -6  111.09   12.10
  -4 -15   6  107.69   11.30
  -4 -15   6  118.89   12.60
   4  16  -2  421.26   25.90
   4 -16  -2  353.46   23.30
  -4 -16   2  357.16   22.10
  -4 -16   2  346.97   22.30
   3  16  -1  372.36   21.10
  -3  16   1  372.16   23.10
  -3  16   1  390.36   24.00
   3 -16  -1  355.66   22.50
  -3 -16   1  364.66   22.20
  -3 -16   1  379.06   21.30
  -2  16   0  451.05   25.20
  -2  16   0  433.56   25.30
   2  16   0  465.55   23.90
   2 -16   0  466.85   22.80
  -2 -16   0  399.46   24.80
  -2 -16   0  472.85   23.30
  -1  16  -1  627.94   31.20
   1  16   1  657.63   31.00
  -1  16  -1  573.44   31.10
  -1  16  -1  571.84   30.20
  -1 -16  -1  688.53   30.90
  -1 -16  -1  647.44   30.30
   1 -16   1  653.23   32.50
  -1 -16  -1  607.14   33.20
   0  16  -2    4.00    2.00
   0  16  -2    8.70    2.30
   0  16   2    4.60    2.20
   0 -16   2    7.40    2.70
   1  16  -3  161.58    9.50
  -1  16   3  182.38   10.50
  -1  16   3  179.28   15.70
  -1 -16   3  155.48    9.70
  -1 -16   3  176.38   11.80
   1 -16  -3  168.08    9.80
   1 -16  -3  197.38   11.50
   2  16  -4   40.80    7.00
  -2  16   4   39.90    5.10
  -2  16   4   35.90    6.40
  -2 -16   4   36.60    6.40
   2 -16  -4   30.80    4.40
   3  16  -5    9.70    4.50
  -3  16   5   10.00    4.00
  -3  16   5    8.40    4.00
  -3 -16   5    8.30    3.70
  -4  16   6   45.80    9.10
  -4  16   6   52.69    9.90
  -4 -16   6   51.09    9.00
   4 -16  -6   55.29    9.80
  -4 -16   6   49.50   12.30
   4  17  -2    4.20    3.20
  -4  17   2   -0.10    3.30
   4 -17  -2    2.80    3.90
  -4 -17   2    1.20    3.50
  -4 -17   2    0.30    3.20
  -3  17   1   39.90    6.50
   3  17  -1   36.90    5.60
  -3  17   1   33.30    6.50
  -3 -17   1   33.10    6.70
  -3 -17   1   44.20    6.40
   3 -17  -1   30.40    6.50
  -2  17   0  907.41   45.80
  -2  17   0  861.31   45.00
   2  17   0  938.21   43.90
  -2 -17   0  946.21   43.90
   2 -17   0  952.60   43.70
  -2 -17   0  858.91   46.00
   1  17   1  458.75   23.60
  -1  17  -1  399.86   23.60
  -1  17  -1  433.16   23.60
  -1  17  -1  443.66   23.30
  -1 -17  -1  446.56   26.00
   1 -17   1  439.16   23.30
  -1 -17  -1  420.96   21.30
  -1 -17  -1  437.26   21.10
   0  17  -2  551.94   28.50
   0  17  -2  561.04   30.20
   0  17   2  622.24   30.70
   0 -17   2  579.34   30.00
   0 -17  -2  572.84   29.90
  -1  17   3  708.03   37.00
   1  17  -3  650.53   36.50
   1  17  -3  684.43   36.50
  -1  17   3  786.62   34.20
   1 -17  -3  676.73   31.20
   1 -17  -3  649.83   32.90
  -1 -17   3  669.33   33.80
  -1 -17   3  643.44   33.20
  -2  17   4  658.63   33.00
   2  17  -4  668.93   35.50
  -2  17   4  643.74   35.70
   2 -17  -4  639.04   31.50
  -2 -17   4  634.34   33.90
   3  17  -5  287.77   19.40
  -3  17   5  281.77   18.50
  -3  17   5  280.67   20.00
  -3 -17   5  301.47   20.10
  -4  17   6  104.79   12.30
   4  17  -6   99.39   10.80
  -4  17   6   94.89   11.40
  -4 -17   6   98.19   11.70
  -4 -17   6   87.59   12.70
   4 -17  -6   82.09   12.30
  -4  18   2  182.58   16.40
   4  18  -2  214.28   14.70
   4 -18  -2  182.18   15.30
  -4 -18   2  168.98   14.50
  -4 -18   2  175.18   14.20
  -3  18   1  342.37   22.80
   3  18  -1  370.36   20.50
  -3  18   1  353.26   22.40
   3 -18  -1  333.47   22.40
  -3 -18   1  374.26   21.20
  -3 -18   1  379.66   22.90
   2  18   0 1342.27   61.59
  -2  18   0 1339.87   71.59
  -2  18   0 1242.58   63.29
  -2 -18   0 1347.07   65.69
   2 -18   0 1352.36   62.89
  -2 -18   0 1373.86   62.99
  -1  18  -1  332.27   19.90
  -1  18  -1  356.86   19.60
  -1  18  -1  328.87   19.50
   1  18   1  338.17   19.40
   1 -18   1  340.87   19.00
  -1 -18  -1  300.97   16.70
  -1 -18  -1  336.97   16.50
  -1 -18  -1  330.37   19.90
   0  18  -2   44.40    5.10
   0  18  -2   52.09    6.50
   0  18   2   36.90    5.90
   0 -18   2   37.10    5.90
   0 -18  -2   35.80    5.60
   1  18  -3  482.65   23.20
   1  18  -3  425.66   26.10
  -1  18   3  431.76   26.40
  -1  18   3  530.15   23.90
  -1 -18   3  467.45   25.40
   1 -18  -3  469.35   22.90
   1 -18  -3  515.65   25.20
  -1 -18   3  426.36   23.10
  -2  18   4    4.10    2.20
   2  18  -4    1.30    2.70
  -2  18   4    1.20    3.30
  -2 -18   4   -1.80    2.50
   2 -18  -4   -0.60    2.30
  -3  18   5   14.50    4.30
   3  18  -5   18.60    5.60
  -3 -18   5   11.20    4.30
   4  18  -6   56.59    8.40
  -4  18   6   55.89    9.50
  -4  18   6   61.69    9.80
  -4 -18   6   50.29    9.10
  -4 -18   6   54.79    9.40
   4 -18  -6   47.60    9.40
  -4  19   2    1.60    3.60
   4  19  -2    0.90    3.60
  -4 -19   2    1.00    3.10
   4 -19  -2    2.90    2.70
  -4 -19   2    3.30    3.20
  -3  19   1  103.39   10.60
   3  19  -1  104.69    9.00
  -3  19   1  109.39   11.70
  -3 -19   1   90.89    8.80
  -3 -19   1  110.79   10.80
   3 -19  -1   87.79   10.20
   2  19   0  118.79    9.10
  -2  19   0   90.79    9.80
  -2  19   0   96.99    9.40
  -2 -19   0  104.39    8.00
   2 -19   0  104.69    8.30
  -2 -19   0   99.29   10.00
   1  19   1  415.56   23.60
  -1  19  -1  422.36   23.50
  -1  19  -1  434.86   24.10
  -1  19  -1  457.95   24.70
  -1 -19  -1  451.05   25.00
  -1 -19  -1  400.86   21.50
   1 -19   1  438.66   23.60
   0  19  -2 1397.76   66.49
   0  19   2 1450.55   69.39
   0  19  -2 1332.27   64.49
   0 -19   2 1378.56   65.29
   0 -19  -2 1378.16   65.69
   1  19  -3  464.15   27.10
  -1  19   3  506.15   27.80
   1  19  -3  445.76   23.20
  -1  19   3  487.15   23.90
  -1 -19   3  398.16   22.50
   1 -19  -3  480.65   24.60
   1 -19  -3  466.25   22.10
  -1 -19   3  452.25   24.60
   2  19  -4  222.18   16.40
  -2  19   4  222.48   14.00
  -2  19   4  218.88   16.40
   2 -19  -4  233.98   14.30
  -2 -19   4  235.08   16.10
   3  19  -5  231.38   17.50
  -3  19   5  233.08   15.90
  -3  19   5  237.88   18.30
  -3 -19   5  235.78   18.10
  -3 -19   5  235.68   17.50
   4  19  -6  140.49   13.70
  -4  19   6  131.39   13.40
  -4  19   6  176.38   16.00
  -4 -19   6  132.59   13.80
  -4 -19   6  148.69   13.90
   4 -19  -6  132.09   14.20
  -4 -20   2  155.28   13.80
  -4 -20   2  198.08   15.90
   4 -20  -2  192.18   16.50
  -3  20   1  257.77   20.40
  -3  20   1  238.78   17.50
   3  20  -1  248.88   15.80
  -3 -20   1  257.87   16.70
   3 -20  -1  255.87   20.80
  -3 -20   1  294.87   19.70
  -2  20   0  187.98   14.40
  -2  20   0  211.78   15.40
   2  20   0  229.78   14.20
  -2 -20   0  230.38   16.50
   2 -20   0  225.88   14.20
  -2 -20   0  231.58   13.60
  -1  20  -1  242.08   15.60
  -1  20  -1  235.68   15.70
   1  20   1  238.08   15.30
  -1  20  -1  243.28   16.00
  -1 -20  -1  245.78   16.40
   1 -20   1  220.58   15.60
  -1 -20  -1  237.48   13.90
   0  20  -2  713.63   35.20
   0  20  -2  691.93   37.00
   0  20   2  717.03   37.00
   0 -20  -2  701.43   36.10
   0 -20   2  704.13   36.60
   0 -20   2  674.43   35.30
   1  20  -3   97.19    9.80
  -1  20   3   98.99    9.80
   1  20  -3   79.69    6.50
  -1  20   3   98.69    7.10
   1 -20  -3   70.19    7.70
  -1 -20   3   92.69    7.80
   1 -20  -3   77.39    6.00
   2  20  -4   30.60    6.00
  -2  20   4   26.80    4.90
  -2  20   4   32.20    6.40
   2 -20  -4   37.20    5.40
  -2 -20   4   39.90    6.70
  -3  20   5   33.40    5.80
  -3  20   5   29.40    6.90
   3  20  -5   29.00    6.20
  -3 -20   5   25.00    7.90
  -3 -20   5   27.40    5.60
  -4  21   2    0.80    4.20
   4 -21  -2   -0.50    3.70
  -4 -21   2    1.30    5.50
  -4 -21   2    1.80    3.60
   3  21  -1   44.90    8.20
  -3  21   1   53.99    9.10
  -3 -21   1   58.19    6.60
  -3 -21   1   36.70    7.10
   3 -21  -1   44.70    8.10
  -2  21   0  180.28   14.20
   2  21   0  197.58   13.40
  -2  21   0  206.78   15.10
   2 -21   0  203.98   13.10
  -2 -21   0  198.28   15.10
  -2 -21   0  195.08   12.30
   1  21   1 1435.86   71.99
  -1  21  -1 1383.86   66.99
  -1  21  -1 1384.86   66.89
  -1 -21  -1 1258.77   61.59
   1 -21   1 1374.96   65.09
  -1 -21  -1 1373.06   66.39
  -1 -21  -1 1413.76   62.89
   1 -21   1 1384.46   65.29
   0  21   2   25.30    5.30
   0  21  -2   20.00    3.80
   0  21  -2   19.10    4.50
   0 -21   2   22.90    4.30
   0 -21  -2   39.80    6.30
   0 -21   2   20.40    4.80
  -1  21   3  743.63   33.60
   1  21  -3  685.33   37.20
  -1  21   3  637.64   37.00
   1  21  -3  683.93   33.30
   1 -21  -3  663.33   33.80
  -1 -21   3  631.64   35.90
   1 -21  -3  653.33   30.90
   2  21  -4  596.24   32.80
  -2  21   4  567.14   33.00
  -2  21   4  538.05   29.20
  -2 -21   4  585.84   33.10
  -2 -21   4  565.04   31.10
   2 -21  -4  546.15   34.20
  -3  21   5  194.58   14.80
  -3  21   5  190.88   16.60
   3  21  -5  207.98   16.60
  -3 -21   5  182.28   16.30
  -3 -21   5  207.88   15.70
   3 -21  -5  192.98   12.50
  -4 -22   2  122.69   12.70
  -4 -22   2  114.69   16.40
   4 -22  -2   93.59   12.10
   3  22  -1  374.46   22.10
  -3  22   1  298.17   21.40
  -3  22   1  326.87   23.10
  -3 -22   1  354.86   23.40
  -3 -22   1  325.27   20.00
   3 -22  -1  344.37   23.10
  -2  22   0  210.18   15.90
  -2  22   0  212.38   15.60
  -2 -22   0  252.17   14.10
   2 -22   0  217.38   14.50
  -2 -22   0  217.38   17.20
  -1  22  -1  419.96   24.30
   1  22   1  430.26   24.20
  -1  22  -1  419.86   24.30
   1 -22   1  380.06   23.00
   1 -22   1  413.96   23.20
  -1 -22  -1  399.46   24.40
  -1 -22  -1  399.96   19.90
   0  22   2   22.20    5.00
   0  22  -2   21.30    4.40
   0  22  -2   16.20    4.60
   0 -22  -2   19.70    4.90
   0 -22   2    8.20    3.90
   0 -22   2   22.10    4.60
  -1  22   3   72.19    8.70
   1  22  -3   73.09    6.20
   1  22  -3   77.79    9.00
  -1  22   3   68.99    6.00
   1 -22  -3   35.10    4.60
  -1 -22   3   39.80    7.70
  -2  22   4   12.60    5.40
   2  22  -4   12.90    4.00
  -2  22   4   12.40    3.60
  -2 -22   4   15.40    5.00
  -2 -22   4    9.30    3.40
   2 -22  -4    4.70    3.00
  -3  22   5    8.60    4.50
   3  22  -5   10.20    5.20
  -3  22   5   15.40    5.50
  -3 -22   5    7.80    5.80
   3 -22  -5    5.00    3.00
  -3 -22   5    7.60    5.40
  -3  23   1   38.20    7.90
   3  23  -1   46.30    6.80
  -3  23   1   21.60    5.60
  -3 -23   1   40.40    6.40
   3 -23  -1   37.00    7.90
  -3 -23   1   37.30    8.10
  -2  23   0    3.70    2.80
   2  23   0   -1.40    2.30
  -2  23   0   -2.00    3.20
  -2 -23   0    0.00    1.90
  -2 -23   0   -2.50    3.00
  -1  23  -1  385.36   29.50
   1  23   1  392.36   22.90
  -1  23  -1  389.96   23.10
  -1 -23  -1  397.06   24.60
   1 -23   1  396.36   23.50
   0  23   2  277.67   18.30
   0  23  -2  260.47   18.30
   0  23  -2  274.67   16.70
   0 -23   2  240.58   15.70
   0 -23   2  282.07   18.20
   0 -23  -2  227.08   16.70
  -1  23   3 1276.17   59.69
   1  23  -3 1240.88   64.39
   1  23  -3 1337.07   60.39
  -1  23   3 1333.27   65.09
  -1 -23   3 1204.58   60.89
   1 -23  -3 1407.26   59.19
  -1 -23   3 1245.28   63.59
   1 -23  -3 1211.68   61.09
  -2  23   4  211.78   14.20
  -2  23   4  228.88   24.40
   2  23  -4  228.88   21.00
  -2 -23   4  216.78   15.40
  -2 -23   4  189.98   20.00
   2 -23  -4  215.28   14.00
  -3  23   5   90.59   13.00
  -3  23   5   89.69   10.10
   3  23  -5  111.39   12.50
  -3 -23   5   86.59   10.20
  -3 -23   5   74.99   11.20
   3 -23  -5   78.79    9.40
   3  24  -1  304.97   18.60
  -3  24   1  301.67   21.90
  -3  24   1  267.17   19.70
  -3 -24   1  274.17   20.60
  -3 -24   1  293.57   17.70
   3 -24  -1  272.47   20.70
  -2  24   0  189.98   15.50
   2  24   0  198.78   13.90
  -2  24   0  182.78   14.50
   2 -24   0  206.38   13.60
  -2 -24   0  187.48   11.90
   1  24   1  124.89   10.50
  -1  24  -1  131.49   10.90
  -1  24  -1  104.79   10.20
   1 -24   1  119.09   10.70
  -1 -24  -1  113.89   11.60
   1 -24   1  108.79   10.10
   0  24   2  114.79   11.10
   0  24  -2  113.79   11.40
   0 -24   2  109.69   11.40
   0 -24  -2  116.49   11.00
  -1  24   3   49.50    8.80
   1  24  -3   64.79    6.20
   1  24  -3   47.30    8.20
   1 -24  -3   63.39    7.60
  -1 -24   3   56.89    9.40
   1 -24  -3   64.99    6.50
  -1 -24   3   46.20    7.20
  -2  24   4   -3.90    2.60
  -2  24   4   -3.70    3.00
   2  24  -4   -5.10    2.70
   2 -24  -4   -6.00    2.20
  -2 -24   4    2.30    2.90
  -2 -24   4   -1.60    3.40
  -3  24   5    4.60    5.00
  -3  24   5    6.70    4.30
   3  24  -5   21.70    6.70
  -3 -24   5   -4.10    3.90
   3 -24  -5    1.50    3.20
  -3 -24   5   16.70    5.30
  -3  25   1   51.99    9.70
   3  25  -1   40.30    7.40
  -3  25   1   50.09    9.10
  -3 -25   1   50.49    8.50
   3 -25  -1   49.80    9.60
  -3 -25   1   48.20    7.10
  -2  25   0   62.99   10.20
   2  25   0   38.40    6.30
  -2  25   0   47.50    7.80
   2 -25   0   43.10    6.20
  -2 -25   0   44.50    5.40
  -2 -25   0   32.60    7.10
  -1  25  -1  250.27   17.60
   1  25   1  274.57   17.70
   1 -25   1  207.58   15.80
  -1 -25  -1  241.28   17.70
   1 -25   1  236.78   16.50
   0  25  -2  452.75   27.80
   0  25   2  466.65   27.40
   0  25  -2  462.35   25.60
   0 -25   2  431.46   24.80
   0 -25   2  447.06   27.00
   0 -25  -2  434.26   26.40
   1  25  -3  315.17   17.40
  -1  25   3  318.57   21.60
   1  25  -3  276.37   21.60
   1 -25  -3  296.07   19.20
  -1 -25   3  270.17   22.80
  -1 -25   3  316.37   18.90
   2  25  -4  178.28   16.40
  -2  25   4  241.38   18.30
  -2  25   4  191.48   13.50
  -2 -25   4  198.08   14.80
   2 -25  -4  191.58   13.80
  -2 -25   4  180.78   15.90
   3  25  -5  197.98   18.10
  -3  25   5  194.18   15.00
  -3  25   5  201.98   18.30
  -3 -25   5  202.98   16.60
  -3 -25   5  223.38   19.60
  -3  26   1   78.39   12.30
  -3  26   1   56.39   10.90
  -3 -26   1   82.99    8.60
   3 -26  -1   77.59   12.40
  -3 -26   1   70.39   11.30
  -2  26   0  184.38   15.10
  -2  26   0  211.88   16.90
   2  26   0  204.88   14.80
   2 -26   0  199.58   14.30
  -2 -26   0  207.28   12.70
  -2 -26   0  221.98   17.50
   1  26   1  221.18   15.80
  -1  26  -1  219.18   15.80
   1 -26   1  212.98   15.70
   1 -26   1  223.18   15.50
  -1 -26  -1  225.38   23.90
   0  26   2  172.38   13.60
   0  26  -2  129.99   11.00
   0 -26  -2  147.39   13.50
   0 -26   2  143.29   11.40
   0 -26   2  139.99   13.60
  -1  26   3   18.10    6.60
   1  26  -3   20.70    6.50
   1  26  -3   28.40    4.80
   1 -26  -3   25.00    5.40
  -1 -26   3   25.20    4.90
  -1 -26   3   20.40    6.20
  -2  26   4   19.10    6.00
   2  26  -4   17.40    6.50
  -2 -26   4   21.70    5.50
   2 -26  -4   25.20    5.30
  -2 -26   4   25.40    7.20
  -3  27   1   19.70    5.90
  -3  27   1   13.70    6.80
  -3 -27   1    8.00    5.30
   3 -27  -1   13.30    6.00
  -3 -27   1    8.50    3.80
  -2  27   0  208.18   17.00
  -2  27   0  182.08   15.10
   2  27   0  228.08   15.60
  -2 -27   0  220.88   12.80
   2 -27   0  217.98   15.00
  -2 -27   0  195.18   17.10
  -1  27  -1  235.48   17.00
   1  27   1  224.08   16.40
   1 -27   1  228.18   16.50
   1 -27   1  193.18   15.00
  -1 -27  -1  207.48   16.80
   0  27  -2  338.97   21.10
   0  27   2  392.76   24.00
   0 -27   2  316.37   20.20
   0 -27   2  338.97   26.30
   0 -27  -2  358.66   25.50
  -1  27   3  248.68   18.80
   1  27  -3  216.68   18.80
   1  27  -3  235.38   14.70
   1 -27  -3  218.88   16.40
  -1 -27   3  245.58   16.20
  -1 -27   3  226.68   18.70
  -2  27   4  175.78   16.80
   2  27  -4  198.98   17.50
   2 -27  -4  145.19   12.50
  -2 -27   4  170.18   16.70
  -2 -27   4  187.08   14.40
  -2  28   0  169.58   14.80
  -2  28   0  200.58   17.00
   2  28   0  208.78   15.20
   2 -28   0  186.28   13.60
  -2 -28   0  164.98   15.90
   1  28   1  204.98   15.20
  -1  28  -1  166.78   14.40
  -1 -28  -1  158.58   15.60
   1 -28   1  168.58   14.40
   1 -28   1  202.58   14.20
   0  28  -2   57.39    7.30
   0  28   2   50.39    8.90
   0 -28   2   52.69    6.80
   0 -28   2   45.20    8.70
   0 -28  -2   46.90    8.70
  -1  28   3    4.50    4.30
   1  28  -3   -0.10    3.90
  -1 -28   3    6.30    4.00
   1 -28  -3    4.80    3.60
  -2  28   4   -0.30    4.50
  -2  28   4    1.80    3.90
  -2 -28   4    0.50    3.60
   2 -28  -4    1.60    3.50
  -2 -28   4   -9.00    4.60
  -2  29   0   66.59   10.50
   2  29   0   90.09    9.30
  -2  29   0   87.49   10.90
   2 -29   0   60.39    8.70
   2 -29   0   57.09    9.60
  -2 -29   0   60.19   10.90
  -1  29  -1   62.69   10.00
   1  29   1   61.29    9.30
   1 -29   1   45.90    8.10
  -1 -29  -1   56.29    9.80
   1 -29   1   73.89   11.60
   0  29  -2  261.07   17.50
   0 -29  -2  207.78   17.70
   0 -29   2  251.47   19.50
   0 -29   2  235.78   16.00
  -1 -29   3  142.09   12.30
   1 -29  -3  160.58   13.10
  -1 -29   3  153.68   15.40
  -2  29   4  160.98   16.30
  -2 -29   4  150.88   16.30
   2 -29  -4  136.79   15.30
  -2 -29   4  148.99   13.60
   2  30   0  129.59   12.80
  -2  30   0  106.19   13.40
   2 -30   0  101.49   12.90
   2 -30   0   73.49   12.90
  -2 -30   0  114.19   13.50
   2 -30   0  108.99   13.30
   1  30   1   83.49   10.50
  -1  30  -1   90.39   10.50
   1 -30   1   62.99    8.90
   1 -30   1   73.29   10.70
  -1 -30  -1   97.39   11.80
   0  30   2   46.10    9.00
   0  30  -2   46.10    7.50
   0 -30  -2   47.20    8.80
   0 -30   2   38.90    7.00
  -1  30   3   36.60    8.30
   1 -30  -3   33.10    6.90
  -1 -30   3   20.20    7.00
  -1 -30   3   28.40    6.50
  -1  31  -1  101.69   11.80
  -1 -31  -1  130.19   13.90
   1 -31   1  108.69   12.30
   1 -31   1  113.99   11.50
   0  31  -2  135.59   12.70
   0  31   2  165.08   14.80
   0 -31   2  129.19   11.70
   0 -31  -2  138.69   14.40
   0 -31   2  140.39   15.00
  -1 -31   3  132.39   16.10
   1 -31  -3  160.88   14.60
  -1 -31   3  180.28   13.90
   5   0  -2  202.48   15.40
  -5   0   2  190.98   16.50
  -4   0   1  381.26   23.10
   4   0  -1  352.96   21.80
  -3   0   0  303.57   18.10
   3   0   0  290.77   17.50
   2   0   1  116.39    6.60
   2   0   1  122.99    8.50
  -2   0  -1  106.19    6.40
  -2   0  -1  119.79    8.30
   1   0   2 2146.89   97.09
  -1   0  -2 2212.88   97.19
   1   0   2 2139.39   97.19
  -1   0  -2 2317.17   96.59
  -1   0  -2 2209.28   97.19
   1   0   2 2096.59   96.39
   0   0   3  952.10   43.10
   0   0   3  875.91   42.60
   0   0  -3 1034.80   43.10
   0   0  -3  969.00   43.20
   0   0   3  932.41   43.20
   0   0   3  961.70   42.80
   0   0  -3  892.11   42.50
  -1   0   4   83.69    6.30
  -1   0   4   78.39    5.80
  -1   0   4   82.39    5.30
   1   0  -4   75.49    5.90
   1   0  -4   77.79    5.20
  -2   0   5  870.11   42.10
   2   0  -5  866.71   40.30
   2   0  -5  858.01   40.30
  -2   0   5  913.01   40.60
  -2   0   5  799.12   40.10
   3   0  -6  496.95   25.90
   3   0  -6  504.55   25.40
  -3   0   6  512.35   28.20
   4   0  -7  121.19    8.10
   4   0  -7  116.79    9.30
  -4   0   7  103.39   12.60
   5   1  -2   32.50    7.10
  -5   1   2   30.50    7.50
   5  -1  -2   44.60    8.20
  -5  -1   2   27.90    6.90
  -4   1   1  337.27   21.40
   4   1  -1  318.77   19.90
  -4  -1   1  319.47   20.60
   4  -1  -1  314.47   19.80
   3   1   0  503.55   27.10
  -3   1   0  533.55   28.10
  -3  -1   0  507.15   26.90
   3  -1   0  485.35   26.20
   2   1   1 3433.16  154.38
  -2   1  -1 3472.25  154.48
   2   1   1 3511.15  152.58
  -2  -1  -1 3630.24  160.08
   2  -1   1 3675.03  160.08
  -2  -1  -1 3503.55  158.18
   1   1   2  494.85   22.90
   1   1   2  449.86   22.40
   1   1   2  478.65   23.20
  -1   1  -2  527.75   22.60
  -1   1  -2  478.45   23.20
  -1   1  -2  460.95   23.00
   1  -1   2  482.25   23.60
  -1  -1  -2  480.75   23.30
   1  -1   2  482.45   23.60
  -1  -1  -2  530.55   23.10
   1  -1   2  479.75   22.70
  -1  -1  -2  490.75   23.70
   0   1   3 4140.09  182.08
   0   1   3 3988.70  181.88
   0   1  -3 3976.80  181.48
   0   1  -3 4209.98  182.48
   0   1  -3 4321.87  182.08
   0   1   3 4376.76  182.08
   0   1   3 4016.50  181.98
   0  -1  -3 3993.00  184.68
   0  -1   3 4092.69  185.28
   0  -1  -3 4068.09  184.78
   0  -1   3 4145.29  185.38
   0  -1   3 4123.79  184.48
   0  -1  -3 4638.64  184.98
   0  -1   3 4428.86  184.78
   1   1  -4 2197.88  104.39
   1   1  -4 2304.27  103.49
   1   1  -4 2398.16  105.19
  -1   1   4 2248.68  104.69
  -1   1   4 2281.37  103.99
  -1   1   4 2655.03  105.59
  -1  -1   4 2337.67  102.69
   1  -1  -4 2247.08  102.59
   1  -1  -4 2359.26  102.39
  -1  -1   4 2211.48  100.99
   1  -1  -4 2196.18  101.49
  -1  -1   4 2383.86  101.89
   2   1  -5  409.96   22.10
  -2   1   5  460.55   23.80
  -2   1   5  414.76   21.70
   2   1  -5  449.95   21.80
  -2   1   5  478.85   22.60
  -2  -1   5  467.65   22.90
   2  -1  -5  455.95   23.10
   2  -1  -5  486.85   23.10
  -2  -1   5  447.96   24.60
  -3   1   6  113.79    8.70
  -3   1   6  125.79   10.50
   3   1  -6  100.59    7.90
   3   1  -6  111.09    8.20
   3  -1  -6  116.09    7.80
  -3  -1   6  105.69    9.80
   3  -1  -6   95.49    8.20
  -4   1   7   85.19   10.30
   4   1  -7  107.39    7.70
   4  -1  -7   93.59    8.30
  -4  -1   7   84.29   14.20
  -5   2   2  165.08   14.70
   5   2  -2  142.09   12.80
  -5  -2   2  187.98   15.80
   4   2  -1  392.56   23.10
  -4   2   1  404.46   24.70
  -4  -2   1  386.86   23.50
   4  -2  -1  375.26   22.50
   3   2   0  299.17   17.20
  -3   2   0  280.07   17.70
  -3  -2   0  313.37   15.40
   3  -2   0  304.57   17.80
  -3  -2   0  309.57   18.00
  -3  -2   0  275.67   15.00
   2   2   1   35.70    3.40
   2   2   1   29.80    4.30
  -2   2  -1   38.70    4.50
  -2  -2  -1   32.70    4.30
   2  -2   1   35.80    4.60
  -2  -2  -1   31.80    3.20
  -1   2  -2  451.95   19.90
   1   2   2  409.86   20.00
  -1   2  -2  403.16   20.60
   1   2   2  445.56   20.80
   1   2   2  384.66   19.80
  -1  -2  -2  430.06   20.50
   1  -2   2  436.76   21.00
   1  -2   2  412.06   21.10
   1  -2   2  464.85   20.20
  -1  -2  -2  402.56   20.30
   0   2  -3  844.62   36.60
   0   2   3  781.52   36.10
   0   2   3  812.92   36.30
   0   2   3  789.62   36.60
   0   2  -3  750.02   35.80
   0  -2   3  886.81   37.40
   0  -2   3  798.72   38.00
   0  -2   3  808.22   38.00
   0  -2  -3  826.72   37.20
   0  -2  -3  837.62   37.40
   0  -2   3  772.02   36.70
   0  -2  -3  779.52   37.40
   1   2  -4   10.80    2.50
   1   2  -4    6.50    2.10
   1   2  -4    7.90    1.60
  -1   2   4   13.50    2.60
  -1   2   4   11.70    3.60
  -1   2   4   11.30    2.40
   1  -2  -4   11.50    2.30
  -1  -2   4    9.90    1.60
  -1  -2   4    6.80    1.90
   1  -2  -4    8.70    2.10
  -1  -2   4   13.80    3.00
   1  -2  -4    7.70    1.90
   2   2  -5  611.84   30.30
  -2   2   5  606.54   29.70
   2   2  -5  601.74   29.40
  -2   2   5  672.23   30.80
  -2   2   5  637.24   31.70
  -2  -2   5  674.63   31.80
   2  -2  -5  724.53   32.30
  -2  -2   5  629.04   33.90
  -3   2   6  324.67   18.40
   3   2  -6  328.97   17.50
   3   2  -6  307.57   17.10
  -3   2   6  302.37   19.40
   3  -2  -6  337.97   18.90
  -3  -2   6  322.77   20.70
   3  -2  -6  346.97   17.80
   4   2  -7  116.49    9.30
   4   2  -7  144.29    9.50
  -4   2   7  133.99   12.50
   4  -2  -7  109.99    9.50
   5   3  -2   45.20    8.10
  -5   3   2   52.59    8.90
  -5  -3   2   50.19    8.20
   5  -3  -2   56.79    9.20
  -4   3   1  195.48   14.70
   4   3  -1  175.88   13.30
   4  -3  -1  187.78   13.80
  -4  -3   1  195.68   14.60
  -3   3   0  469.75   25.90
   3   3   0  452.25   24.60
  -3  -3   0  468.75   24.40
  -3  -3   0  450.25   21.60
  -3  -3   0  403.96   21.40
   3  -3   0  436.36   23.90
   2   3   1 1132.09   52.19
   2   3   1 1105.89   50.99
  -2   3  -1 1122.49   52.59
  -2  -3  -1 1118.99   50.39
  -2  -3  -1 1084.29   51.19
   2  -3   1 1109.59   51.59
  -2  -3  -1 1101.29   50.19
   1   3   2  617.94   28.80
   1   3   2  630.54   29.70
   1   3   2  588.64   28.40
  -1   3  -2  592.64   30.50
  -1   3  -2  657.73   28.40
  -1  -3  -2  589.24   33.20
   1  -3   2  636.54   30.20
   1  -3   2  708.53   29.40
  -1  -3  -2  658.23   29.90
  -1  -3  -2  604.94   29.50
   0   3   3 3972.50  168.68
   0   3   3 3610.14  168.88
   0   3  -3 4037.80  168.88
   0   3  -3 3850.11  167.78
   0   3   3 3798.72  168.18
   0   3   3 3758.82  167.98
   0  -3  -3 3748.02  172.08
   0  -3   3 3766.62  173.48
   0  -3  -3 3886.71  172.88
   0  -3   3 3779.32  171.78
   0  -3  -3 4234.88  172.78
   0  -3   3 4331.57  172.78
   0  -3   3 3751.92  173.38
   1   3  -4 1870.81   84.89
   1   3  -4 1827.02   82.29
  -1   3   4 2168.48   87.09
  -1   3   4 1741.93   84.89
   1   3  -4 1771.02   83.89
  -1  -3   4 1873.11   85.19
   1  -3  -4 1905.11   84.19
  -1  -3   4 1903.81   82.69
   1  -3  -4 1821.72   84.19
   1  -3  -4 1847.12   84.59
  -1  -3   4 1916.11   84.29
   2   3  -5  551.84   25.10
  -2   3   5  573.14   27.00
   2   3  -5  509.05   26.30
  -2   3   5  524.35   27.20
  -2   3   5  517.95   25.60
   2   3  -5  502.05   25.00
   2  -3  -5  488.35   24.60
  -2  -3   5  512.45   24.20
  -2  -3   5  521.35   27.00
   3   3  -6  189.68   11.80
  -3   3   6  211.48   14.50
  -3   3   6  218.98   13.60
   3   3  -6  206.28   12.60
  -3  -3   6  187.68   14.40
   3  -3  -6  208.98   11.80
   3  -3  -6  205.88   13.30
  -4   3   7   68.39    8.60
   4   3  -7   63.69    6.70
   4   3  -7   76.59    6.80
   4  -3  -7   70.09    7.70
  -5   4   2  272.07   20.10
   5   4  -2  235.18   17.30
   5  -4  -2  237.88   17.90
  -5  -4   2  251.57   19.00
  -4   4   1  252.57   17.60
   4   4  -1  230.28   15.90
  -4  -4   1  225.78   16.20
   4  -4  -1  227.58   15.80
  -3   4   0  424.16   29.50
   3   4   0  406.56   22.40
  -3  -4   0  459.15   24.00
  -3  -4   0  414.46   21.40
   3  -4   0  423.26   23.70
  -3  -4   0  432.96   21.60
  -2   4  -1   98.99    7.60
   2   4   1  103.59    6.70
   2   4   1  100.29    7.40
  -2  -4  -1   99.69    6.70
   2  -4   1  100.99    7.50
  -2  -4  -1  100.29    7.30
  -2  -4  -1   99.89    6.80
  -1   4  -2    3.70    2.00
  -1   4  -2    1.00    1.10
   1   4   2    4.70    1.20
   1   4   2    1.10    1.30
  -1   4  -2    2.10    1.50
  -1  -4  -2    2.70    1.20
   1  -4   2    2.10    1.60
  -1  -4  -2    2.30    1.30
   1  -4   2    2.10    1.30
  -1  -4  -2    1.80    1.40
   1  -4   2    1.40    1.00
   0   4   3  293.17   14.40
   0   4   3  276.47   13.50
   0   4  -3  307.97   13.60
   0   4   3  274.47   13.60
   0   4   3  270.07   14.70
   0  -4   3  271.87   13.70
   0  -4   3  285.87   15.70
   0  -4  -3  261.67   14.90
   0  -4  -3  283.97   13.90
   0  -4   3  319.47   14.90
   0  -4  -3  323.97   14.90
  -1   4   4  253.07   16.70
  -1   4   4  280.97   14.20
  -1   4   4  280.37   14.60
   1   4  -4  267.57   12.40
   1   4  -4  256.97   14.40
   1  -4  -4  315.07   17.20
   1  -4  -4  274.37   14.90
  -1  -4   4  279.47   15.60
   1  -4  -4  281.57   14.90
  -1  -4   4  278.07   14.80
  -1  -4   4  260.37   12.80
  -2   4   5  770.72   36.70
   2   4  -5  732.03   34.30
   2   4  -5  775.32   36.40
   2   4  -5  766.02   34.50
  -2   4   5  710.43   35.10
  -2   4   5  752.72   36.90
  -2  -4   5  775.22   39.20
   2  -4  -5  793.72   36.80
   3   4  -6   50.09    5.50
  -3   4   6   50.09    6.20
   3   4  -6   52.49    4.70
  -3   4   6   47.80    6.30
   3  -4  -6   43.60    4.60
  -3  -4   6   56.69    7.30
   4   4  -7  209.88   13.10
   4   4  -7  218.78   13.70
  -4   4   7  212.68   16.40
   4  -4  -7  217.88   15.20
  -4  -4   7  223.18   18.70
  -5   5   2   51.19    9.40
   5   5  -2   47.10    7.50
   5  -5  -2   49.10    8.30
  -5  -5   2   49.40    9.10
   4   5  -1   86.09    8.80
  -4   5   1   88.69    9.90
  -4  -5   1   75.49    6.10
   4  -5  -1   72.69    8.00
  -4  -5   1   76.39    8.70
   3   5   0  748.43   38.70
  -3   5   0  840.22   43.40
  -3  -5   0  771.42   36.70
   3  -5   0  758.62   39.70
  -3  -5   0  794.62   38.80
   2   5   1  275.37   15.30
  -2   5  -1  297.77   16.80
   2   5   1  310.67   16.30
  -2  -5  -1  281.57   15.20
  -2  -5  -1  299.27   15.10
   2  -5   1  279.07   15.90
  -2  -5  -1  263.67   14.70
   1   5   2 4953.30  228.88
  -1   5  -2 5063.99  229.48
  -1   5  -2 5880.81  229.28
   1   5   2 5368.46  227.98
   1   5   2 5037.30  229.38
  -1   5  -2 4979.80  228.08
  -1  -5  -2 4662.53  220.38
   1  -5   2 5574.94  220.78
   1  -5   2 5606.74  221.78
  -1  -5  -2 4538.55  221.48
   1  -5   2 4831.22  221.88
   0   5   3  741.93   38.10
   0   5  -3  779.72   37.70
   0   5  -3  877.91   35.70
   0   5   3  820.02   39.60
   0   5   3  745.33   35.30
   0  -5  -3  884.91   38.60
   0  -5  -3  794.12   39.80
   0  -5   3  807.82   39.50
   0  -5   3  872.91   37.10
   0  -5   3  785.02   43.50
   0  -5  -3  804.62   37.00
  -1   5   4 1631.14   73.99
  -1   5   4 1680.23   73.09
  -1   5   4 1582.74   73.39
   1   5  -4 1617.04   73.79
  -1  -5   4 1671.83   77.39
  -1  -5   4 1659.53   77.79
   1  -5  -4 1862.51   77.59
   1  -5  -4 1578.54   76.39
  -2   5   5 2670.23  122.99
   2   5  -5 2768.42  122.59
  -2   5   5 2758.92  123.09
   2   5  -5 2649.14  120.09
   2   5  -5 2802.12  120.29
  -2   5   5 2744.23  121.29
  -2  -5   5 2749.23  119.29
   2  -5  -5 2486.35  116.19
  -3   5   6  120.59   10.40
   3   5  -6  119.29    7.90
  -3   5   6  129.89    8.80
  -3   5   6  136.69   11.80
   3   5  -6  143.29    9.80
   3   5  -6  124.19    8.30
  -3  -5   6  136.29   11.80
   3  -5  -6  132.49    8.50
  -4   5   7   48.30    8.10
   4   5  -7   55.39    6.60
   4   5  -7   45.30    5.60
  -4  -5   7   56.09    9.50
   4  -5  -7   51.49    7.60
  -5   6   2  325.07   23.50
   5   6  -2  323.47   21.10
  -5  -6   2  330.47   22.30
   5  -6  -2  298.17   21.20
  -4   6   1   78.79    9.70
   4   6  -1   85.39    8.50
   4  -6  -1   70.09    7.70
  -4  -6   1   64.79    7.80
  -4  -6   1   59.29    5.80
   3   6   0  720.93   36.10
  -3   6   0  731.73   37.60
  -3  -6   0  685.93   33.40
   3  -6   0  679.33   38.70
  -3  -6   0  707.93   35.10
   2   6   1  464.85   24.60
   2   6   1  455.85   23.10
   2   6   1  472.45   23.70
  -2   6  -1  461.65   24.40
  -2  -6  -1  488.05   22.60
   2  -6   1  450.35   23.20
  -2  -6  -1  418.36   22.30
  -2  -6  -1  430.46   22.20
  -1   6  -2   52.29    5.10
   1   6   2   50.19    4.70
   1   6   2   64.59    5.50
   1   6   2   57.69    3.80
  -1   6  -2   51.19    4.30
  -1  -6  -2   48.60    3.60
  -1  -6  -2   48.00    4.80
   1  -6   2   60.69    5.00
   1  -6   2   57.99    4.70
  -1  -6  -2   57.09    4.90
   1  -6   2   54.29    4.00
   1  -6   2   60.59    4.90
   0   6  -3    6.60    2.10
   0   6   3   10.50    2.50
   0   6   3   10.20    2.20
   0  -6  -3    9.10    2.30
   0  -6   3    6.20    1.50
   0  -6   3   10.40    1.60
   0  -6   3   11.70    2.70
   0  -6   3   11.40    1.60
   0  -6   3   10.00    2.60
   0  -6  -3   10.20    2.30
  -1   6   4  296.57   15.70
   1   6  -4  309.67   16.60
  -1   6   4  304.87   15.70
  -1   6   4  319.47   16.80
   1  -6  -4  278.47   18.50
   1  -6  -4  357.86   16.40
  -1  -6   4  294.37   17.20
  -2   6   5  245.38   15.40
  -2   6   5  275.67   15.90
   2   6  -5  269.87   12.80
   2   6  -5  257.27   12.70
   2   6  -5  287.47   15.60
  -2   6   5  263.37   14.10
   2  -6  -5  251.77   13.90
  -2  -6   5  267.77   16.40
  -3   6   6  215.78   12.40
   3   6  -6  225.88   12.20
  -3   6   6  228.58   14.90
  -3   6   6  208.88   14.90
   3   6  -6  222.68   13.90
   3   6  -6  215.18   12.00
  -3  -6   6  236.68   16.60
  -4   6   7  279.37   19.80
   4   6  -7  259.37   15.80
   4   6  -7  300.87   17.50
  -4   6   7  301.17   19.00
  -4  -6   7  298.37   21.10
   4  -6  -7  279.87   19.30
   5   7  -2   90.39    9.90
  -5   7   2   57.69   10.70
   5  -7  -2   70.59   10.40
  -5  -7   2   53.59    8.90
   4   7  -1   60.69    7.60
  -4   7   1   71.89   10.50
  -4  -7   1   67.59    5.90
  -4  -7   1   57.49    7.70
   4  -7  -1   60.79    8.60
   3   7   0  682.43   35.00
  -3   7   0  713.33   36.60
   3  -7   0  631.54   34.30
  -3  -7   0  695.83   34.20
  -3  -7   0  685.13   33.00
   2   7   1  166.68   10.60
  -2   7  -1  159.08   11.00
   2   7   1  173.68   11.40
   2  -7   1  164.68   10.70
  -2  -7  -1  167.48    9.80
  -2  -7  -1  142.99    9.80
  -1   7  -2 6994.30  329.07
  -1   7  -2 7256.57  327.77
   1   7   2 8304.47  327.27
   1   7   2 7543.15  328.77
   1   7   2 7389.56  328.97
  -1  -7  -2 6831.02  321.57
   1  -7   2 7792.92  321.77
  -1  -7  -2 6837.62  320.17
   1  -7   2 8055.89  320.97
   1  -7   2 6632.74  321.97
   1  -7   2 7910.11  321.87
   0   7  -3 2773.82  116.29
   0   7   3 2617.14  115.89
   0   7   3 2428.86  116.29
   0  -7   3 2446.76  119.79
   0  -7  -3 2773.22  118.79
   0  -7   3 2623.34  119.99
   0  -7  -3 2374.56  118.99
   0  -7   3 2716.13  117.49
   0  -7   3 2965.50  117.49
   0  -7   3 2801.82  118.79
  -1   7   4  386.36   19.20
   1   7  -4  369.26   20.10
  -1   7   4  391.16   20.50
  -1   7   4  395.06   19.30
  -1  -7   4  377.66   20.90
   1  -7  -4  438.96   20.00
   1  -7  -4  361.66   19.90
  -2   7   5  247.68   13.60
  -2   7   5  257.47   15.30
   2   7  -5  262.47   15.10
  -2   7   5  242.08   15.00
  -2  -7   5  250.77   15.90
   2  -7  -5  249.18   13.60
  -3   7   6   92.79    9.00
   3   7  -6   80.89    5.90
  -3   7   6   94.69    8.50
  -3   7   6   77.69    6.50
   3   7  -6   94.49    7.90
  -3  -7   6   89.89    9.30
   3  -7  -6   91.09    6.50
  -4   7   7  299.47   20.90
   4   7  -7  316.67   18.90
  -4   7   7  323.47   20.60
  -4  -7   7  298.37   21.60
   4  -7  -7  314.57   20.60
   5   8  -2  222.78   16.40
  -5   8   2  218.08   18.80
  -5  -8   2  218.58   17.50
   5  -8  -2  212.68   16.80
   4   8  -1  151.88   12.00
  -4   8   1  159.38   13.90
  -4  -8   1  146.39   12.10
   4  -8  -1  147.79   12.00
  -4  -8   1  135.19    9.70
   3   8   0  343.17   19.20
  -3   8   0  324.67   20.30
   3  -8   0  291.97   18.10
  -3  -8   0  289.77   16.90
  -3  -8   0  315.47   17.90
  -2   8  -1  161.48   11.30
   2   8   1  182.38   10.80
   2   8   1  166.48   10.80
  -2  -8  -1  158.98    9.90
   2  -8   1  170.88   10.90
  -2  -8  -1  166.68   10.50
  -1   8  -2   55.69    4.40
   1   8   2   51.39    5.20
  -1   8  -2   43.20    5.10
   1   8   2   58.09    3.70
  -1  -8  -2   46.80    3.40
   1  -8   2   55.39    4.60
  -1  -8  -2   47.20    4.80
   1  -8   2   56.19    4.20
  -1  -8  -2   51.99    4.80
   1  -8   2   42.90    4.60
   0   8  -3  281.87   15.00
   0   8   3  266.47   15.10
   0  -8   3  272.07   15.70
   0  -8   3  269.27   15.80
   0  -8   3  291.67   13.60
   0  -8  -3  278.77   14.70
   0  -8   3  305.77   13.60
   0  -8  -3  240.88   14.90
   0  -8   3  268.77   14.60
  -1   8   4  236.48   12.80
   1   8  -4  249.48   14.10
  -1   8   4  214.98   13.90
  -1   8   4  256.97   13.20
   1  -8  -4  264.27   13.50
   1  -8  -4  232.88   12.90
  -1  -8   4  238.08   14.60
  -2   8   5   30.10    3.80
   2   8  -5   20.00    3.90
  -2   8   5   28.30    4.80
  -2   8   5   23.90    4.30
  -2  -8   5   32.50    5.80
   2  -8  -5   32.00    4.10
   3   8  -6  414.16   20.60
  -3   8   6  436.86   24.70
   3   8  -6  464.55   20.90
  -3   8   6  404.36   24.50
  -3  -8   6  421.66   25.60
  -4   8   7  161.78   14.20
  -4   8   7  158.68   13.30
   4   8  -7  168.08   12.00
  -4  -8   7  165.98   14.70
   4  -8  -7  147.49   13.10
   5   9  -2   81.09    9.80
  -5   9   2  101.89   12.00
   5  -9  -2   91.89   10.60
  -5  -9   2   89.69   10.90
   4   9  -1  223.38   15.30
  -4   9   1  219.08   16.90
   4  -9  -1  201.38   14.80
  -4  -9   1  177.28   12.20
  -4  -9   1  204.48   14.60
   3   9   0  451.45   23.80
  -3   9   0  414.56   25.00
   3  -9   0  367.06   22.00
  -3  -9   0  386.36   21.50
  -3  -9   0  397.76   21.00
   2   9   1 2004.70   86.39
   2   9   1 1877.81   86.59
  -2   9  -1 1807.52   87.19
  -2  -9  -1 1738.33   77.79
   2  -9   1 1698.43   78.99
  -2  -9  -1 1714.83   78.49
  -1   9  -2 2586.64  125.59
  -1   9  -2 2855.11  124.99
   1   9   2 2971.60  125.59
   1  -9   2 2843.32  125.19
   1  -9   2 2754.02  125.89
  -1  -9  -2 2794.62  126.19
   1  -9   2 3007.60  126.09
  -1  -9  -2 2742.73  123.99
   0   9   3  185.48   11.60
   0   9  -3  194.68   11.50
   0  -9   3  208.58   10.50
   0  -9   3  203.18   14.00
   0  -9  -3  195.58   11.60
   0  -9   3  224.38   10.70
   0  -9   3  177.78   12.40
  -1   9   4  686.33   34.30
  -1   9   4  705.23   33.00
   1   9  -4  667.03   33.90
  -1   9   4  701.63   32.40
   1  -9  -4  718.43   32.30
  -1  -9   4  647.84   33.50
   1  -9  -4  648.54   31.40
  -2   9   5 1160.28   55.89
  -2   9   5 1136.59   53.79
  -2   9   5 1167.18   55.09
   2   9  -5 1189.18   55.49
  -2  -9   5 1235.28   58.99
   2  -9  -5 1199.18   55.89
  -3   9   6  113.69    9.80
   3   9  -6  108.09    9.00
  -3   9   6   93.99    7.50
  -3   9   6  102.79    9.30
  -3  -9   6  118.89   11.20
  -4   9   7   55.89    9.20
  -4   9   7   51.99    8.10
   4   9  -7   72.09    7.50
  -4  -9   7   52.29    9.40
   4  -9  -7   63.49    9.50
  -5  10   2  169.88   16.50
   5  10  -2  151.08   13.40
  -5 -10   2  165.08   14.50
   5 -10  -2  131.99   13.50
   4  10  -1  158.78   12.40
  -4  10   1  164.58   14.50
  -4 -10   1  135.49   14.70
   4 -10  -1  146.59   12.70
  -4 -10   1  163.38   12.70
  -3  10   0  376.26   22.40
   3  10   0  360.86   20.80
  -3 -10   0  298.97   18.20
   3 -10   0  323.67   19.40
  -3 -10   0  319.87   18.10
   2  10   1  811.82   38.30
   2  10   1  836.52   38.20
  -2  10  -1  714.73   38.30
  -2  10  -1  740.73   35.50
  -2 -10  -1  728.53   35.70
   2 -10   1  682.33   35.90
  -2 -10  -1  769.62   34.80
   1  10   2  613.24   27.40
  -1  10  -2  539.25   26.60
  -1  10  -2  502.15   26.00
  -1  10  -2  497.55   27.20
   1 -10   2  547.25   26.30
  -1 -10  -2  519.35   26.70
   1 -10   2  532.85   25.50
   0  10   3   61.09    6.00
   0  10  -3   58.69    5.70
   0  10  -3   69.89    4.60
   0 -10   3   75.09    4.90
   0 -10   3   69.09    6.60
   0 -10   3   63.69    4.60
   0 -10  -3   69.09    5.90
   1  10  -4  100.39    7.90
  -1  10   4   83.29    7.60
  -1  10   4   99.09    6.30
   1 -10  -4  100.09    6.90
  -1 -10   4   89.89    7.70
   1 -10  -4   83.29    5.80
   2  10  -5  138.19   10.70
  -2  10   5  155.28   10.40
  -2  10   5  144.19   11.00
   2 -10  -5  147.89    9.30
  -2 -10   5  137.99   11.90
   3  10  -6  194.48   13.00
  -3  10   6  202.68   12.10
  -3  10   6  176.08   13.40
  -3  10   6  159.68   13.30
  -3 -10   6  197.08   15.30
   4  10  -7  153.18   12.30
  -4  10   7  160.08   13.70
  -4  10   7  149.39   15.80
   4 -10  -7  149.69   13.30
  -4 -10   7  165.38   14.90
   5  11  -2   19.80    6.20
  -5  11   2   18.40    6.50
  -5 -11   2   11.30    4.10
   5 -11  -2   25.00    6.60
  -5 -11   2   21.60    6.10
   4  11  -1  191.58   14.30
  -4  11   1  211.48   16.90
   4 -11  -1  190.68   14.90
  -4 -11   1  194.08   13.40
  -4 -11   1  216.48   15.20
   3  11   0  284.57   17.20
  -3  11   0  276.47   18.20
  -3 -11   0  253.57   15.80
   3 -11   0  250.17   16.60
  -3 -11   0  269.47   16.10
   2  11   1 1534.15   71.29
  -2  11  -1 1433.26   71.59
   2  11   1 1696.93   72.39
  -2  11  -1 1555.04   68.99
  -2  11  -1 1468.85   71.89
   2 -11   1 1405.36   66.69
  -2 -11  -1 1359.66   66.19
  -2 -11  -1 1567.14   65.19
   2 -11   1 1369.16   63.69
  -1  11  -2 1653.63   77.89
  -1  11  -2 1789.92   78.39
  -1  11  -2 1600.04   79.09
   1  11   2 1845.42   79.09
  -1 -11  -2 1627.84   76.39
   1 -11   2 1723.83   75.89
   1 -11   2 1656.83   75.19
   0  11   3 3475.15  164.48
   0  11  -3 3914.71  162.48
   0  11  -3 3678.73  164.38
   0 -11   3 3989.80  163.08
   0 -11   3 3308.97  165.48
   0 -11   3 3762.52  163.28
   0 -11  -3 3760.02  164.58
  -1  11   4  400.06   18.40
  -1  11   4  345.77   20.40
   1  11  -4  357.86   20.30
  -1 -11   4  347.07   20.30
   1 -11  -4  347.87   17.90
   1 -11  -4  399.46   19.30
   2  11  -5  517.35   27.20
  -2  11   5  504.55   26.10
  -2  11   5  479.95   30.60
   2 -11  -5  563.54   26.60
  -2 -11   5  490.05   31.70
   3  11  -6  181.28   13.00
  -3  11   6  178.28   13.60
  -3  11   6  171.78   13.20
  -3 -11   6  176.98   14.50
   4  11  -7   51.79    7.50
  -4  11   7   68.59   16.40
  -4 -11   7   57.69    9.70
  -5  12   2  180.88   17.00
   5  12  -2  172.68   14.70
   5 -12  -2  155.88   14.90
  -5 -12   2  146.29   13.90
  -5 -12   2  128.39   11.50
   4  12  -1  204.18   14.30
  -4  12   1  191.48   16.10
  -4 -12   1  182.78   14.00
  -4 -12   1  175.78   12.50
   4 -12  -1  175.98   14.40
  -3  12   0  212.78   15.10
   3  12   0  198.98   13.70
  -3 -12   0  177.68   14.10
   3 -12   0  166.68   13.00
  -3 -12   0  194.88   12.60
  -2  12  -1  163.68   12.00
  -2  12  -1  171.18    9.60
  -2  12  -1  167.18   12.20
   2  12   1  158.48   11.20
   2  12   1  193.78   12.40
   2 -12   1  161.78   11.50
  -2 -12  -1  164.48   11.20
  -2 -12  -1  150.78    9.60
   1  12   2   26.90    4.10
  -1  12  -2   24.20    3.70
  -1  12  -2   21.60    3.70
  -1  12  -2   21.50    4.00
  -1 -12  -2   17.30    3.50
   1 -12   2   22.00    3.60
   0  12   3  389.36   21.90
   0  12  -3  438.86   20.00
   0  12  -3  391.16   21.70
   0 -12   3  431.36   19.80
   0 -12   3  378.86   19.80
   0 -12   3  403.46   22.30
   0 -12  -3  404.66   21.30
  -1  12   4   21.20    2.70
  -1  12   4   24.30    4.60
   1  12  -4   20.20    4.00
   1 -12  -4   20.80    2.90
   1 -12  -4   14.50    3.20
  -1 -12   4   17.60    3.90
   2  12  -5  335.07   21.10
  -2  12   5  353.56   19.20
  -2  12   5  339.47   20.60
  -2 -12   5  349.67   21.60
   2 -12  -5  385.26   19.60
  -3  12   6  229.78   15.80
   3  12  -6  238.68   15.80
  -3  12   6  216.58   16.00
  -3 -12   6  220.38   16.60
   4  12  -7  148.39   12.50
  -4  12   7  154.88   13.70
   4 -12  -7  146.39   13.70
  -4 -12   7  165.98   14.60
  -5  13   2   21.60    7.40
   5  13  -2   13.90    5.10
  -5 -13   2   10.20    4.20
  -5 -13   2   19.90    5.30
   5 -13  -2    7.40    4.60
   4  13  -1  167.78   12.30
  -4  13   1  125.79   13.00
  -4 -13   1  133.39   11.50
  -4 -13   1  131.29   10.80
   4 -13  -1  120.69   15.20
   3  13   0  253.87   15.60
  -3  13   0  219.98   16.20
  -3 -13   0  196.98   13.70
   3 -13   0  194.98   14.20
  -3 -13   0  210.18   13.20
  -2  13  -1  726.03   37.90
  -2  13  -1  754.92   37.80
  -2  13  -1  763.22   35.20
   2  13   1  738.63   37.00
   2 -13   1  747.63   38.00
   2 -13   1  748.43   35.30
  -2 -13  -1  712.83   37.80
  -2 -13  -1  825.72   36.40
  -1  13  -2  455.65   25.20
  -1  13  -2  528.05   25.90
   1  13   2  567.44   26.60
  -1  13  -2  479.55   26.70
   1 -13   2  533.45   26.80
   0  13  -3 2449.85  115.79
   0  13   3 2645.24  116.29
   0  13  -3 2591.74  115.69
   0 -13   3 2195.08  106.09
   0 -13  -3 2370.56  105.09
   0 -13   3 2414.56  104.89
  -1  13   4  933.61   39.20
  -1  13   4  796.92   41.90
   1  13  -4  789.52   41.70
   1 -13  -4  805.32   37.60
  -1 -13   4  787.52   40.50
   1 -13  -4  850.71   39.10
   2  13  -5  438.56   23.90
  -2  13   5  406.76   22.10
  -2  13   5  395.56   24.00
  -2 -13   5  442.26   25.20
   2 -13  -5  437.06   22.80
  -3  13   6  180.08   14.20
   3  13  -6  180.58   13.90
  -3  13   6  190.78   14.00
  -3 -13   6  175.28   14.40
   4  13  -7   47.00    7.50
  -4  13   7   36.40    7.80
  -4  13   7   35.20    8.80
   4 -13  -7   37.40    8.10
  -4 -13   7   58.29    9.80
  -5  14   2  184.88   17.40
   5  14  -2  159.18   14.70
  -5 -14   2  142.69   12.60
   5 -14  -2  159.98   14.70
  -5 -14   2  153.28   14.30
   4  14  -1  253.57   16.90
  -4  14   1  231.38   18.50
  -4 -14   1  240.38   16.40
  -4 -14   1  227.28   15.80
   4 -14  -1  219.48   17.20
  -3  14   0  166.88   13.10
   3  14   0  165.18   12.10
  -3 -14   0  151.88   11.90
  -3 -14   0  138.99   10.60
   3 -14   0  161.48   12.50
   2  14   1   20.50    4.10
  -2  14  -1   37.10    8.30
  -2  14  -1   21.70    4.70
  -2  14  -1   14.90    2.70
   2 -14   1   26.80    8.20
  -2 -14  -1   13.80    4.00
   2 -14   1   20.40    3.20
   2 -14   1   20.10    3.40
  -2 -14  -1   22.20    3.60
  -1  14  -2    6.50    2.70
   1  14   2    7.60    2.70
  -1  14  -2    1.70    1.80
  -1  14  -2    0.70    2.00
  -1 -14  -2    3.20    2.20
   1 -14   2    1.60    2.20
   0  14   3  203.28   13.60
   0  14  -3  218.68   13.70
   0  14  -3  211.98   11.70
   0 -14   3  175.38   10.70
   0 -14   3  197.78   13.10
   0 -14  -3  206.38   12.30
   1  14  -4    9.80    3.00
  -1  14   4   10.80    2.20
  -1  14   4   10.60    3.40
   1 -14  -4    6.70    2.10
   1 -14  -4   10.10    2.80
  -1 -14   4    9.50    3.10
  -2  14   5  373.56   20.90
   2  14  -5  397.76   22.90
  -2  14   5  396.06   23.30
   2 -14  -5  414.66   21.10
  -2 -14   5  373.16   23.10
  -3  14   6  186.08   14.00
   3  14  -6  188.88   14.30
  -3  14   6  183.78   14.90
  -3 -14   6  190.98   15.10
  -4  14   7  100.79   11.50
  -4  14   7  109.79   11.60
   4  14  -7  106.19   11.00
  -4 -14   7  126.49   13.00
   4 -14  -7  114.69   12.20
   4  15  -1  119.29   10.50
  -4  15   1   98.79   18.90
  -4 -15   1  106.09    9.80
  -4 -15   1   90.59    9.70
   4 -15  -1   83.29   10.50
   3  15   0  394.66   21.60
  -3  15   0  331.47   22.10
  -3 -15   0  317.77   18.90
  -3 -15   0  341.67   20.50
   3 -15   0  335.97   21.00
  -2  15  -1  699.53   37.70
  -2  15  -1  721.73   35.10
   2  15   1  808.82   37.20
  -2  15  -1  710.33   37.50
  -2 -15  -1  709.73   37.90
   2 -15   1  683.63   37.60
  -2 -15  -1  816.72   35.90
   2 -15   1  775.92   35.80
  -1  15  -2 1199.28   53.59
  -1  15  -2 1060.19   54.29
   1  15   2 1182.88   53.89
  -1  15  -2 1070.39   53.09
  -1 -15  -2 1143.39   54.79
   0  15  -3  780.92   36.50
   0  15   3  792.12   39.00
   0  15  -3  752.02   38.50
   0 -15  -3  790.22   35.90
   0 -15   3  631.34   33.80
   0 -15   3  743.23   36.80
  -1  15   4 1249.57   55.39
   1  15  -4 1183.68   54.09
  -1 -15   4  992.60   52.19
   1 -15  -4 1232.58   50.09
   1 -15  -4 1123.89   51.09
  -1 -15   4  975.90   48.20
  -2  15   5  614.44   34.20
  -2  15   5  618.84   31.50
   2  15  -5  655.83   34.00
   2 -15  -5  651.53   32.00
  -2 -15   5  639.84   34.60
  -3  15   6  104.09    9.90
  -3  15   6  123.89   11.60
   3  15  -6  112.09   10.90
  -3 -15   6  128.89   12.20
   4  15  -7   34.00    7.70
  -4  15   7   47.20    8.40
  -4  15   7   20.50    6.50
  -4 -15   7   36.10    8.20
   4 -15  -7   33.30    7.30
   4  16  -1  247.78   16.70
  -4  16   1  235.98   19.80
  -4 -16   1  185.88   14.60
   4 -16  -1  218.58   16.60
  -4 -16   1  196.88   15.00
  -3  16   0  278.77   19.20
   3  16   0  305.17   18.20
   3 -16   0  273.77   18.30
  -3 -16   0  245.38   17.20
  -3 -16   0  265.67   15.90
   2  16   1   67.89    6.70
  -2  16  -1   47.50   10.10
  -2  16  -1   69.39    7.70
  -2  16  -1   68.49    6.10
   2 -16   1   61.99    6.10
  -2 -16  -1   53.39    7.40
   2 -16   1   75.09    7.70
  -2 -16  -1   70.99    5.80
  -1  16  -2  240.78   16.20
  -1  16  -2  275.17   15.70
  -1  16  -2  245.98   15.40
   1  16   2  277.77   16.00
  -1 -16  -2  270.47   18.40
   0  16  -3    0.20    2.10
   0  16  -3    5.40    2.10
   0  16   3    3.00    2.60
   0 -16   3    3.10    2.50
   0 -16   3    3.20    2.20
   0 -16  -3    3.40    2.50
  -1  16   4  124.59   10.50
   1  16  -4  122.29   10.40
  -1  16   4  122.69    7.80
   1  16  -4  125.49    6.90
   1 -16  -4  127.29    9.10
  -1 -16   4  105.69    6.50
   1 -16  -4  140.79    9.70
  -1 -16   4   96.79    9.30
  -2  16   5  300.17   17.10
  -2  16   5  310.27   19.90
   2  16  -5  279.77   19.20
  -2 -16   5  298.57   19.30
   2 -16  -5  300.37   16.90
  -3  16   6   58.99    8.00
   3  16  -6   81.89    9.40
  -3  16   6   82.59    9.90
   3 -16  -6   74.09    6.60
  -3 -16   6   67.09   10.30
  -4  16   7   83.69   11.10
  -4  16   7   89.59   10.80
   4  16  -7  106.69   11.00
  -4 -16   7   83.49   12.90
   4 -16  -7   94.09   11.60
  -4  17   1  111.29   12.70
   4  17  -1  130.09   11.30
  -4 -17   1  126.89   11.20
   4 -17  -1  102.39   11.50
  -4 -17   1  105.09   10.70
  -3  17   0  371.86   24.00
  -3  17   0  379.96   23.70
   3  17   0  376.56   23.80
  -3 -17   0  393.96   22.70
  -3 -17   0  351.46   22.10
   3 -17   0  330.67   22.30
   2  17   1  566.94   28.90
  -2  17  -1  559.44   30.00
  -2  17  -1  501.15   29.60
   2 -17   1  564.24   27.40
  -2 -17  -1  503.05   29.40
  -2 -17  -1  531.55   26.60
   2 -17   1  562.44   29.60
  -1  17  -2  777.42   41.10
  -1  17  -2  789.42   42.20
  -1  17  -2  893.01   41.60
   1  17   2  907.01   42.00
  -1 -17  -2  892.51   44.40
   0  17  -3  947.01   46.20
   0  17  -3  991.70   48.90
   0  17   3 1042.30   49.20
   0 -17   3  938.21   46.20
   0 -17  -3  915.61   45.20
   1  17  -4 1080.39   48.90
  -1  17   4 1104.39   49.90
   1  17  -4 1035.50   53.59
  -1  17   4 1122.09   54.29
  -1 -17   4  970.70   48.40
  -1 -17   4  902.31   44.40
   1 -17  -4 1074.29   47.50
  -2  17   5  292.37   19.10
   2  17  -5  267.17   18.30
  -2  17   5  266.17   16.10
  -2 -17   5  262.27   18.10
   2 -17  -5  288.47   16.30
  -3  17   6   76.99    8.70
   3  17  -6   84.89    9.50
   3 -17  -6   79.99    7.00
  -3 -17   6   79.69   11.00
   4  17  -7   33.70    6.50
  -4  17   7   32.10    7.50
  -4  17   7   19.60    5.60
  -4 -17   7   17.80    6.20
  -4 -17   7   26.30    6.80
  -4  18   1  192.78   16.80
   4  18  -1  211.48   15.10
   4 -18  -1  155.68   14.30
  -4 -18   1  173.58   13.50
  -4 -18   1  165.38   14.10
  -3  18   0  116.09   11.50
  -3  18   0  132.99   12.20
   3  18   0  126.99   10.80
  -3 -18   0  121.39   11.10
   3 -18   0  109.49   11.30
  -3 -18   0  107.59   12.70
   2  18   1   53.89    6.30
  -2  18  -1   42.60    7.10
  -2  18  -1   35.10    6.50
   2 -18   1   30.90    4.90
   2 -18   1   54.19    6.90
  -2 -18  -1   38.10    6.70
  -1  18  -2  127.89   10.80
  -1  18  -2  133.39   10.20
   1  18   2  128.49   10.10
  -1  18  -2  109.89    9.40
  -1 -18  -2  101.89    9.30
   0  18   3   52.49    8.10
   0  18  -3   49.50    6.40
   0  18  -3   53.39    5.20
   0 -18   3   54.89    7.00
   0 -18  -3   48.60    6.70
   1  18  -4    3.90    1.20
  -1  18   4    0.40    1.70
   1  18  -4    1.30    2.50
  -1  18   4    0.60    2.50
   1 -18  -4    3.80    2.20
  -1 -18   4   -2.10    1.60
  -1 -18   4    8.90    5.20
   2  18  -5  215.78   16.10
  -2  18   5  223.98   13.70
  -2  18   5  234.08   16.90
   2 -18  -5  266.77   15.30
  -2 -18   5  236.48   16.90
  -3  18   6  174.88   13.40
   3  18  -6  192.88   15.60
  -3  18   6  197.78   16.10
  -3 -18   6  181.98   15.00
   3 -18  -6  157.58   11.20
   4  18  -7   94.39   11.10
  -4  18   7  102.29   11.30
  -4  18   7   91.79   13.60
  -4 -18   7   97.19   12.10
  -4 -18   7   99.19   12.70
   4  19  -1  107.69   10.50
  -4  19   1  111.59   12.60
   4 -19  -1  116.99   12.00
  -4 -19   1   94.89   10.20
  -4 -19   1   97.09   11.00
  -3  19   0  306.47   20.90
   3  19   0  307.47   18.80
  -3  19   0  296.27   20.30
  -3 -19   0  304.67   20.10
   3 -19   0  288.87   20.40
  -2  19  -1  716.73   40.10
  -2  19  -1  783.32   41.00
   2  19   1  837.22   40.10
  -2 -19  -1  770.32   36.90
  -2 -19  -1  793.92   40.80
   2 -19   1  739.93   39.90
   2 -19   1  794.72   38.10
  -1  19  -2  496.05   27.00
  -1  19  -2  499.65   28.20
  -1  19  -2  521.85   27.50
   1  19   2  513.05   29.10
  -1 -19  -2  478.05   26.80
   0  19  -3  594.94   29.70
   0  19   3  642.84   32.60
   0  19  -3  556.24   31.90
   0 -19  -3  568.04   31.10
   0 -19   3  620.24   32.00
  -1  19   4  688.93   37.00
   1  19  -4  687.83   32.00
  -1  19   4  699.23   33.60
   1  19  -4  656.83   36.70
   1 -19  -4  664.03   32.70
  -1 -19   4  592.14   33.10
   2  19  -5  136.29   12.20
  -2  19   5  119.59   11.90
  -2  19   5  132.79    9.40
   2 -19  -5  118.19    9.60
  -2 -19   5  118.19   11.00
  -3  19   6   54.79    8.50
  -3  19   6   53.89    9.20
   3  19  -6   68.79   10.50
  -3 -19   6   38.90   10.70
   3 -19  -6   50.79    6.20
   4  20  -1   84.89   10.50
  -4  20   1  102.79   11.60
  -4 -20   1  114.79   11.80
  -4 -20   1   70.79    9.30
   4 -20  -1  105.59   11.60
  -3  20   0  165.48   14.30
  -3  20   0  163.68   15.40
   3  20   0  195.28   13.50
  -3 -20   0  147.39   11.20
   3 -20   0  145.19   15.00
  -3 -20   0  165.98   14.00
  -2  20  -1   87.29    9.40
  -2  20  -1   70.09    8.50
   2  20   1   78.99    8.10
   2 -20   1   74.19    7.40
  -2 -20  -1   70.99    6.00
   2 -20   1   64.99    8.20
  -2 -20  -1   69.99    8.50
  -1  20  -2    6.90    3.80
  -1  20  -2   12.80    6.10
  -1  20  -2   10.40    5.80
   1  20   2   12.70    3.70
  -1 -20  -2    3.60    2.70
   1 -20   2    0.80    3.50
   1 -20   2   14.00    4.20
   0  20  -3    1.90    2.90
   0  20   3    4.10    3.20
   0  20  -3    5.70    2.60
   0 -20   3    6.40    2.90
   0 -20  -3    4.20    2.70
   1  20  -4    4.70    2.70
  -1  20   4   13.80    4.60
   1  20  -4    5.50    3.40
  -1 -20   4    8.70    3.20
  -1 -20   4    5.00    2.40
   1 -20  -4    4.50    3.00
  -2  20   5  173.28   11.50
   2  20  -5  160.88   14.10
  -2  20   5  160.08   14.10
   2 -20  -5  145.19   11.40
  -2 -20   5  166.38   13.30
  -3  20   6  142.39   13.90
   3  20  -6  154.88   14.00
  -3  20   6  142.39   12.00
   3 -20  -6  115.39    9.70
  -3 -20   6  124.19   12.70
  -4  21   1   34.90    7.80
   4  21  -1   39.20    7.20
   4 -21  -1   45.00    8.70
  -4 -21   1   29.80    7.20
  -4 -21   1   20.40    5.50
   3  21   0  191.58   13.40
  -3  21   0  178.38   14.90
  -3  21   0  163.78   16.30
   3 -21   0  172.68   15.70
  -3 -21   0  187.48   15.80
  -3 -21   0  188.88   12.60
  -2  21  -1  367.56   24.40
  -2  21  -1  418.36   25.10
   2  21   1  458.35   24.20
   2 -21   1  412.96   22.80
  -2 -21  -1  418.16   21.30
  -2 -21  -1  412.36   25.30
   2 -21   1  427.46   25.30
   1  21   2 1235.28   59.09
  -1  21  -2 1210.68   61.19
  -1  21  -2 1144.19   58.19
  -1  21  -2 1260.17   58.99
   1 -21   2 1201.18   57.99
  -1 -21  -2 1186.48   58.89
   1 -21   2 1184.28   58.89
   0  21  -3  734.63   36.80
   0  21   3  785.62   39.90
   0  21  -3  738.13   39.70
   0 -21  -3  695.13   35.60
   0 -21   3  646.84   42.80
   1  21  -4  179.48   14.70
  -1  21   4  198.28   15.10
   1  21  -4  175.28   10.30
   1 -21  -4  176.68   12.20
  -1 -21   4  158.48   12.10
  -1 -21   4  142.99    9.70
  -2  21   5  399.16   25.80
  -2  21   5  413.66   22.00
   2  21  -5  378.56   25.30
  -2 -21   5  380.86   23.20
   2 -21  -5  351.86   20.80
   3  21  -6   55.79    9.70
  -3  21   6   66.99   10.80
  -3  21   6   70.29    8.60
  -3 -21   6   57.69    9.50
   3 -21  -6   73.99    7.60
  -4  22   1   68.79   10.90
  -4 -22   1   53.29    8.30
   4 -22  -1   64.39   10.70
  -4 -22   1   43.40    7.90
  -3  22   0  119.39   12.90
  -3  22   0  134.19   12.80
   3  22   0  162.38   12.10
  -3 -22   0  138.99   13.40
  -3 -22   0  146.89   10.50
   3 -22   0  121.69   12.80
   2  22   1   57.29    7.30
  -2  22  -1   59.79    7.80
  -2  22  -1   49.70    8.30
  -2 -22  -1   49.20    5.00
   2 -22   1   47.10    7.90
  -2 -22  -1   40.20    7.80
   2 -22   1   39.60    9.40
  -1  22  -2    2.00    2.90
   1  22   2    7.50    3.20
  -1  22  -2    4.10    3.20
  -1  22  -2    4.60    3.20
   1 -22   2   -2.40    2.50
  -1 -22  -2    0.00    2.90
   1 -22   2    3.00    3.10
   0  22  -3   44.30    7.30
   0  22  -3   54.99    5.90
   0  22   3   48.60    7.60
   0 -22   3   58.59    7.00
   0 -22  -3   38.40    6.70
  -1  22   4  410.06   24.70
   1  22  -4  363.86   23.80
   1  22  -4  370.06   19.20
   1 -22  -4  342.37   19.40
  -1 -22   4  328.97   19.60
  -1 -22   4  257.57   16.50
  -2  22   5   87.89    7.90
  -2  22   5   68.39   14.90
   2 -22  -5   73.09    8.00
  -2 -22   5  104.39    9.80
   3  22  -6   40.10    7.80
  -3  22   6   62.09    9.80
  -3  22   6   47.50    7.60
   3 -22  -6   42.70    6.80
  -3 -22   6   28.60    7.50
  -3 -22   6   46.90    8.20
   3  23   0  260.07   16.40
  -3  23   0  202.38   17.60
  -3  23   0  206.48   17.10
  -3 -23   0  197.28   12.80
  -3 -23   0  189.48   15.90
   3 -23   0  184.48   16.50
  -2  23  -1  101.99   10.90
   2  23   1  123.69   10.60
  -2  23  -1  119.19   11.70
   2 -23   1  103.89    9.60
  -2 -23  -1  104.59    7.80
   2 -23   1  138.29   12.20
  -2 -23  -1  112.89   11.80
  -1  23  -2  387.96   24.10
  -1  23  -2  387.46   23.20
  -1  23  -2  410.36   23.90
   1  23   2  422.66   24.10
  -1 -23  -2  378.46   24.00
   1 -23   2  393.96   23.30
   1 -23   2  385.86   23.50
   0  23  -3  501.75   26.40
   0  23   3  516.95   29.20
   0  23  -3  483.45   28.80
   0 -23  -3  483.05   27.50
   0 -23   3  475.95   27.20
  -1  23   4  486.55   29.20
   1  23  -4  471.85   23.40
   1  23  -4  450.25   28.40
  -1 -23   4  478.95   26.30
   1 -23  -4  422.06   25.10
  -2  23   5  457.75   29.10
   2  23  -5  443.46   28.00
  -2  23   5  435.86   23.80
   2 -23  -5  420.96   23.60
  -2 -23   5  421.56   25.50
  -3  23   6   36.90    8.10
   3  23  -6   33.50    7.50
  -3  23   6   18.40    6.00
  -3 -23   6   24.50    6.50
  -3 -23   6   17.20    5.60
   3 -23  -6   21.40    4.10
  -3  24   0  135.39   13.20
  -3  24   0  123.99   12.80
   3  24   0  139.29   12.20
  -3 -24   0  143.79   13.50
   3 -24   0  101.39   12.70
  -3 -24   0  118.99    9.80
  -2  24  -1  163.68   14.20
  -2  24  -1  152.38   13.60
   2  24   1  157.48   12.50
   2 -24   1  152.28   11.40
   2 -24   1  154.78   13.40
  -2 -24  -1  142.09   15.60
  -1  24  -2   41.00    7.40
  -1  24  -2   36.30    6.40
  -1  24  -2   29.60    5.40
   1  24   2   29.70    5.60
   1 -24   2   26.10    5.70
   1 -24   2   38.50    6.50
  -1 -24  -2   23.80    5.80
   0  24  -3  123.19   10.00
   0  24   3  155.28   12.60
   0  24  -3  151.78   13.20
   0 -24  -3  120.09   11.80
   0 -24   3  141.59   11.40
   0 -24   3  132.79   12.40
  -1  24   4   42.80    7.70
   1  24  -4   46.80    9.00
   1  24  -4   43.00    5.10
   1 -24  -4   44.30    7.30
  -1 -24   4   54.69    6.50
  -2  24   5   16.00    5.60
   2  24  -5   23.90    6.40
   2 -24  -5    3.00    3.60
  -2 -24   5   14.60    5.00
  -2 -24   5    7.30    4.70
  -3  24   6  123.69   13.90
   3  24  -6  104.69   12.90
  -3  24   6   72.69    9.90
   3 -24  -6   91.29    9.00
  -3 -24   6  110.09   13.50
  -3 -24   6  111.19   12.20
   3  25   0   99.19   10.70
  -3  25   0  100.29   11.90
   3 -25   0  103.69   12.20
  -3 -25   0   95.69   11.20
  -3 -25   0   88.09    8.80
  -2  25  -1  320.17   22.10
   2  25   1  373.06   21.80
  -2  25  -1  345.47   23.10
   2 -25   1  359.16   20.70
   2 -25   1  329.87   22.60
  -2 -25  -1  347.37   23.30
   1  25   2  478.25   27.60
  -1  25  -2  472.85   27.10
   1 -25   2  445.76   26.80
   1 -25   2  460.35   27.20
  -1 -25  -2  460.75   28.00
   0  25  -3  437.36   27.50
   0  25   3  462.55   27.50
   0  25  -3  446.26   30.50
   0 -25  -3  430.36   25.80
   0 -25   3  418.86   24.80
   0 -25   3  411.26   26.30
  -1  25   4  271.97   21.80
   1  25  -4  243.38   20.70
   1  25  -4  271.97   15.00
   1 -25  -4  245.48   17.20
  -1 -25   4  258.17   19.80
  -1 -25   4  264.87   17.50
  -2  25   5   61.09   10.40
   2  25  -5   64.59   10.20
  -2 -25   5   65.09    9.30
  -2 -25   5   49.10    9.10
   2 -25  -5   47.40    7.00
   3  26   0   36.10    7.40
  -3  26   0   46.70    9.40
  -3  26   0   28.70    7.20
  -3 -26   0   24.10    4.90
   3 -26   0   23.00    5.70
   3 -26   0   28.10    7.80
  -3 -26   0   29.00    8.10
   2  26   1   26.70    5.60
  -2  26  -1   33.90    7.40
  -2  26  -1   18.50    8.90
   2 -26   1   23.90    5.90
  -2 -26  -1   20.70    6.40
   2 -26   1   27.20    8.20
   1  26   2  111.99   11.10
  -1  26  -2  115.89   11.20
   1 -26   2  112.19   11.00
   1 -26   2   93.79   10.60
  -1 -26  -2   90.29   10.90
   0  26  -3    0.00    3.20
   0  26  -3    3.50    2.90
   0  26   3    5.10    3.70
   0 -26  -3    1.90    3.60
   0 -26   3   -2.00    3.60
   0 -26   3    1.00    2.80
   1  26  -4    4.90    4.80
  -1  26   4    7.70    4.10
   1  26  -4   -3.10    2.70
   1 -26  -4    5.70    3.60
  -1 -26   4   14.00    4.60
  -1 -26   4    4.80    4.90
   2  26  -5  100.39   11.90
  -2  26   5   70.19   11.70
  -2 -26   5   63.49    9.50
  -2 -26   5   75.29   11.70
   2 -26  -5   57.69    7.80
  -3  27   0   61.09   10.60
  -3  27   0   53.89   10.00
   3  27   0   80.09   10.30
  -3 -27   0   55.19   10.30
   3 -27   0   70.19   12.50
   2  27   1  263.67   17.80
  -2  27  -1  217.78   18.20
  -2  27  -1  265.77   19.20
   2 -27   1  296.27   20.30
  -2 -27  -1  250.17   19.80
   2 -27   1  248.08   17.40
  -1  27  -2  443.16   26.80
   1  27   2  467.65   27.70
   1 -27   2  438.86   26.40
  -1 -27  -2  434.96   27.40
   1 -27   2  420.96   26.40
   0  27  -3  260.07   24.10
   0  27  -3  271.07   16.70
   0  27   3  245.58   18.80
   0 -27   3  267.47   18.10
   0 -27  -3  267.57   22.90
   0 -27   3  254.57   20.90
   1  27  -4  176.68   16.30
  -1  27   4  190.58   16.70
  -1 -27   4  159.28   13.20
   1 -27  -4  149.39   12.70
  -1 -27   4  143.59   15.00
   2  27  -5  141.29   15.10
  -2  27   5  173.48   16.50
  -2 -27   5  119.89   14.40
   2 -27  -5  129.89   11.30
  -2 -27   5  109.39   18.50
  -2  28  -1   35.80    7.80
   2  28   1   47.80    8.10
  -2  28  -1   41.10    7.90
   2 -28   1   52.89    9.30
   2 -28   1   40.30    7.20
   2 -28   1   55.19    9.00
  -2 -28  -1   59.19   10.50
  -1  28  -2   29.00    6.60
   1  28   2   31.00    6.60
   1 -28   2   28.20    6.50
   1 -28   2   13.20    5.90
  -1 -28  -2   20.40    5.90
   1 -28   2   26.40    6.40
   0  28  -3   25.10    6.50
   0  28  -3   20.60    5.20
   0  28   3   23.50    7.30
   0 -28   3   17.30    5.30
   0 -28  -3    8.70    4.90
   0 -28   3   23.20    7.00
   1  28  -4    0.80    3.60
   1  28  -4   -5.50    3.00
  -1  28   4    4.10    4.90
  -1 -28   4    5.70    2.70
   1 -28  -4   10.90    4.60
  -1 -28   4   13.80    4.20
  -1 -28   4    3.40    4.40
   2  28  -5   72.09   11.90
  -2  28   5   84.89   13.30
  -2 -28   5   63.09   10.20
   2 -28  -5   77.29    9.80
  -2 -28   5   74.29   11.80
  -2  29  -1  155.98   14.60
   2  29   1  182.78   14.10
  -2  29  -1  112.49   13.00
  -2 -29  -1  154.98   15.10
   2 -29   1  162.18   14.60
   2 -29   1   92.49   12.80
   2 -29   1  118.49   11.30
   1  29   2  208.98   17.40
  -1  29  -2  220.08   16.70
   1 -29   2  197.18   15.30
   1 -29   2  206.68   16.00
  -1 -29  -2  209.58   17.20
   1 -29   2  169.68   15.50
   0  29   3  242.38   18.50
   0  29  -3  222.18   15.70
   0 -29   3  219.78   16.20
   0 -29   3  211.38   18.20
   0 -29  -3  215.88   17.70
   1  29  -4  160.18   17.00
  -1  29   4  195.58   16.90
  -1 -29   4  165.68   14.00
   1 -29  -4  153.18   13.60
  -1 -29   4  146.19   16.00
  -1  30  -2   -3.20    7.60
   1  30   2    5.90    5.10
   1 -30   2   -4.40    3.20
   1 -30   2   -7.20    2.60
  -1 -30  -2   -3.60    3.70
   1 -30   2   -4.20    8.90
   0  30   3   10.70    5.40
   0  30  -3   13.40    4.70
   0 -30   3    5.40    5.40
   0 -30  -3   17.90    5.30
   0 -30   3    5.40    3.80
  -1  30   4   10.00    4.70
   1 -30  -4    4.40    4.20
  -1 -30   4    2.10    3.60
   1  31   2  177.88   15.40
  -1  31  -2  146.39   13.70
   1 -31   2  133.69   13.70
   1 -31   2  180.08   16.20
   1 -31   2  179.88   14.70
  -1 -31  -2  186.48   16.40
   0  31  -3  170.98   13.80
   0  31   3  184.58   16.10
   0 -31   3  156.98   16.60
   0 -31   3  137.79   12.10
   0 -31   3  155.08   13.80
   0 -31  -3  166.48   15.80
  -5   0   1   96.29   11.40
   4   0   0   28.30    6.20
  -4   0   0   35.60    6.90
  -3   0  -1   -2.90    2.00
   3   0   1    5.20    2.50
   2   0   2  170.18   10.60
  -2   0  -2  163.58   10.30
  -2   0  -2  158.88    9.00
   2   0   2  150.88    8.80
   1   0   3 1018.00   47.90
  -1   0  -3 1035.40   47.00
  -1   0  -3 1129.09   46.60
   1   0   3  963.80   46.90
  -1   0  -3 1001.40   46.90
   1   0   3  968.60   46.20
   0   0  -4  624.34   30.00
   0   0  -4  706.83   30.80
   0   0   4  674.43   30.50
   0   0   4  650.63   30.90
   0   0   4  643.34   30.20
   0   0   4  610.64   30.60
   0   0  -4  608.14   30.60
  -1   0   5  980.00   45.00
   1   0  -5  928.01   43.60
   1   0  -5  911.41   44.20
  -1   0   5 1000.70   43.70
  -1   0   5  936.11   44.30
   2   0  -6  483.75   24.00
   2   0  -6  433.16   23.10
  -2   0   6  450.75   25.00
  -2   0   6  505.85   23.70
  -3   0   7  517.65   29.70
   3   0  -7  521.35   27.10
   3   0  -7  542.85   27.30
  -3   0   7  544.55   27.40
   4   0  -8  177.48   11.50
  -4   0   8  175.18   15.10
   4   0  -8  170.78   12.20
   5   1  -1  138.49   14.50
  -5   1   1  136.69   13.30
  -5  -1   1  136.29   13.10
   5  -1  -1  144.39   14.60
  -4   1   0  741.23   39.60
   4   1   0  732.93   38.60
   4  -1   0  778.62   39.60
  -4  -1   0  727.03   39.90
  -3   1  -1  697.03   35.70
   3   1   1  693.43   35.30
  -3  -1  -1  697.43   35.00
   3  -1   1  688.83   34.90
  -3  -1  -1  703.23   32.00
  -3  -1  -1  640.14   31.60
   2   1   2 1669.63   74.99
  -2   1  -2 1650.33   74.59
  -2   1  -2 1701.33   76.79
   2  -1   2 1660.33   76.29
  -2  -1  -2 1603.14   75.79
  -2  -1  -2 1734.43   74.59
   2  -1   2 1660.13   74.19
   1   1   3 2041.60   97.49
  -1   1  -3 2153.68   97.29
   1   1   3 2351.66   97.39
  -1   1  -3 2359.06   96.99
   1   1   3 1993.20   97.99
  -1  -1  -3 2118.69   98.69
   1  -1   3 2163.88   98.79
   1  -1   3 2285.57   97.99
   1  -1   3 2217.68   98.89
  -1  -1  -3 2262.27   98.59
  -1  -1  -3 2216.68   98.29
   0   1   4  748.83   33.80
   0   1  -4  760.92   33.80
   0   1   4  700.73   33.50
   0   1   4  695.23   33.50
   0   1  -4  682.23   32.90
   0   1   4  712.83   33.50
   0  -1  -4  756.42   34.10
   0  -1  -4  731.03   34.00
   0  -1   4  716.43   34.40
   0  -1   4  698.43   33.50
   0  -1   4  767.12   36.10
   0  -1  -4  686.93   33.60
  -1   1   5  353.26   18.20
   1   1  -5  361.76   17.50
  -1   1   5  362.36   18.80
   1   1  -5  374.56   18.50
  -1   1   5  330.07   17.90
   1  -1  -5  374.86   19.20
  -1  -1   5  359.96   18.20
  -1  -1   5  395.86   20.30
   1  -1  -5  380.56   20.60
   2   1  -6   47.50    4.30
  -2   1   6   49.30    5.50
  -2   1   6   47.10    4.80
   2   1  -6   48.80    5.20
   2  -1  -6   50.19    5.20
  -2  -1   6   43.40    5.80
  -2  -1   6   51.09    4.70
   3   1  -7    4.20    2.10
   3   1  -7    2.30    1.80
  -3   1   7    4.10    2.40
  -3   1   7    4.20    2.00
   3  -1  -7    0.10    1.80
   3  -1  -7    3.60    2.30
  -3  -1   7    0.40    2.20
  -4   1   8    1.00    3.00
   4   1  -8    4.60    2.60
  -4  -1   8   -4.40    2.70
   4  -1  -8   -2.70    2.70
   4  -1  -8    0.60    2.10
   5   2  -1   92.69   10.60
  -5   2   1   93.59   11.10
  -5  -2   1  107.89   11.90
   5  -2  -1  103.29   11.00
  -4   2   0   24.60    5.50
   4   2   0   19.20    4.70
   4  -2   0   23.30    5.60
  -4  -2   0   29.70    6.30
  -3   2  -1   44.90    6.70
   3   2   1   50.89    6.20
   3  -2   1   50.79    6.10
  -3  -2  -1   49.70    4.60
  -3  -2  -1   50.99    4.50
  -3  -2  -1   52.69    6.10
   2   2   2  155.98   10.30
   2   2   2  168.48    9.50
  -2   2  -2  146.09   10.30
  -2   2  -2  157.78    8.70
   2  -2   2  140.69    8.10
  -2  -2  -2  181.48   11.90
   2  -2   2  134.59    9.70
  -2  -2  -2  154.48    9.60
  -1   2  -3  200.18   10.00
   1   2   3  166.38    9.60
   1   2   3  153.18    9.70
  -1   2  -3  168.08   10.00
  -1   2  -3  189.28   10.50
   1  -2   3  196.88   10.30
  -1  -2  -3  193.88   10.50
   1  -2   3  163.48   10.50
  -1  -2  -3  211.68   13.20
   1  -2   3  193.88   11.10
   0   2  -4  516.05   25.00
   0   2  -4  574.94   26.10
   0   2   4  539.35   25.80
   0   2   4  528.95   25.90
   0   2   4  537.45   25.60
   0  -2   4  616.34   27.10
   0  -2  -4  574.54   26.90
   0  -2  -4  544.35   27.80
   0  -2   4  533.55   26.30
   0  -2   4  530.05   27.60
   0  -2  -4  588.94   27.10
  -1   2   5  934.61   44.30
  -1   2   5  970.20   44.80
   1   2  -5  953.40   44.70
   1   2  -5  974.20   43.30
  -1   2   5  945.81   44.30
   1  -2  -5 1023.00   46.50
  -1  -2   5 1005.60   47.50
   1  -2  -5 1027.30   46.90
  -1  -2   5  976.50   45.10
   1  -2  -5  968.80   46.20
   2   2  -6  730.13   36.10
  -2   2   6  720.23   37.10
   2   2  -6  767.32   35.20
  -2   2   6  767.32   36.20
  -2  -2   6  729.53   37.50
   2  -2  -6  755.22   35.70
  -3   2   7  524.45   29.90
   3   2  -7  585.94   28.20
  -3   2   7  548.45   28.40
   3   2  -7  509.35   26.80
  -3  -2   7  514.05   30.30
   3  -2  -7  566.14   27.60
  -4   2   8  178.18   14.70
   4   2  -8  153.98   11.10
   4  -2  -8  178.48   11.30
   4  -2  -8  167.38   12.60
  -4  -2   8  175.58   15.20
  -5   3   1  155.68   14.50
   5   3  -1  142.09   13.10
  -5  -3   1  152.48   14.10
   5  -3  -1  135.39   13.00
   4   3   0  808.92   41.50
  -4   3   0  795.62   42.60
  -4  -3   0  792.62   41.70
   4  -3   0  792.22   41.20
   3   3   1  540.55   28.50
  -3  -3  -1  559.24   26.70
   3  -3   1  534.75   29.20
  -3  -3  -1  537.85   26.60
  -3  -3  -1  569.64   29.20
  -2   3  -2  941.91   44.80
  -2   3  -2  925.71   42.40
   2   3   2  951.90   44.60
   2   3   2  929.51   43.40
   2  -3   2  844.02   41.00
  -2  -3  -2  945.41   42.90
   2  -3   2  907.11   43.40
  -2  -3  -2  943.91   42.20
   1   3   3 2516.05  107.79
   1   3   3 2356.36  108.79
   1   3   3 2355.16  108.09
  -1   3  -3 2355.46  108.19
  -1   3  -3 2491.35  109.09
  -1   3  -3 2529.05  107.99
   1  -3   3 2454.25  110.79
  -1  -3  -3 2540.05  110.09
  -1  -3  -3 2369.36  109.59
  -1  -3  -3 2322.67  110.29
   1  -3   3 2480.95  110.29
   1  -3   3 2688.43  109.69
   0   3   4 2425.96  104.89
   0   3  -4 2289.37  104.99
   0   3   4 2280.37  104.29
   0   3  -4 2327.57  103.99
   0   3   4 2462.15  104.69
   0  -3   4 2476.35  113.19
   0  -3   4 2391.86  111.29
   0  -3   4 2465.65  113.09
   0  -3   4 2634.64  112.29
   0  -3  -4 2574.94  112.29
   0  -3  -4 2589.14  111.79
   0  -3  -4 2531.75  112.39
  -1   3   5 1035.50   49.20
   1   3  -5 1081.79   47.90
  -1   3   5 1091.09   49.60
  -1   3   5 1076.49   49.50
   1   3  -5 1063.09   49.70
   1  -3  -5 1163.18   51.19
   1  -3  -5 1077.19   51.09
  -1  -3   5 1121.39   52.29
   1  -3  -5 1143.69   51.49
  -1  -3   5 1034.10   49.40
   2   3  -6  246.48   14.70
  -2   3   6  253.67   15.30
   2   3  -6  238.38   13.00
  -2   3   6  271.87   14.80
  -2  -3   6  253.67   16.10
   2  -3  -6  260.67   14.40
  -2  -3   6  256.67   13.40
   3   3  -7   18.30    3.00
   3   3  -7   14.10    3.20
  -3   3   7   17.70    4.30
  -3   3   7   17.10    3.30
  -3  -3   7   15.00    4.60
   3  -3  -7   14.50    3.20
   4   3  -8    8.60    3.00
  -4   3   8    7.40    4.20
   4   3  -8    3.50    2.80
   4  -3  -8    9.50    2.20
   4  -3  -8    6.90    3.40
  -4  -3   8    8.10    4.00
  -5   4   1  124.69   12.70
   5   4  -1   92.39   10.60
  -5  -4   1  135.69   13.00
   5  -4  -1  121.09   12.00
  -4   4   0   52.19    8.50
   4   4   0   53.29    7.90
   4  -4   0   54.99    8.30
  -4  -4   0   57.89    7.20
  -4  -4   0   47.00    4.70
   3   4   1   16.50    3.60
  -3   4  -1    8.70    4.40
  -3  -4  -1    9.30    3.10
  -3  -4  -1    8.30    2.50
   2   4   2   13.10    3.20
  -2   4  -2   11.20    2.90
  -2   4  -2    9.50    1.80
   2   4   2    5.50    2.00
  -2  -4  -2   10.50    2.50
   2  -4   2    9.90    1.70
   2  -4   2    7.20    2.60
  -2  -4  -2    8.10    2.10
   1   4   3  977.60   46.10
  -1   4  -3 1045.30   47.20
  -1   4  -3  979.60   46.10
   1   4   3 1017.60   47.00
   1   4   3  953.60   45.40
  -1   4  -3 1051.99   45.90
  -1  -4  -3 1058.59   47.20
  -1  -4  -3 1028.50   47.80
  -1  -4  -3  953.20   48.00
   1  -4   3 1045.90   48.60
   1  -4   3 1018.70   47.80
   1  -4   3 1132.59   47.30
   0   4   4 1672.33   76.19
   0   4  -4 1736.03   75.09
   0   4  -4 1691.93   76.39
   0   4   4 1731.53   75.39
   0   4   4 1679.23   75.59
   0   4   4 1656.93   76.69
   0  -4   4 1666.23   79.89
   0  -4   4 1653.53   77.69
   0  -4   4 1738.23   79.99
   0  -4  -4 1799.02   78.19
   0  -4  -4 1829.82   78.99
   0  -4   4 1834.82   78.99
   0  -4  -4 1758.52   79.29
  -1   4   5 1357.06   61.39
   1   4  -5 1357.86   59.09
  -1   4   5 1322.87   60.79
  -1   4   5 1271.47   60.89
   1   4  -5 1361.16   61.39
  -1  -4   5 1352.66   61.59
   1  -4  -5 1345.77   63.79
   1  -4  -5 1441.06   63.79
   1  -4  -5 1420.26   63.49
  -1  -4   5 1407.06   64.89
  -2   4   6  620.14   31.00
  -2   4   6  604.14   31.40
   2   4  -6  616.44   31.00
   2   4  -6  643.14   28.80
   2   4  -6  610.44   28.70
   2  -4  -6  656.33   31.60
  -2  -4   6  637.54   33.80
  -2  -4   6  651.03   30.10
  -3   4   7  429.56   23.70
   3   4  -7  425.46   20.90
   3   4  -7  368.86   21.70
  -3   4   7  419.56   24.40
   3   4  -7  451.45   23.20
  -3  -4   7  465.95   27.20
   3  -4  -7  452.35   23.60
   4   4  -8   79.29    6.90
  -4   4   8   69.49    9.00
  -4  -4   8   96.69   11.40
   4  -4  -8   78.49    8.40
  -5   5   1  118.89   13.30
   5   5  -1  128.69   12.20
  -5  -5   1  141.09   13.50
   5  -5  -1  110.59   12.10
  -4   5   0  354.86   22.90
   4   5   0  348.67   21.30
   4  -5   0  294.97   19.40
  -4  -5   0  319.67   16.60
  -4  -5   0  302.07   19.60
  -3   5  -1  667.83   34.30
   3   5   1  628.54   33.00
  -3  -5  -1  603.14   29.90
  -3  -5  -1  602.54   31.50
   3  -5   1  637.74   32.60
  -2   5  -2 1607.04   70.49
  -2   5  -2 1607.44   73.39
   2   5   2 1507.65   73.29
   2   5   2 1608.24   72.89
  -2  -5  -2 1628.74   72.39
   2  -5   2 1575.44   70.59
   2  -5   2 1601.44   73.29
  -2  -5  -2 1560.14   72.09
  -1   5  -3  170.58    9.90
  -1   5  -3  171.78    9.70
   1   5   3  165.78    9.90
  -1   5  -3  182.08   10.80
   1   5   3  167.18    9.00
   1  -5   3  161.78   10.60
  -1  -5  -3  173.68   10.20
  -1  -5  -3  177.48    9.30
   1  -5   3  176.38   10.10
  -1  -5  -3  171.58   10.60
   0   5   4 1204.18   57.59
   0   5   4 1260.97   55.89
   0   5   4 1159.88   56.79
   0   5   4 1235.38   56.09
   0   5  -4 1255.57   57.29
   0   5  -4 1392.16   55.99
   0  -5  -4 1349.36   60.09
   0  -5  -4 1388.46   59.09
   0  -5   4 1309.37   61.39
   0  -5  -4 1280.37   60.49
   0  -5   4 1251.17   58.79
   0  -5   4 1274.67   61.29
   0  -5   4 1386.66   60.19
  -1   5   5  276.77   15.30
  -1   5   5  300.57   16.30
   1   5  -5  304.57   16.30
   1  -5  -5  326.67   16.50
   1  -5  -5  320.27   16.60
  -1  -5   5  289.07   17.50
   2   5  -6  188.98    9.50
   2   5  -6  177.58    9.40
  -2   5   6  175.08   11.90
  -2   5   6  198.98   12.30
   2   5  -6  181.98   12.00
  -2  -5   6  218.28   14.10
   2  -5  -6  180.28   11.60
   3   5  -7   94.79    8.20
   3   5  -7   87.39    6.30
  -3   5   7   78.79    7.80
  -3   5   7  101.29    9.40
   3   5  -7   85.09    6.10
  -3  -5   7   85.99    9.60
   3  -5  -7   88.49    7.20
  -4   5   8    4.30    3.70
   4   5  -8    8.80    3.60
  -4   5   8    9.40    3.70
  -4  -5   8    6.80    4.20
   4  -5  -8    4.20    4.10
   5   6  -1  126.59   12.40
  -5   6   1  138.09   14.30
   5  -6  -1  125.59   12.70
  -5  -6   1  137.79   13.50
  -4   6   0   81.69    9.40
   4   6   0   90.09    9.10
  -4  -6   0   73.59    6.40
  -4  -6   0   79.39    8.70
   4  -6   0   84.69    8.70
   3   6   1  131.79   10.20
  -3   6  -1  132.99   11.00
  -3  -6  -1  116.59    9.60
   3  -6   1  122.09   10.00
  -3  -6  -1  124.29    8.60
  -2   6  -2   60.99    6.30
  -2   6  -2   56.09    4.30
   2   6   2   62.49    6.00
   2   6   2   73.99    5.70
  -2  -6  -2   68.99    5.80
   2  -6   2   65.39    6.10
   2  -6   2   59.09    4.30
  -2  -6  -2   64.39    5.50
   1   6   3  740.33   33.50
   1   6   3  667.23   35.50
  -1   6  -3  694.63   35.70
  -1   6  -3  841.42   35.30
   1   6   3  748.33   36.60
  -1  -6  -3  734.63   33.90
   1  -6   3  673.63   33.50
  -1  -6  -3  679.93   32.30
   1  -6   3  737.83   33.70
   1  -6   3  724.03   33.40
   0   6   4  626.94   30.10
   0   6   4  616.34   29.80
   0   6  -4  657.43   31.70
   0   6  -4  729.93   30.20
   0   6   4  691.33   32.20
   0   6   4  636.04   31.30
   0  -6  -4  668.23   32.70
   0  -6  -4  704.63   32.20
   0  -6   4  718.53   32.50
   0  -6   4  635.84   33.20
   0  -6   4  632.54   30.60
   1   6  -5  579.94   29.20
  -1   6   5  553.04   28.10
  -1   6   5  630.54   29.60
   1  -6  -5  608.14   29.70
   1  -6  -5  634.94   30.10
  -1  -6   5  616.34   31.50
   2   6  -6  488.85   25.60
  -2   6   6  514.65   26.00
  -2   6   6  457.55   25.30
  -2  -6   6  523.45   30.30
   2  -6  -6  531.35   26.40
  -3   6   7  584.74   31.20
   3   6  -7  605.34   34.00
   3   6  -7  570.04   27.90
  -3   6   7  595.34   31.90
   3  -6  -7  590.54   29.90
  -3  -6   7  626.64   34.30
  -4   6   8  162.48   13.30
   4   6  -8  172.28   12.40
  -4   6   8  173.08   14.40
  -4  -6   8  183.08   16.00
   4  -6  -8  172.48   13.90
  -5   7   1  206.98   17.40
   5   7  -1  184.68   15.20
  -5  -7   1  165.78   14.80
   5  -7  -1  172.58   14.60
  -4   7   0  309.97   21.00
   4   7   0  310.27   19.50
   4  -7   0  326.17   20.10
  -4  -7   0  286.97   16.70
  -4  -7   0  301.77   19.40
   3   7   1  629.24   33.10
  -3   7  -1  664.43   34.60
   3  -7   1  622.44   32.70
  -3  -7  -1  605.94   30.90
  -3  -7  -1  649.24   32.10
  -2   7  -2 2019.50   95.99
   2   7   2 2107.69   95.59
  -2   7  -2 2041.40   92.99
   2   7   2 2230.28   94.69
  -2  -7  -2 2056.79   90.09
   2  -7   2 1958.40   87.99
  -2  -7  -2 1946.21   89.39
   2  -7   2 2001.20   90.69
  -1   7  -3 1024.60   50.39
   1   7   3 1039.10   47.70
  -1   7  -3 1151.48   49.60
  -1   7  -3 1057.39   49.00
   1  -7   3 1083.29   48.00
   1  -7   3 1121.89   48.70
  -1  -7  -3  902.31   46.80
  -1  -7  -3 1046.40   48.80
   1  -7   3 1105.09   48.60
   0   7  -4 2318.27  109.59
   0   7   4 2330.37  109.99
   0   7  -4 2690.53  108.09
   0  -7   4 2435.66  111.59
   0  -7  -4 2644.24  110.29
   0  -7   4 2294.97  108.39
   0  -7   4 2484.85  108.59
  -1   7   5  428.16   21.80
  -1   7   5  457.65   23.30
   1   7  -5  435.66   23.00
   1  -7  -5  454.45   22.80
  -1  -7   5  448.06   24.70
   1  -7  -5  487.05   23.50
   2   7  -6  311.77   18.10
  -2   7   6  325.47   18.50
  -2   7   6  309.67   17.90
   2  -7  -6  345.47   18.40
  -3   7   7   20.00    4.50
  -3   7   7   18.10    4.60
   3   7  -7   18.90    2.60
   3   7  -7   13.10    3.90
   3   7  -7   15.20    2.40
   3  -7  -7   16.10    3.40
  -3  -7   7   18.80    4.90
   4   7  -8    4.80    2.70
  -4   7   8    4.40    3.50
  -4   7   8    3.20    3.30
  -4  -7   8   -6.00    3.20
   4  -7  -8    0.20    3.40
  -5   8   1   41.00    8.20
   5   8  -1   58.19    9.10
   5  -8  -1   45.40    8.30
  -5  -8   1   50.59    8.80
   4   8   0   79.39    8.50
  -4   8   0   85.89   10.00
  -4  -8   0   66.79    6.60
   4  -8   0   75.79    8.40
  -4  -8   0   70.09    8.30
   3   8   1   53.99    6.50
  -3   8  -1   57.09    7.00
   3  -8   1   55.39    6.40
  -3  -8  -1   55.19    6.30
  -3  -8  -1   41.60    5.60
  -2   8  -2    5.60    2.20
   2   8   2    3.90    2.50
  -2   8  -2    3.90    1.40
   2   8   2    1.00    1.60
   2  -8   2    4.70    1.60
  -2  -8  -2    2.10    1.60
  -2  -8  -2    2.80    1.70
   2  -8   2    7.50    2.90
   1   8   3 2011.90   83.39
   1   8   3 1867.21   86.09
  -1   8  -3 1841.02   84.89
  -1   8  -3 1830.02   86.39
   1  -8   3 1986.10   90.39
  -1  -8  -3 1987.60   90.89
   1  -8   3 2069.59   90.59
   1  -8   3 2008.90   89.99
   0   8   4   17.70    3.60
   0   8  -4   14.50    2.90
   0  -8   4   19.80    2.40
   0  -8   4   18.50    3.80
   0  -8  -4   16.70    3.40
   0  -8   4   19.60    2.30
  -1   8   5  574.74   29.60
  -1   8   5  609.24   29.30
   1   8  -5  559.54   29.30
   1  -8  -5  583.34   28.50
   1  -8  -5  621.54   29.40
  -1  -8   5  584.44   30.70
  -2   8   6  701.63   34.90
   2   8  -6  710.23   35.40
  -2   8   6  678.13   35.50
   2  -8  -6  682.73   33.90
  -2  -8   6  715.33   36.80
  -3   8   7  476.65   27.20
  -3   8   7  461.85   27.10
   3   8  -7  522.25   27.20
   3  -8  -7  475.05   24.90
  -3  -8   7  519.25   29.50
   4   8  -8  236.58   15.90
  -4   8   8  236.28   16.90
  -4   8   8  213.88   16.70
   4  -8  -8  214.98   16.30
  -4  -8   8  227.38   18.10
  -5   9   1  157.68   15.70
   5   9  -1  144.29   12.90
  -5  -9   1  140.59   13.00
   5  -9  -1  144.09   13.30
  -4   9   0  540.75   32.10
   4   9   0  529.45   29.60
  -4  -9   0  492.95   27.30
  -4  -9   0  459.85   24.90
   4  -9   0  468.45   27.60
   3   9   1 1030.40   50.39
  -3   9  -1 1040.70   51.69
  -3  -9  -1 1014.30   47.70
   3  -9   1 1007.60   48.70
  -3  -9  -1  925.31   46.80
  -2   9  -2 1406.96   71.39
   2   9   2 1647.74   69.79
  -2   9  -2 1447.66   68.59
   2   9   2 1617.14   71.49
  -2  -9  -2 1434.66   63.39
   2  -9   2 1397.66   61.19
   2  -9   2 1323.97   63.59
  -2  -9  -2 1294.27   61.99
  -1   9  -3 2163.28  102.99
  -1   9  -3 2437.16  101.79
   1   9   3 2192.38  102.49
  -1  -9  -3 2348.97  106.59
   1  -9   3 2481.75  106.19
   1  -9   3 2279.77  105.49
   0   9  -4  822.12   38.10
   0   9   4  753.02   38.20
   0  -9   4  786.62   41.60
   0  -9   4  855.91   38.70
   0  -9   4  900.61   38.70
   0  -9  -4  848.82   40.30
  -1   9   5    4.60    2.20
   1   9  -5    5.10    2.00
   1  -9  -5    5.10    2.10
   1  -9  -5    3.40    1.70
  -1  -9   5    7.50    2.60
  -2   9   6  383.86   21.30
  -2   9   6  378.86   22.30
   2   9  -6  414.26   22.40
  -2  -9   6  411.56   23.30
   2  -9  -6  368.16   20.30
   3   9  -7    5.00    2.90
  -3   9   7    5.90    3.00
  -3   9   7   -2.70    2.10
   3  -9  -7    3.20    2.20
  -3  -9   7    6.10    3.50
  -4   9   8    3.20    3.40
   4   9  -8    3.50    2.70
  -4   9   8   -0.90    3.10
   4  -9  -8    3.10    3.90
  -4  -9   8    1.40    3.50
   5  10  -1   66.29    9.50
  -5  10   1   68.09   11.90
  -5 -10   1   60.79    9.80
   5 -10  -1   58.79    9.10
  -4  10   0   17.30    5.30
   4  10   0   24.80    5.20
  -4 -10   0   12.30    4.10
   4 -10   0   18.30    5.20
  -4 -10   0   11.60    4.50
   3  10   1   32.50    5.50
  -3  10  -1   28.20    5.40
  -3 -10  -1   27.50    4.70
  -3 -10  -1   28.10    4.90
   3 -10   1   19.10    4.80
   2  10   2    2.10    2.10
  -2  10  -2    8.20    3.20
   2  10   2    3.50    2.20
  -2  10  -2    9.40    2.10
   2 -10   2    4.10    2.50
   2 -10   2   -1.40    2.00
  -2 -10  -2    7.10    2.70
  -2 -10  -2    4.60    1.90
  -1  10  -3    3.10    2.20
  -1  10  -3    1.70    1.50
   1  10   3    5.70    2.60
   1 -10   3    3.70    1.70
  -1 -10  -3    5.10    2.30
   0  10  -4  257.17   15.10
   0  10   4  262.47   15.50
   0 -10   4  297.87   14.40
   0 -10  -4  269.87   15.70
   0 -10   4  278.87   17.20
   0 -10   4  296.17   14.30
   1  10  -5 1049.70   49.40
  -1  10   5  986.30   49.60
  -1  10   5 1039.00   48.20
   1 -10  -5 1007.40   43.80
  -1 -10   5  912.81   45.40
   1 -10  -5  839.22   43.50
  -2  10   6  469.15   24.70
  -2  10   6  453.65   26.60
  -2 -10   6  460.95   26.90
   2 -10  -6  479.35   24.30
  -3  10   7  317.37   21.00
   3  10  -7  360.16   21.20
  -3  10   7  355.66   21.20
  -3 -10   7  348.07   22.50
   3 -10  -7  333.27   18.40
  -4  10   8  132.09   12.90
   4  10  -8  161.58   12.70
   4 -10  -8  124.09   18.90
  -4 -10   8  134.89   13.70
   5  11  -1  146.79   13.00
  -5  11   1  153.38   15.70
  -5 -11   1   86.89    9.50
  -5 -11   1  137.59   12.40
   5 -11  -1  129.79   13.10
   4  11   0  358.66   21.60
  -4  11   0  337.77   22.90
  -4 -11   0  293.77   17.80
  -4 -11   0  317.27   19.50
   4 -11   0  278.17   19.60
   3  11   1  665.83   35.00
  -3  11  -1  678.53   36.20
   3 -11   1  608.84   32.20
  -3 -11  -1  613.14   31.10
  -3 -11  -1  585.24   30.70
  -2  11  -2 1041.10   52.39
   2  11   2 1074.89   51.89
   2  11   2 1099.79   50.09
  -2  11  -2 1095.69   50.29
   2 -11   2  987.30   45.80
   2 -11   2 1005.90   48.40
  -2 -11  -2 1023.50   46.40
  -2 -11  -2  994.20   48.00
  -1  11  -3  753.92   37.80
   1  11   3  775.12   37.30
  -1  11  -3  729.73   36.20
   1 -11   3  786.62   37.20
  -1 -11  -3  774.22   38.00
   0  11   4  217.68   14.00
   0  11  -4  231.68   13.80
   0 -11  -4  229.68   13.30
   0 -11   4  211.68   11.70
   0 -11   4  240.18   11.70
   0 -11   4  220.08   14.60
  -1  11   5  729.93   37.60
  -1  11   5  772.62   34.80
   1  11  -5  718.83   37.20
  -1 -11   5  732.03   38.60
   1 -11  -5  793.62   37.10
   2  11  -6  180.88   12.60
  -2  11   6  159.58   12.40
  -2  11   6  162.98   11.30
   2 -11  -6  190.68   11.60
  -2 -11   6  162.98   13.30
   3  11  -7   14.60    3.70
  -3  11   7    8.50    3.40
  -3  11   7    5.70    3.00
  -3 -11   7    3.70    3.20
   3 -11  -7    3.20    2.20
   4  11  -8    0.90    2.90
  -4  11   8    4.10    4.20
  -4  11   8    1.10    3.50
  -4 -11   8    4.00    3.90
   4 -11  -8   -0.60    4.00
  -5  12   1  104.49   15.10
   5  12  -1  106.29   11.40
  -5 -12   1   96.39    9.70
   5 -12  -1  111.99   12.30
  -5 -12   1   93.69   10.30
  -4  12   0    7.70    3.80
   4  12   0   14.50    4.50
  -4 -12   0   11.30    3.20
   4 -12   0    3.60    3.40
  -4 -12   0   10.30    3.80
  -3  12  -1   20.10    5.10
   3  12   1   31.20    5.50
  -3 -12  -1   25.90    5.80
  -3 -12  -1   25.40    4.40
   3 -12   1   31.00    5.90
  -2  12  -2  110.29    7.40
   2  12   2  106.29    8.80
  -2  12  -2  115.59    9.70
   2  12   2  107.69    7.70
   2 -12   2  108.79    8.80
  -2 -12  -2   94.09    6.90
  -2 -12  -2  101.19    8.50
   2 -12   2  109.19    7.00
  -1  12  -3  335.27   19.50
  -1  12  -3  325.07   18.00
   1 -12   3  351.46   18.50
  -1 -12  -3  344.67   19.30
   0  12  -4  597.94   30.00
   0  12   4  566.84   30.10
   0 -12   4  550.14   30.70
   0 -12   4  637.44   27.70
   0 -12  -4  584.84   29.40
   0 -12   4  566.44   27.70
  -1  12   5  252.17   15.70
   1  12  -5  223.18   15.00
  -1  12   5  243.68   12.70
   1 -12  -5  223.58   13.30
  -1 -12   5  219.98   14.70
   1 -12  -5  206.38   13.90
  -2  12   6  579.84   32.10
  -2  12   6  575.24   30.10
   2  12  -6  629.54   32.10
   2 -12  -6  584.64   29.40
  -2 -12   6  586.54   32.30
  -3  12   7  454.95   26.10
  -3  12   7  462.35   27.40
   3  12  -7  458.65   26.50
  -3 -12   7  448.06   27.40
   3 -12  -7  428.56   22.80
  -4  12   8  107.79   11.40
  -4  12   8  113.69   12.00
   4  12  -8  122.49   11.50
   4 -12  -8  116.79   12.50
  -4 -12   8  140.99   14.30
   5  13  -1   93.19   11.20
  -5  13   1  103.39   12.90
  -5 -13   1   74.59    9.40
   5 -13  -1   82.79   10.70
  -5 -13   1   59.79    8.10
  -4  13   0  314.67   22.70
   4  13   0  347.27   21.20
  -4 -13   0  292.37   18.10
  -4 -13   0  284.27   18.60
  -3  13  -1  439.46   26.10
   3 -13   1  394.46   23.80
  -3 -13  -1  429.36   22.40
  -3 -13  -1  397.46   23.00
  -2  13  -2  824.52   38.10
   2  13   2  831.02   38.00
   2  13   2  783.52   40.10
  -2  13  -2  771.82   40.80
   2 -13   2  739.33   37.40
  -2 -13  -2  706.63   35.10
   2 -13   2  741.53   35.10
  -2 -13  -2  813.22   37.90
  -1  13  -3 1463.85   68.39
   1  13   3 1570.34   69.49
  -1  13  -3 1405.16   69.79
  -1 -13  -3 1550.64   72.49
   1 -13   3 1577.34   71.69
   0  13  -4 1611.14   72.69
   0  13   4 1494.65   72.69
   0 -13  -4 1628.74   71.99
   0 -13   4 1428.46   72.99
   0 -13   4 1599.64   70.19
  -1  13   5  456.35   21.10
   1  13  -5  421.06   24.00
  -1  13   5  410.76   24.30
   1 -13  -5  392.86   20.40
   1 -13  -5  428.76   21.90
  -1 -13   5  399.06   23.30
  -2  13   6   83.19    8.80
   2  13  -6   87.49    8.80
  -2  13   6   87.69    7.40
  -2 -13   6   76.29    8.60
   2 -13  -6   80.99    6.90
  -3  13   7   31.50    6.10
   3  13  -7   19.10    5.10
  -3  13   7   22.30    5.80
   3 -13  -7   18.60    3.70
  -3 -13   7   17.50    5.80
  -4  13   8    0.70    3.30
  -4  13   8    1.30    3.50
  -4 -13   8   -6.80    3.30
   5  14  -1   68.99   10.80
  -5  14   1   82.09   12.70
   5 -14  -1   55.99    9.60
  -5 -14   1   59.49    9.50
  -5 -14   1   56.79    8.10
  -4  14   0   38.60   13.30
   4  14   0   33.00    6.70
  -4 -14   0   28.70    5.40
   4 -14   0   40.60    7.70
  -4 -14   0   38.00    6.90
  -3  14  -1    3.10    2.70
   3  14   1    8.90    3.20
  -3 -14  -1    3.60    2.20
   3 -14   1    2.90    3.00
  -3 -14  -1    1.40    2.60
   2  14   2   64.79    7.00
   2  14   2   62.19    5.30
  -2  14  -2   55.39   12.30
  -2  14  -2   62.49    5.50
  -2 -14  -2   43.20    7.40
  -2 -14  -2   67.39    5.20
  -1  14  -3  245.98   15.90
  -1  14  -3  235.58   14.60
   1  14   3  260.07   15.50
   1 -14   3  260.97   14.80
  -1 -14  -3  249.58   15.50
   0  14  -4  638.04   33.50
   0  14   4  670.23   34.00
   0 -14   4  683.63   31.30
   0 -14   4  611.84   30.90
   0 -14   4  654.23   34.40
   0 -14  -4  668.93   32.90
  -1  14   5  731.73   33.10
  -1  14   5  718.73   37.30
   1  14  -5  670.63   36.40
   1 -14  -5  734.83   34.10
   1 -14  -5  656.33   31.70
  -1 -14   5  648.84   35.50
  -2  14   6  645.64   31.90
  -2  14   6  634.74   34.70
   2  14  -6  612.94   34.00
  -2 -14   6  649.04   34.60
   2 -14  -6  605.54   31.40
  -3  14   7  223.08   17.00
  -3  14   7  233.58   16.00
   3  14  -7  220.98   16.30
  -3 -14   7  207.68   16.90
   3 -14  -7  217.88   13.40
  -4  14   8   83.89   11.20
  -4  14   8   95.19   12.70
   4  14  -8  100.19   10.80
  -4 -14   8   99.49   12.50
   4  15   0  413.56   24.30
  -4  15   0  373.16   26.30
   4 -15   0  345.87   23.00
  -4 -15   0  356.46   21.70
  -4 -15   0  347.97   21.40
   3  15   1  236.08   15.70
  -3  15  -1  209.48   16.10
  -3 -15  -1  187.28   12.50
  -3 -15  -1  203.28   14.20
   3 -15   1  193.88   14.40
   2  15   2  841.32   41.40
   2  15   2  836.52   38.90
  -2  15  -2  821.52   39.50
  -2  15  -2  802.72   42.30
  -2 -15  -2  905.01   39.60
   2 -15   2  755.62   41.70
  -2 -15  -2  877.31   42.70
  -1  15  -3  468.25   26.50
  -1  15  -3  501.95   28.10
  -1  15  -3  569.44   26.90
  -1 -15  -3  509.75   27.70
   1 -15   3  531.05   26.70
   0  15  -4  725.93   37.10
   0 -15  -4  715.83   34.70
   0 -15   4  657.53   32.60
   0 -15   4  733.33   32.60
   0 -15   4  637.74   35.70
   1  15  -5  302.27   18.70
  -1  15   5  292.97   15.10
  -1  15   5  298.07   18.90
   1 -15  -5  311.07   17.10
   1 -15  -5  267.97   14.70
  -1 -15   5  312.37   25.20
   2  15  -6   94.79    9.50
  -2  15   6   77.89    7.20
  -2  15   6   89.79    9.60
  -2 -15   6   82.99    9.30
   2 -15  -6   93.59    7.80
  -3  15   7   24.30    5.20
   3  15  -7   34.50    6.70
  -3  15   7   20.90    5.80
   3 -15  -7   19.50    4.00
  -3 -15   7   19.50    5.40
  -4  15   8    2.30    4.20
   4  15  -8   -4.50    3.30
  -4  15   8   10.70    4.90
  -4 -15   8    5.40    4.90
  -4  16   0   70.69   11.00
   4  16   0   80.69    9.30
  -4 -16   0   52.79    7.80
   4 -16   0   51.09    8.80
  -4 -16   0   50.09    7.80
  -3  16  -1    6.30    3.40
   3  16   1    6.10    3.00
  -3 -16  -1    7.30    2.70
   3 -16   1   12.40    4.10
  -3 -16  -1    2.20    2.80
   2  16   2    2.10    2.60
  -2  16  -2   10.00    3.60
  -2  16  -2    3.80    2.20
   2  16   2    5.80    2.10
  -2 -16  -2    4.90    3.40
  -2 -16  -2    7.10    2.20
   2 -16   2   11.60    3.90
  -1  16  -3    4.10    2.30
   1  16   3    5.70    2.90
  -1  16  -3    2.60    2.00
  -1  16  -3    5.40    3.20
   1 -16   3    4.50    2.30
  -1 -16  -3    4.90    2.50
   0  16  -4  439.26   25.00
   0 -16   4  363.36   21.20
   0 -16   4  432.06   24.80
   0 -16  -4  456.95   23.70
   0 -16   4  468.95   21.60
  -1  16   5  499.15   28.70
   1  16  -5  517.15   28.60
   1 -16  -5  495.05   25.80
  -1 -16   5  478.05   27.50
  -2  16   6  324.27   20.40
  -2  16   6  255.37   16.20
   2  16  -6  308.07   19.60
   2 -16  -6  302.67   17.50
  -2 -16   6  283.57   19.50
  -3  16   7  250.27   17.20
   3  16  -7  280.87   19.20
  -3 -16   7  267.87   25.90
   3 -16  -7  223.78   14.40
  -4  16   8   67.89    9.90
   4  16  -8   68.39    9.90
  -4  16   8   58.19   10.40
  -4 -16   8   97.09   12.50
   4  17   0  530.45   30.00
  -4  17   0  504.85   31.90
  -4 -17   0  436.36   26.30
  -4 -17   0  457.35   25.90
   4 -17   0  447.26   27.70
   3  17   1  236.88   15.90
  -3  17  -1  214.48   16.60
   3 -17   1  197.48   15.10
  -3 -17  -1  206.28   12.80
  -3 -17  -1  190.78   14.60
  -2  17  -2  846.82   38.70
  -2  17  -2  766.62   41.10
   2  17   2  765.62   37.20
  -2  17  -2  778.52   40.60
  -2 -17  -2  834.52   37.90
  -2 -17  -2  808.42   41.70
   2 -17   2  788.82   41.20
  -1  17  -3  497.05   27.40
  -1  17  -3  501.35   28.70
   1  17   3  543.25   29.10
  -1  17  -3  529.65   27.10
  -1 -17  -3  490.65   27.70
   1 -17   3  537.45   26.90
   0  17   4  467.85   26.80
   0  17  -4  448.46   26.50
   0  17  -4  521.05   24.20
   0 -17   4  461.95   27.00
   0 -17   4  493.05   23.90
   0 -17  -4  483.65   26.00
  -1  17   5  511.75   29.10
   1  17  -5  505.05   28.70
   1 -17  -5  519.45   28.50
  -1 -17   5  449.66   27.20
   2  17  -6    7.40    3.60
  -2  17   6    7.00    3.10
  -2  17   6    5.50    3.70
   2 -17  -6    5.30    2.60
  -2 -17   6   11.70    4.30
  -3  17   7    7.40    3.90
   3  17  -7    6.30    3.90
  -3  17   7    9.40    3.90
   3 -17  -7    6.60    3.30
  -3 -17   7    1.90    3.00
   4  18   0   12.80    5.30
  -4  18   0   14.50    6.00
  -4 -18   0    0.60    3.50
  -4 -18   0   20.10    4.80
   4 -18   0    9.50    3.80
   3  18   1   16.70    4.70
  -3  18  -1   26.30    6.30
   3 -18   1   25.40    6.10
  -3 -18  -1   23.30    6.20
  -3 -18  -1   20.90    3.80
   2  18   2    7.60    2.70
   2  18   2    5.80    3.10
  -2  18  -2   15.60    4.70
  -2  18  -2   13.20    3.20
  -2  18  -2   11.30    4.30
   2 -18   2   11.00    4.10
  -2 -18  -2    8.20    3.50
  -2 -18  -2    4.60    2.00
  -1  18  -3   62.09   13.10
  -1  18  -3   74.69    7.20
   1  18   3   78.09    7.90
  -1  18  -3   74.29    7.70
   1 -18   3   56.69    6.50
  -1 -18  -3   68.69    7.60
   0  18  -4  274.67   15.30
   0  18  -4  275.57   17.70
   0  18   4  281.57   18.20
   0 -18   4  219.68   18.60
   0 -18  -4  260.97   16.50
   0 -18   4  296.97   14.90
   1  18  -5  401.26   23.90
  -1  18   5  382.26   24.00
  -1 -18   5  384.56   23.20
   1 -18  -5  376.66   21.40
  -2  18   6  124.69    9.30
   2  18  -6  126.89   12.10
  -2  18   6  127.29   12.30
  -2 -18   6  126.09   11.70
   2 -18  -6  114.49   11.00
   3  18  -7  324.57   22.40
  -3  18   7  332.17   20.70
  -3  18   7  334.67   23.20
   3 -18  -7  310.17   18.40
  -3 -18   7  339.07   22.80
   4  19   0  299.37   20.10
  -4  19   0  299.37   22.00
  -4 -19   0  263.77   17.20
  -4 -19   0  240.48   17.80
   4 -19   0  248.18   19.00
  -3  19  -1  466.85   29.10
   3  19   1  510.75   28.20
  -3 -19  -1  459.25   27.40
  -3 -19  -1  469.25   24.40
   3 -19   1  446.26   27.40
  -2  19  -2  604.74   34.40
  -2  19  -2  642.74   31.80
  -2  19  -2  572.94   33.10
   2  19   2  628.14   30.10
   2  19   2  643.84   33.20
   2 -19   2  605.34   30.70
  -2 -19  -2  611.04   32.90
   2 -19   2  577.24   32.30
  -1  19  -3  996.90   48.30
   1  19   3 1021.60   49.60
  -1  19  -3  966.40   50.29
  -1 -19  -3  905.81   46.90
   1 -19   3 1020.50   46.10
   1 -19   3  893.91   47.40
   0  19   4  513.05   28.20
   0  19  -4  475.85   27.80
   0  19  -4  487.95   24.80
   0 -19   4  484.25   23.70
   0 -19   4  439.46   26.50
   0 -19  -4  470.35   25.90
   1  19  -5  133.99   12.10
  -1  19   5  152.78   12.70
   1 -19  -5  149.99   11.20
  -1 -19   5  142.69   12.10
  -2  19   6   25.90    4.50
  -2  19   6   31.20    7.20
   2  19  -6   21.90    6.00
   2 -19  -6   27.90    5.20
  -2 -19   6   31.40    6.90
  -3  19   7    1.20    2.90
  -3  19   7    3.20    3.90
   3  19  -7    0.40    3.20
  -3 -19   7    0.70    2.90
   3 -19  -7    1.70    3.40
  -4  20   0   10.60    5.10
   4  20   0   11.20    5.20
  -4 -20   0    6.10    3.50
  -4 -20   0    5.80    4.70
   4 -20   0    8.90    5.00
   3  20   1    4.70    3.10
  -3  20  -1    1.40    3.40
  -3 -20  -1    3.20    2.30
   3 -20   1    5.20    3.90
  -3 -20  -1    4.30    4.00
  -2  20  -2   -0.20    2.10
  -2  20  -2    6.50    3.50
  -2  20  -2    4.20    3.20
   2  20   2    6.90    3.10
  -2 -20  -2    0.90    2.70
   2 -20   2    5.40    2.60
   2 -20   2    7.60    4.40
  -1  20  -3   16.10    4.50
   1  20   3   19.60    5.40
  -1  20  -3   20.30    4.60
  -1  20  -3   15.50    4.90
   1 -20   3   21.10    4.90
  -1 -20  -3   22.30    5.40
   1 -20   3   14.60    4.40
   0  20  -4  110.19   10.80
   0  20   4  126.09   11.00
   0  20  -4  122.69    8.60
   0 -20   4   92.99    9.80
   0 -20  -4  132.19   10.50
   0 -20   4  129.39    8.80
  -1  20   5  516.45   29.20
   1  20  -5  446.06   28.10
  -1 -20   5  378.06   18.80
   1 -20  -5  412.46   22.70
  -1 -20   5  396.36   23.90
  -2  20   6  244.38   15.60
   2  20  -6  293.77   20.30
  -2  20   6  283.07   20.10
  -2 -20   6  233.58   16.80
   2 -20  -6  204.88   14.40
  -3  20   7  193.98   15.10
   3  20  -7  223.68   17.90
  -3  20   7  216.48   17.90
   3 -20  -7  182.88   13.10
  -3 -20   7  200.88   16.80
  -4  21   0  105.99   12.10
   4  21   0  104.09   11.00
  -4 -21   0   93.19   10.60
  -4 -21   0   78.89    8.80
   4 -21   0   70.19   11.10
   3  21   1  299.07   19.50
  -3  21  -1  319.67   21.80
  -3 -21  -1  250.47   15.40
   3 -21   1  268.77   19.70
  -3 -21  -1  296.87   27.40
  -2  21  -2  310.27   21.30
   2  21   2  360.66   20.80
  -2  21  -2  285.47   20.30
  -2  21  -2  353.46   19.50
   2 -21   2  313.47   20.90
  -2 -21  -2  348.67   21.90
   2 -21   2  348.17   20.30
  -1  21  -3  494.35   27.70
  -1  21  -3  508.45   29.60
   1  21   3  553.44   29.30
  -1  21  -3  506.65   28.60
  -1 -21  -3  500.05   28.70
   1 -21   3  511.65   27.20
   1 -21   3  503.65   29.10
   0  21  -4  403.36   25.60
   0  21  -4  441.56   22.80
   0  21   4  459.95   26.20
   0 -21   4  414.56   20.90
   0 -21  -4  386.06   23.00
   0 -21   4  374.76   23.50
   1  21  -5   22.90    5.80
  -1  21   5   32.80    6.70
  -1 -21   5   33.30    6.50
  -1 -21   5   26.80    3.30
   1 -21  -5   33.80    6.00
  -1 -21   5   27.20    3.20
  -2  21   6   70.69    7.30
  -2  21   6   93.39   14.10
   2 -21  -6   72.79    7.70
  -2 -21   6   77.09    9.80
  -3  21   7   -5.30    3.50
  -3  21   7    7.60    4.70
   3  21  -7    3.70    3.80
  -3 -21   7    1.50    4.30
   3 -21  -7    4.00    3.50
  -4  22   0   29.90    7.00
   4  22   0   35.10    7.60
   4 -22   0   38.10    8.40
  -4 -22   0   26.70    6.20
  -4 -22   0   41.40    6.90
   3  22   1   -1.80    3.00
  -3  22  -1    4.40    3.60
   3 -22   1   -0.50    3.50
  -3 -22  -1   -2.50    2.20
  -3 -22  -1   -2.40    3.50
   2  22   2    1.40    2.80
  -2  22  -2    2.00    3.20
  -2  22  -2    2.60    3.20
   2 -22   2    2.30    3.80
   2 -22   2   -4.40    2.50
  -2 -22  -2   -0.60    3.70
   1  22   3  406.86   24.00
  -1  22  -3  385.66   24.50
  -1  22  -3  404.96   23.90
  -1  22  -3  396.16   22.80
  -1 -22  -3  401.06   23.70
   1 -22   3  380.86   21.90
   1 -22   3  367.26   23.70
   0  22  -4  169.98   11.20
   0  22  -4  162.98   13.60
   0  22   4  187.18   14.10
   0 -22   4  155.58   13.00
   0 -22   4  164.58   10.80
   0 -22  -4  163.88   13.00
  -1  22   5  107.09   11.10
   1  22  -5   97.79   10.80
  -1 -22   5   85.39    9.30
   1 -22  -5   97.89    9.10
  -1 -22   5   67.19    6.50
  -1 -22   5  101.39    6.40
  -2  22   6  329.27   18.20
  -2  22   6  302.77   22.40
   2  22  -6  327.07   22.80
   2 -22  -6  284.37   18.00
  -2 -22   6  301.07   20.60
   3  22  -7   96.79   12.10
  -3  22   7   88.39   13.10
  -3  22   7   84.09    9.60
  -3 -22   7   79.59   12.00
   3 -22  -7   67.09    7.90
  -3  23  -1  382.56   29.30
   3  23   1  448.96   25.60
  -3 -23  -1  383.26   21.10
  -3 -23  -1  437.06   26.20
   3 -23   1  381.96   25.20
   3 -23   1  382.76   20.80
  -2  23  -2  305.67   20.50
  -2  23  -2  276.77   20.50
   2  23   2  334.87   20.40
   2 -23   2  308.67   18.90
  -2 -23  -2  313.97   22.50
   2 -23   2  318.17   21.00
   1  23   3  223.58   16.10
  -1  23  -3  220.38   16.70
  -1  23  -3  233.68   16.20
  -1  23  -3  217.08   15.10
   1 -23   3  213.78   14.90
  -1 -23  -3  229.58   16.80
   1 -23   3  243.08   17.10
   0  23  -4  407.66   27.00
   0  23  -4  463.75   23.90
   0  23   4  483.45   27.70
   0 -23   4  482.55   27.60
   0 -23  -4  463.65   27.00
   0 -23   4  454.45   24.20
   1  23  -5   94.39   11.10
  -1  23   5  102.59   11.30
   1 -23  -5   84.89    9.00
  -1 -23   5   85.39    9.40
   2  23  -6  191.28   16.40
  -2  23   6  176.38   16.10
   2 -23  -6  156.88   12.20
  -2 -23   6  165.38   14.20
   3  23  -7   11.80    5.90
  -3  23   7    5.90    4.50
  -3  23   7    5.20    4.90
  -3 -23   7    4.30    3.90
   3 -23  -7   12.90    3.60
   3  24   1   -5.80    3.70
  -3  24  -1    7.00    4.30
   3 -24   1    4.10    3.80
  -3 -24  -1    1.20    2.40
  -3 -24  -1   -1.40    3.40
   3 -24   1    0.70    2.40
   2  24   2    4.10    3.30
  -2  24  -2   -3.20    3.40
  -2  24  -2   -3.00    3.20
   2 -24   2   -6.30    2.70
   2 -24   2    1.80    3.80
   1  24   3  108.99   11.10
  -1  24  -3  116.99   11.00
  -1  24  -3  108.39    9.80
   1 -24   3  100.49    9.40
  -1 -24  -3   97.09   10.90
   1 -24   3  128.09   10.80
   1 -24   3   93.49   10.40
   0  24   4  289.07   19.30
   0  24  -4  255.27   19.00
   0  24  -4  250.37   15.60
   0 -24   4  239.68   16.70
   0 -24   4  241.88   14.80
   0 -24  -4  255.37   17.50
  -1  24   5  398.16   33.80
   1  24  -5  292.47   26.00
  -1 -24   5  303.77   19.20
  -1 -24   5  276.97   14.60
   1 -24  -5  266.47   18.30
  -2  24   6  178.58   15.90
   2  24  -6  163.28   15.40
   2 -24  -6  121.99   10.70
  -3  25  -1  159.78   15.40
   3  25   1  208.18   15.90
   3 -25   1  160.58   15.60
  -3 -25  -1  184.28   16.10
  -3 -25  -1  180.88   15.00
  -2  25  -2  277.47   20.00
  -2  25  -2  275.57   20.60
   2  25   2  313.07   19.90
   2 -25   2  271.37   19.70
   2 -25   2  291.37   17.90
  -2 -25  -2  247.88   19.30
   1  25   3  362.36   23.40
  -1  25  -3  382.56   22.30
  -1  25  -3  363.06   23.20
   1 -25   3  373.16   23.70
   1 -25   3  353.56   21.70
   1 -25   3  367.66   23.30
   0  25   4  201.78   15.80
   0  25  -4  195.68   12.80
   0  25  -4  183.48   15.90
   0 -25   4  162.48   11.90
   0 -25  -4  201.78   15.20
   0 -25   4  187.88   14.40
  -1  25   5  171.38   15.40
   1  25  -5  149.19   14.70
  -1 -25   5  121.09    8.00
   1 -25  -5  130.59   11.40
  -1 -25   5  126.09   11.50
  -2  25   6   67.09   11.50
   2  25  -6   70.79   12.30
  -2 -25   6   48.40    9.20
   2 -25  -6   43.90    7.00
  -3  26  -1   14.90    6.00
   3  26   1    3.70    5.00
   3 -26   1    1.50    4.70
  -3 -26  -1   18.30    6.10
   3 -26   1   14.80    4.30
  -2  26  -2   26.80    7.00
   2  26   2   29.40    6.50
   2 -26   2   29.10   12.00
   2 -26   2   24.30    6.00
  -2 -26  -2   32.80    7.70
  -1  26  -3   44.80    8.50
   1  26   3   52.09    8.30
  -1  26  -3   56.39    7.90
   1 -26   3   49.80    7.80
  -1 -26  -3   59.19    9.20
   1 -26   3   48.90    8.60
   1 -26   3   54.59    8.80
   0  26  -4   56.89    9.30
   0  26  -4   46.50   12.90
   0  26   4   53.49    8.60
   0 -26  -4   38.50   11.90
  -1  26   5  114.59   12.40
   1  26  -5   84.79   12.80
  -1 -26   5   89.99   10.00
   1 -26  -5   91.79   10.00
  -1 -26   5   85.69    6.70
   2  26  -6  102.89   14.70
  -2  26   6  110.09   15.30
   2 -26  -6   71.79    8.80
   2  27   2  380.46   23.40
  -2  27  -2  326.27   23.80
  -2  27  -2  367.76   24.00
   2 -27   2  304.87   23.00
  -2 -27  -2  385.16   24.50
   2 -27   2  331.87   23.10
   2 -27   2  359.76   21.70
  -1  27  -3  322.77   21.20
  -1  27  -3  271.17   18.90
   1  27   3  314.27   21.00
   1 -27   3  288.67   19.00
   1 -27   3  297.37   20.70
   1 -27   3  307.37   20.90
  -1 -27  -3  277.57   20.80
   0  27  -4   58.69    7.90
   0  27  -4   65.79   10.80
   0  27   4   67.29   10.30
   0 -27   4   68.99    8.70
   0 -27   4   48.30    6.80
   0 -27   4   75.19   11.10
   0 -27  -4   52.09    8.70
  -1  27   5   71.19   10.90
   1  27  -5   67.19   11.20
  -1 -27   5   51.09   10.70
  -1 -27   5   66.89    9.80
   1 -27  -5   61.59   11.60
  -2  27   6   -1.60    4.70
   2  27  -6    7.10    4.30
  -2 -27   6    2.50    5.10
  -2 -27   6    0.80    4.20
   2 -27  -6    3.90    4.00
   2  28   2    3.90    4.30
  -2  28  -2    2.00    5.10
  -2  28  -2    9.90    5.40
  -2 -28  -2   -1.20    4.70
   2 -28   2    9.20    4.90
   2 -28   2   -2.60    4.40
  -1  28  -3    9.50    4.90
  -1 -28  -3   16.60    5.80
   1 -28   3   15.70    6.70
   1 -28   3   21.00    5.50
   1 -28   3   12.20    5.20
   0  28  -4   72.29   11.60
   0  28   4   83.49   10.30
   0  28  -4   61.09    7.90
   0 -28   4   59.19    9.20
   0 -28   4   50.59   10.30
   0 -28   4   48.70    7.40
   0 -28  -4   62.29    9.70
  -1  28   5  111.89   12.60
   1  28  -5  116.49   13.10
  -1 -28   5  104.19   11.20
   1 -28  -5   78.19    9.90
  -1 -28   5   81.49   13.20
  -2  29  -2  246.58   18.00
   2  29   2  180.38   16.10
  -2  29  -2  181.48   16.60
   2 -29   2  167.88   15.90
   2 -29   2  175.08   17.00
   2 -29   2  199.38   15.20
  -2 -29  -2  172.58   16.30
   1  29   3  150.98   13.70
  -1  29  -3  123.79   12.10
   1 -29   3  134.99   13.60
   1 -29   3  137.79   13.50
   1 -29   3  136.09   12.40
  -1 -29  -3  145.99   14.30
   0  29   4  158.78   14.90
   0  29  -4  152.58   15.30
   0  29  -4  137.49   11.90
   0 -29   4  135.99   11.20
   0 -29  -4  140.19   13.50
   0 -29   4  143.89   12.90
   0 -29   4  125.59   14.70
  -1  29   5  106.59   13.10
   1  29  -5   96.49   14.30
  -1 -29   5   91.99   13.90
   1 -29  -5   93.39   10.90
  -1 -29   5   93.59   11.60
  -1  30  -3   29.60    7.50
   1  30   3   45.80    8.10
  -1 -30  -3   30.60    7.90
   1 -30   3   37.50    7.70
   1 -30   3   27.50    7.90
   1 -30   3   19.00    5.90
   0  30  -4   81.39   12.60
   0  30   4   94.69   11.60
   0 -30   4   89.79   10.40
   0 -30   4   77.09   12.50
   0 -30   4   83.69    8.80
   0 -30  -4   94.99   11.60
   0  31   4  146.19   15.10
   0 -31  -4  133.19   14.10
   0 -31   4   94.09   14.20
  -5   0   0    3.20    2.90
   5   0   0   -4.10    3.50
  -4   0  -1   66.69    8.10
   4   0   1   48.70    7.80
   3   0   2  244.58   13.50
  -3   0  -2  270.17   16.40
   2   0   3  315.07   17.40
  -2   0  -3  316.47   15.90
   2   0   3  284.37   15.50
  -2   0  -3  297.37   16.80
  -1   0  -4  500.65   25.40
   1   0   4  469.15   23.60
   1   0   4  475.95   24.30
  -1   0  -4  492.65   24.30
  -1   0  -4  480.45   23.90
   1   0   4  503.25   24.30
   0   0  -5 1856.61   86.39
   0   0  -5 1875.21   85.69
   0   0   5 1954.50   86.89
   0   0   5 1982.10   86.69
   1   0  -6 1519.05   69.09
   1   0  -6 1491.45   69.89
  -1   0   6 1534.95   70.69
  -1   0   6 1561.24   70.29
  -2   0   7  388.46   20.00
   2   0  -7  391.46   20.90
  -2   0   7  372.46   21.90
   3   0  -8  555.14   30.10
  -3   0   8  611.84   30.60
   3   0  -8  644.04   31.30
  -3   0   8  608.44   33.60
   4   0  -9  148.59   10.60
   4   0  -9  128.99   10.40
  -4   0   9  151.88   14.10
   5   1   0  131.29   13.20
  -5   1   0  147.39   13.90
  -5  -1   0  136.49   13.30
   5  -1   0  114.89   12.20
   4   1   1  637.24   35.50
  -4   1  -1  683.53   36.50
   4  -1   1  635.54   36.20
  -4  -1  -1  727.73   37.30
  -3   1  -2  497.15   29.10
   3   1   2  495.65   24.20
   3   1   2  492.65   30.30
  -3  -1  -2  474.75   23.80
  -3  -1  -2  501.35   26.50
   2   1   3 1532.15   71.79
   2   1   3 1573.64   73.39
  -2   1  -3 1628.94   71.99
  -2   1  -3 1635.84   73.49
   2  -1   3 1596.04   73.19
   2  -1   3 1547.65   71.09
  -2  -1  -3 1628.44   71.59
  -2  -1  -3 1561.64   72.59
  -1   1  -4 2302.47  100.49
   1   1   4 2113.49  100.19
   1   1   4 2322.67   99.99
  -1   1  -4 2193.98  100.09
   1   1   4 2192.78   99.49
  -1   1  -4 2260.37   99.79
   1  -1   4 2228.88  103.29
   1  -1   4 2377.66  103.69
  -1  -1  -4 2282.67  103.09
  -1  -1  -4 2373.96  103.09
   1  -1   4 2263.87  102.59
   0   1   5  454.05   22.90
   0   1   5  439.36   23.10
   0   1   5  507.65   23.50
   0   1  -5  444.56   23.10
   0  -1   5  431.36   22.60
   0  -1   5  457.05   21.80
   0  -1  -5  403.56   22.00
   0  -1  -5  445.56   21.80
   0  -1   5  473.65   23.00
   1   1  -6   76.79    5.90
  -1   1   6   67.89    6.20
  -1   1   6   67.59    5.70
   1   1  -6   68.49    6.20
  -1  -1   6   69.39    5.10
   1  -1  -6   64.49    5.40
   1  -1  -6   66.39    5.80
  -1  -1   6   62.69    6.40
   2   1  -7   77.79    6.20
   2   1  -7   89.79    7.40
  -2   1   7   82.29    7.90
  -2   1   7   94.89    7.10
  -2  -1   7   93.99    8.70
   2  -1  -7   81.79    7.30
  -2  -1   7  101.19    6.90
  -3   1   8   24.80    4.30
   3   1  -8   20.00    3.80
   3   1  -8   12.50    3.30
  -3   1   8   17.60    5.20
  -3  -1   8   18.00    5.00
   3  -1  -8   23.70    4.30
  -3  -1   8   21.40    3.90
  -4   1   9   93.69   10.90
   4   1  -9  102.39    8.80
   4  -1  -9   95.09    9.10
  -4  -1   9   94.49   11.10
   4  -1  -9  105.39    8.90
  -5   2   0   -1.80    3.60
   5   2   0    8.00    4.90
   5  -2   0   -3.20    2.50
  -5  -2   0    1.90    3.40
  -4   2  -1    6.30    3.60
   4   2   1    7.70    3.80
  -4  -2  -1    3.90    3.30
   4  -2   1    6.60    3.40
   3   2   2  120.59    8.00
   3   2   2  118.89   11.30
  -3   2  -2  113.69   11.80
  -3  -2  -2  106.49    7.40
  -3  -2  -2  120.79    9.40
   3  -2   2  116.49   10.60
  -3  -2  -2  120.29    7.70
  -2   2  -3  189.68   12.70
   2   2   3  224.28   13.20
   2   2   3  211.18   11.80
  -2  -2  -3  202.38   12.20
   2  -2   3  193.58   11.10
  -2  -2  -3  227.18   11.90
   2  -2   3  207.88   13.00
   1   2   4 2597.44  104.69
   1   2   4 2223.28  103.59
   1   2   4 2127.99  102.69
  -1   2  -4 2269.17  103.69
  -1   2  -4 2352.36  103.09
  -1   2  -4 2264.17  102.99
  -1  -2  -4 2270.87  104.59
   1  -2   4 2171.38  104.59
  -1  -2  -4 2477.05  108.49
   1  -2   4 2371.56  105.49
   1  -2   4 2426.86  104.39
   0   2  -5 1212.28   56.19
   0   2   5 1244.88   55.99
   0   2  -5 1199.58   55.09
   0   2   5 1219.18   56.09
   0  -2   5 1245.08   56.19
   0  -2  -5 1229.88   56.59
   0  -2  -5 1242.18   56.89
   0  -2   5 1240.98   57.59
   0  -2   5 1216.88   57.59
   1   2  -6  431.66   21.00
   1   2  -6  408.96   22.40
  -1   2   6  463.95   22.30
  -1   2   6  435.76   22.50
  -1  -2   6  438.16   23.30
   1  -2  -6  439.36   22.00
  -1  -2   6  424.16   20.90
   1  -2  -6  430.56   22.30
  -2   2   7  423.16   22.00
  -2   2   7  426.36   23.20
   2   2  -7  420.66   20.80
   2   2  -7  394.96   22.20
  -2  -2   7  473.85   31.40
   2  -2  -7  410.56   22.50
  -2  -2   7  423.26   21.30
   3   2  -8  463.15   29.60
  -3   2   8  431.26   26.00
   3   2  -8  481.15   23.40
  -3   2   8  427.76   24.10
  -3  -2   8  478.05   27.80
   3  -2  -8  451.25   24.60
  -4   2   9  117.99   12.00
   4   2  -9   65.79    7.30
   4   2  -9  100.09    8.80
   4  -2  -9  104.29    9.40
  -4  -2   9   94.59   11.00
   5   3   0  223.28   22.90
  -5   3   0  231.18   18.50
  -5  -3   0  256.77   18.60
   5  -3   0  211.48   17.20
  -4   3  -1  596.24   33.20
   4   3   1  567.74   32.10
   4  -3   1  560.14   31.80
  -4  -3  -1  594.94   32.20
  -3   3  -2  700.53   36.50
   3   3   2  698.83   37.40
   3  -3   2  644.64   34.10
  -3  -3  -2  642.64   31.50
  -3  -3  -2  679.63   33.80
   2   3   3   77.09    6.80
  -2   3  -3   74.09    6.30
   2  -3   3   83.99    6.00
  -2  -3  -3   82.39    6.00
  -2  -3  -3   69.59    6.10
   2  -3   3   69.59    6.70
   1   3   4  691.53   34.50
  -1   3  -4  718.03   34.70
   1   3   4  737.43   33.50
  -1   3  -4  720.03   33.90
  -1   3  -4  682.63   33.60
   1  -3   4  667.23   33.10
  -1  -3  -4  672.83   33.10
   1  -3   4  719.73   32.70
  -1  -3  -4  713.13   32.70
   0   3  -5  693.63   33.10
   0   3   5  715.53   33.70
   0   3  -5  712.33   34.40
   0   3   5  728.13   34.50
   0   3   5  728.93   33.90
   0  -3   5  710.73   35.80
   0  -3  -5  745.83   35.00
   0  -3   5  737.53   34.10
   0  -3  -5  734.33   35.10
  -1   3   6   21.00    3.60
  -1   3   6   13.20    3.10
   1   3  -6   26.40    2.60
   1   3  -6   20.80    3.90
  -1  -3   6   24.20    4.50
  -1  -3   6   18.70    2.50
   1  -3  -6   21.00    3.70
  -2   3   7    5.50    2.40
   2   3  -7    5.00    2.40
  -2   3   7    4.40    2.00
  -2  -3   7    6.90    2.00
  -2  -3   7    3.80    2.30
   2  -3  -7    7.20    2.50
  -3   3   8   13.50    4.30
  -3   3   8    7.80    2.30
   3   3  -8    6.90    2.00
  -3  -3   8    6.10    3.50
   3  -3  -8    0.60    2.30
  -4   3   9   88.49   10.40
   4   3  -9   92.59    8.70
   4  -3  -9   85.99    7.40
   4  -3  -9   83.89    8.90
  -4  -3   9   79.59   10.50
  -5   4   0    2.80    3.60
  -5  -4   0    1.30    3.70
   5  -4   0   -1.00    3.30
  -4   4  -1   15.80    5.50
   4   4   1   20.10    5.10
  -4  -4  -1   20.90    3.20
   4  -4   1   16.70    4.80
  -4  -4  -1   16.10    4.70
  -3   4  -2  305.37   18.70
   3   4   2  295.67   19.60
  -3  -4  -2  283.17   16.60
   3  -4   2  272.67   17.10
  -3  -4  -2  259.17   14.90
  -2   4  -3  138.79    8.40
   2   4   3  130.19    9.60
  -2   4  -3  137.89   10.00
   2  -4   3  129.39    9.70
   2  -4   3  170.38   10.80
  -2  -4  -3  139.29    9.10
  -2  -4  -3  132.99    9.20
   1   4   4 2601.54  109.49
   1   4   4 2400.16  110.99
  -1   4  -4 2422.56  109.99
  -1   4  -4 2497.45  110.09
  -1   4  -4 2397.76  111.09
  -1  -4  -4 2419.56  107.59
   1  -4   4 2336.07  108.19
  -1  -4  -4 2491.55  108.39
   1  -4   4 2442.96  107.79
   0   4   5 1977.50   88.49
   0   4  -5 1814.72   87.99
   0   4  -5 1906.51   86.69
   0   4   5 1923.31   87.09
   0   4   5 2133.59   87.59
   0  -4   5 1917.81   88.49
   0  -4   5 2040.40   91.09
   0  -4  -5 2017.00   89.79
   1   4  -6 1514.75   66.69
  -1   4   6 1560.94   69.19
  -1   4   6 1457.95   68.49
   1   4  -6 1471.35   69.19
   1  -4  -6 1522.45   69.79
  -1  -4   6 1574.54   71.29
  -1  -4   6 1471.25   67.59
  -2   4   7  655.63   33.70
  -2   4   7  641.04   33.20
   2   4  -7  671.93   30.90
   2   4  -7  681.53   33.70
  -2  -4   7  654.83   30.90
   2  -4  -7  655.63   32.90
  -2  -4   7  690.73   35.40
   3   4  -8  312.17   16.70
   3   4  -8  319.77   17.20
  -3   4   8  333.77   19.40
   3   4  -8  344.87   19.40
  -3   4   8  322.57   20.40
   3  -4  -8  336.77   19.60
  -3  -4   8  388.96   23.60
  -4   4   9   64.89   10.30
  -4   4   9   69.19    8.40
   4   4  -9   95.19    8.40
   4  -4  -9   75.99    8.90
   4  -4  -9   82.09    7.30
  -4  -4   9   71.29   11.10
  -5   5   0  264.77   20.70
   5  -5   0  224.98   17.40
  -5  -5   0  206.38   17.20
  -4   5  -1  330.67   22.70
   4   5   1  370.06   22.00
   4  -5   1  352.66   21.30
  -4  -5  -1  332.87   20.80
  -4  -5  -1  303.47   17.40
   3   5   2  520.95   30.50
  -3   5  -2  537.85   29.10
  -3  -5  -2  509.55   25.30
   3  -5   2  491.85   27.10
  -3  -5  -2  493.45   26.50
  -2   5  -3 1020.70   48.40
   2   5   3 1084.79   50.59
  -2   5  -3 1064.69   50.79
   2  -5   3 1030.30   52.89
  -2  -5  -3 1163.08   52.39
  -2  -5  -3 1002.00   51.89
   2  -5   3 1309.37   53.59
   1   5   4  279.37   14.20
  -1   5  -4  282.07   15.20
  -1   5  -4  281.57   16.20
  -1   5  -4  279.27   15.00
   1   5   4  280.47   16.00
   1  -5   4  268.07   14.90
   1  -5   4  289.57   14.70
  -1  -5  -4  267.87   14.10
  -1  -5  -4  290.87   15.40
   0   5   5   30.30    3.10
   0   5   5   29.80    4.60
   0   5  -5   29.50    4.50
   0   5  -5   33.00    3.10
   0   5   5   39.10    3.60
   0  -5  -5   35.30    4.20
   0  -5   5   31.10    3.20
   0  -5   5   29.40    5.10
  -1   5   6  102.89    7.40
   1   5  -6  101.99    5.60
  -1   5   6  107.99    8.20
   1   5  -6   94.09    8.00
   1  -5  -6  119.69    8.40
  -1  -5   6  115.29    6.30
  -1  -5   6  118.79    9.30
   2   5  -7   20.90    2.20
   2   5  -7   14.10    2.20
  -2   5   7   18.70    4.00
   2   5  -7   14.90    3.60
  -2   5   7   18.50    4.20
   2  -5  -7   15.80    3.30
  -2  -5   7   15.80    4.40
  -3   5   8  118.99    9.50
   3   5  -8  107.99    9.30
   3   5  -8  108.59    7.40
  -3   5   8  107.59   10.20
  -3  -5   8  129.99   11.90
   3  -5  -8  102.49    8.50
  -4   5   9   52.19    8.80
  -4   5   9   46.70    7.20
   4   5  -9   41.60    6.90
  -4  -5   9   46.10    8.30
   4  -5  -9   38.50    6.40
   4  -5  -9   46.90    5.90
  -5   6   0    1.00    3.70
   5  -6   0   10.00    4.60
  -5  -6   0    5.10    4.00
  -4   6  -1    9.50    4.10
   4   6   1   -1.90    2.80
  -4  -6  -1    7.40    3.40
  -4  -6  -1    1.40    1.90
   4  -6   1    1.20    2.30
  -3   6  -2  521.55   28.90
  -3  -6  -2  514.05   26.90
   3  -6   2  491.15   27.60
  -3  -6  -2  519.85   26.00
  -2   6  -3 1244.88   58.29
   2   6   3 1194.68   57.59
   2  -6   3 1200.98   59.09
  -2  -6  -3 1166.68   57.89
  -2  -6  -3 1264.17   58.59
   2  -6   3 1422.86   58.29
   1   6   4  887.51   42.20
   1   6   4  917.61   44.70
  -1   6  -4  958.80   45.10
  -1   6  -4 1012.10   45.00
  -1   6  -4  889.11   43.40
  -1  -6  -4  937.11   43.00
   1  -6   4  885.31   42.40
  -1  -6  -4  861.71   41.30
   1  -6   4  949.80   42.30
   0   6   5  946.41   43.60
   0   6  -5  988.50   43.30
   0   6   5  956.40   45.50
   0   6  -5  934.91   45.00
   0   6   5  938.31   43.20
   0  -6   5  984.70   46.00
   0  -6  -5  919.31   44.30
   0  -6   5  925.01   42.80
  -1   6   6 1533.75   71.99
  -1   6   6 1641.04   73.59
   1   6  -6 1592.14   73.39
   1  -6  -6 1644.64   75.79
   1  -6  -6 1681.03   75.59
  -1  -6   6 1648.34   77.49
  -2   6   7  639.24   32.80
  -2   6   7  643.74   32.50
   2   6  -7  631.84   32.80
   2  -6  -7  704.13   34.20
  -2  -6   7  681.53   36.70
   3   6  -8  229.98   12.60
   3   6  -8  234.98   12.30
  -3   6   8  237.58   16.50
  -3   6   8  253.87   16.00
   3   6  -8  262.57   16.20
   3  -6  -8  248.18   14.80
  -3  -6   8  240.28   17.90
  -4   6   9  126.59   11.70
  -4   6   9  131.29   12.60
   4   6  -9  144.39   11.40
   4  -6  -9  135.49    9.70
   4  -6  -9  124.69   12.00
  -4  -6   9  138.99   13.60
  -5   7   0  216.58   18.50
   5  -7   0  173.28   15.50
  -5  -7   0  216.98   16.80
   4   7   1  626.44   34.10
  -4   7  -1  626.94   35.70
  -4  -7  -1  631.34   32.20
   4  -7   1  556.74   31.80
  -4  -7  -1  534.15   28.60
  -3   7  -2  555.94   30.60
  -3  -7  -2  535.15   27.50
  -3  -7  -2  552.34   28.30
   3  -7   2  534.75   29.30
   2   7   3  371.36   19.10
  -2   7  -3  364.36   19.60
  -2   7  -3  350.36   20.70
   2   7   3  373.36   20.50
  -2  -7  -3  363.36   18.10
   2  -7   3  324.37   17.20
  -2  -7  -3  345.07   18.70
   2  -7   3  349.17   19.40
   1   7   4  342.97   15.30
   1   7   4  278.97   17.30
  -1   7  -4  331.17   18.20
  -1   7  -4  288.37   16.40
   1  -7   4  302.27   16.40
  -1  -7  -4  312.97   17.00
  -1  -7  -4  311.57   15.20
   0   7   5  817.12   40.30
   0   7   5  852.81   38.20
   0   7  -5  791.82   39.80
   0   7  -5  889.81   38.10
   0   7   5  804.82   37.70
   0  -7  -5  900.31   41.00
   0  -7   5  863.01   42.40
   0  -7   5  815.72   39.10
  -1   7   6    4.50    2.00
  -1   7   6    1.10    2.00
   1   7  -6    4.20    2.00
   1  -7  -6    3.00    1.90
   1  -7  -6    5.50    2.30
  -1  -7   6    1.80    2.30
  -2   7   7    8.80    2.90
   2   7  -7   13.70    4.00
  -2   7   7    9.40    2.90
   2  -7  -7   16.00    3.70
  -2  -7   7   11.00    4.00
  -3   7   8   50.99    7.50
  -3   7   8   66.39    7.40
   3   7  -8   55.39    6.90
  -3  -7   8   71.69    9.30
   3  -7  -8   62.59    6.40
  -4   7   9   93.69   10.30
   4   7  -9   75.49    9.20
  -4   7   9   82.99    9.80
  -4  -7   9   78.89   12.10
   4  -7  -9   83.99    9.50
  -5   8   0   -2.20    3.40
   5  -8   0    2.90    3.50
  -5  -8   0   -0.20    2.20
  -5  -8   0    5.60    4.10
  -4   8  -1    4.70    3.30
   4   8   1    4.80    3.30
  -4  -8  -1    3.50    2.70
   4  -8   1   -0.30    2.50
  -4  -8  -1    1.00    2.10
  -3   8  -2  312.47   19.30
   3   8   2  279.57   20.00
  -3  -8  -2  273.97   16.50
   3  -8   2  280.47   17.60
  -3  -8  -2  280.37   16.40
  -2   8  -3  143.79    9.00
  -2   8  -3  153.58   11.30
   2   8   3  154.98   11.20
   2   8   3  165.18    9.60
   2  -8   3  143.89    8.40
   2  -8   3  141.39   10.20
  -2  -8  -3  140.89    8.90
  -2  -8  -3  138.99    9.70
   1   8   4  684.03   35.00
  -1   8  -4  699.33   33.70
   1   8   4  694.63   31.90
  -1   8  -4  733.43   35.60
  -1  -8  -4  746.13   34.70
  -1  -8  -4  653.83   32.20
   1  -8   4  734.53   34.00
   0   8   5  219.18   11.40
   0   8  -5  247.48   11.70
   0   8   5  229.38   13.90
   0   8  -5  211.38   13.30
   0   8   5  213.98   11.00
   0  -8  -5  231.08   13.40
   0  -8   5  233.68   11.60
   0  -8   5  209.38   11.40
   0  -8   5  228.38   14.60
  -1   8   6  529.45   27.00
   1   8  -6  488.85   26.40
  -1   8   6  498.45   24.90
   1  -8  -6  461.05   23.90
  -1  -8   6  483.45   26.50
   1  -8  -6  500.95   25.00
   2   8  -7  960.80   47.50
  -2   8   7 1012.80   49.20
  -2   8   7  926.21   46.60
  -2  -8   7  991.90   49.70
   2  -8  -7  961.30   46.70
  -3   8   8  195.58   14.30
   3   8  -8  202.78   14.30
  -3   8   8  188.78   14.00
   3  -8  -8  185.68   12.20
  -3  -8   8  193.38   15.50
  -4   8   9   98.79   11.10
   4   8  -9  114.29   10.50
  -4   8   9   96.49   10.60
  -4  -8   9  126.19   13.40
   4  -8  -9  119.99   12.10
  -5   9   0  158.18   15.80
  -5  -9   0  145.19   13.20
   5  -9   0  132.79   13.10
  -4   9  -1  604.74   35.20
   4   9   1  618.54   33.80
  -4  -9  -1  586.74   31.30
   4  -9   1  553.64   31.70
  -4  -9  -1  545.75   29.40
   3   9   2  821.82   43.70
  -3   9  -2  916.41   45.10
   3  -9   2  830.42   41.30
  -3  -9  -2  763.52   39.60
  -3  -9  -2  838.92   40.10
  -2   9  -3  481.65   27.50
   2   9   3  544.15   25.50
   2   9   3  505.05   27.40
  -2   9  -3  526.25   25.20
  -2  -9  -3  423.56   22.40
  -2  -9  -3  470.05   24.10
   2  -9   3  463.55   24.30
   2  -9   3  468.05   22.30
  -1   9  -4  141.39    9.50
  -1   9  -4  153.18   10.90
   1   9   4  141.99   10.20
  -1  -9  -4  157.48   10.70
   1  -9   4  170.78   10.30
   0   9   5  475.15   24.90
   0   9  -5  461.15   24.40
   0  -9   5  470.25   22.30
   0  -9   5  465.55   22.30
   0  -9   5  470.45   25.90
   0  -9  -5  479.95   24.40
  -1   9   6   19.50    3.10
  -1   9   6   21.90    4.40
   1   9  -6   15.40    3.60
  -1  -9   6   25.10    5.20
   1  -9  -6   19.90    3.20
   1  -9  -6   19.70    3.70
  -2   9   7   68.89    7.60
  -2   9   7   59.89    6.70
   2   9  -7   69.49    7.50
  -2  -9   7   66.39    7.80
   2  -9  -7   53.89    6.20
   3   9  -8   56.19    6.80
  -3   9   8   51.79    7.60
  -3   9   8   58.19    7.40
  -3  -9   8   36.40    7.70
   3  -9  -8   49.99    5.40
  -4   9   9   64.69    8.60
   4   9  -9   81.89    9.30
  -4  -9   9   58.49   10.00
  -5  10   0    1.90    4.00
   5 -10   0    1.10    3.70
  -5 -10   0    4.90    3.60
  -5 -10   0   -2.40    2.60
  -4  10  -1    5.40    3.80
   4  10   1    6.30    3.50
  -4 -10  -1    2.20    3.10
  -4 -10  -1    2.90    2.30
   4 -10   1    7.50    3.40
  -3  10  -2  345.27   21.40
   3  10   2  330.27   20.40
  -3 -10  -2  336.17   18.40
   3 -10   2  298.17   19.10
  -3 -10  -2  309.37   18.20
  -2  10  -3  192.68   11.30
   2  10   3  188.18   13.30
   2  10   3  205.28   11.50
  -2  10  -3  199.78   13.70
  -2 -10  -3  174.68   11.70
  -2 -10  -3  170.48   10.30
   2 -10   3  177.38   10.20
   2 -10   3  182.58   11.90
  -1  10  -4  816.82   39.30
   1  10   4  801.22   40.30
  -1  10  -4  835.02   41.20
  -1 -10  -4  856.81   41.60
   1 -10   4  867.71   40.80
   0  10   5  364.76   19.90
   0  10  -5  334.27   19.30
   0 -10   5  370.26   18.00
   0 -10   5  382.36   18.10
   0 -10  -5  368.16   19.90
   0 -10   5  355.06   21.40
  -1  10   6 1545.75   66.99
   1  10  -6 1412.06   69.09
  -1  10   6 1457.55   69.69
  -1 -10   6 1354.46   68.69
   1 -10  -6 1473.55   65.69
   1 -10  -6 1492.85   67.19
  -2  10   7  740.23   36.60
  -2  10   7  725.03   38.00
   2  10  -7  725.93   37.80
  -2 -10   7  740.13   38.70
   2 -10  -7  697.13   35.50
  -3  10   8  207.08   15.80
   3  10  -8  240.48   16.10
  -3  10   8  217.28   15.50
  -3 -10   8  224.78   17.40
   3 -10  -8  215.48   13.50
  -4  10   9   89.99   10.40
  -4  10   9   96.99   10.50
   4  10  -9  101.59   10.50
  -4 -10   9   90.89   13.30
   4 -10  -9   90.99   11.10
  -5  11   0  181.38   17.10
  -5 -11   0  160.68   14.00
   5 -11   0  146.99   14.30
  -5 -11   0  119.49   11.00
  -4  11  -1  502.25   30.80
   4  11   1  504.15   28.90
   4 -11   1  392.96   25.40
  -4 -11  -1  467.25   25.20
  -4 -11  -1  418.06   23.50
  -3  11  -2  704.23   38.20
   3  11   2  721.43   37.50
  -3 -11  -2  689.33   33.50
   3 -11   2  633.14   34.60
   2  11   3  695.83   32.10
  -2  11  -3  664.33   32.10
  -2  11  -3  637.64   34.80
   2  11   3  667.43   34.50
  -2 -11  -3  559.54   27.50
  -2 -11  -3  622.44   29.90
   2 -11   3  582.04   28.00
   2 -11   3  531.05   29.20
  -1  11  -4  246.58   16.10
  -1  11  -4  262.57   14.80
   1  11   4  241.68   15.40
   1 -11   4  258.67   14.60
  -1 -11  -4  264.87   15.50
   0  11  -5   12.30    3.10
   0  11   5    5.00    2.30
   0 -11   5    2.80    1.40
   0 -11   5    1.20    1.30
   0 -11   5    2.80    2.30
   0 -11  -5    1.80    1.80
   1  11  -6   90.69    8.50
  -1  11   6   98.29    6.70
  -1  11   6   95.39    9.10
   1 -11  -6   90.99    6.50
  -1 -11   6   83.79    8.70
   1 -11  -6   94.69    8.00
   2  11  -7   18.00    4.40
  -2  11   7   13.50    4.10
  -2  11   7   15.60    3.80
  -2 -11   7   27.90    6.00
   2 -11  -7   14.00    3.50
  -3  11   8   31.60    6.30
  -3  11   8   35.10    6.50
   3  11  -8   46.70    7.20
   3 -11  -8   37.30    5.70
  -3 -11   8   38.80    8.20
  -4  11   9   55.79    9.30
  -4  11   9   70.79    9.10
  -4 -11   9   57.79   10.70
  -5  12   0    6.30    5.20
   5 -12   0    1.30    4.10
  -5 -12   0   -2.70    3.80
   4  12   1    2.00    3.20
  -4  12  -1    3.70    3.90
   4 -12   1   -1.10    3.50
  -4 -12  -1   -3.10    2.10
  -4 -12  -1    3.20    2.50
   3  12   2  316.27   20.20
  -3  12  -2  345.47   21.50
  -3 -12  -2  342.27   19.00
   3 -12   2  310.17   20.10
  -3 -12  -2  346.87   19.80
  -2  12  -3  281.07   15.70
   2  12   3  252.87   17.30
   2  12   3  322.67   15.60
  -2 -12  -3  263.97   14.20
  -2 -12  -3  276.27   16.40
   2 -12   3  265.67   16.20
   1  12   4 1021.70   50.59
  -1  12  -4 1068.69   51.59
  -1  12  -4 1043.80   49.70
  -1 -12  -4 1107.59   53.09
   1 -12   4 1123.59   51.99
   0  12   5  991.70   47.80
   0  12  -5  953.10   47.20
   0 -12   5  998.40   49.90
   0 -12   5  970.20   45.80
   0 -12   5 1043.10   45.60
   0 -12  -5  990.30   47.90
  -1  12   6  717.43   36.80
   1  12  -6  703.13   36.80
   1 -12  -6  684.83   34.30
   1 -12  -6  689.83   32.60
  -2  12   7  276.57   16.90
  -2  12   7  290.87   19.10
   2  12  -7  302.77   18.90
  -2 -12   7  272.17   19.20
   2 -12  -7  299.77   17.20
   3  12  -8  302.47   19.60
  -3  12   8  261.37   18.10
  -3  12   8  302.77   20.00
   3 -12  -8  268.77   16.80
  -3 -12   8  321.37   22.00
  -4  12   9   79.09   11.30
  -4  12   9   84.99   10.10
   4  12  -9  104.49   11.20
  -4 -12   9  107.29   13.10
  -5  13   0  140.29   15.20
   5  13   0  140.39   15.40
   5 -13   0  115.69   12.80
  -5 -13   0  113.29   10.30
  -5 -13   0  130.49   12.60
   4  13   1  247.78   17.60
  -4 -13  -1  221.68   14.80
   4 -13   1  192.98   16.90
  -4 -13  -1  200.98   14.20
   3  13   2  330.87   20.00
  -3  13  -2  279.37   20.00
  -3 -13  -2  257.47   15.50
  -3 -13  -2  265.07   16.80
   3 -13   2  268.97   17.50
  -2  13  -3  370.96   21.70
   2  13   3  347.97   20.80
  -2  13  -3  331.57   18.60
   2  13   3  360.86   18.10
  -2 -13  -3  342.57   21.50
  -2 -13  -3  329.57   16.80
   2 -13   3  319.47   20.40
   1  13   4  418.76   23.20
  -1  13  -4  405.46   23.80
  -1  13  -4  415.06   22.40
   1 -13   4  448.46   22.10
  -1 -13  -4  396.06   22.80
   0  13   5  238.38   15.50
   0 -13   5  271.17   13.90
   0 -13   5  253.37   17.30
   0 -13  -5  266.47   15.80
  -1  13   6  110.09    8.50
   1  13  -6  117.19   10.20
  -1  13   6  129.09   10.80
  -1 -13   6  131.39   10.90
   1 -13  -6  100.09    8.40
   1 -13  -6  122.39    9.20
  -2  13   7   91.39    7.80
  -2  13   7   87.49    9.30
   2  13  -7   90.79    9.10
  -2 -13   7   74.89    9.00
   2 -13  -7   89.49    7.90
  -3  13   8    4.70    3.00
   3  13  -8   10.40    4.00
  -3  13   8    3.40    3.30
   3 -13  -8    4.10    2.80
   4  13  -9   50.59    8.10
  -4  13   9   36.50    7.40
  -4  13   9   44.90    8.10
  -4 -13   9   56.09   10.30
   5  14   0   13.60    5.40
   5 -14   0   -2.30    4.10
  -5 -14   0   -3.00    3.10
   4  14   1   15.80    4.30
  -4  14  -1   16.40    5.60
  -4 -14  -1   13.60    4.50
   4 -14   1   10.30    4.10
  -4 -14  -1    8.70    3.60
  -3  14  -2  171.88   13.70
   3  14   2  140.29   11.90
   3 -14   2  138.69   11.80
  -3 -14  -2  142.99   11.30
  -3 -14  -2  136.39    9.90
  -2  14  -3  294.37   16.40
   2  14   3  294.97   15.30
  -2  14  -3  286.47   18.90
  -2 -14  -3  282.07   17.30
  -2 -14  -3  271.37   15.70
   2 -14   3  278.47   17.20
  -1  14  -4  829.32   42.40
   1  14   4  838.42   41.60
  -1  14  -4  808.42   40.60
   1 -14   4  906.91   42.80
  -1 -14  -4  886.51   47.10
   0  14  -5  974.60   47.50
   0  14   5  946.31   49.60
   0 -14   5  887.21   42.70
   0 -14   5  947.01   47.10
   0 -14  -5  936.81   44.90
  -1  14   6  429.96   25.10
   1  14  -6  438.46   24.70
  -1  14   6  407.06   20.50
   1 -14  -6  423.76   22.50
   1 -14  -6  395.06   23.10
  -1 -14   6  400.66   24.30
   2  14  -7  502.35   28.30
  -2  14   7  452.65   25.40
  -2  14   7  520.15   28.90
   2 -14  -7  468.75   25.00
  -2 -14   7  458.65   27.90
   3  14  -8  324.47   21.50
  -3  14   8  317.07   22.00
  -3  14   8  333.77   20.60
   3 -14  -8  303.57   17.70
  -3 -14   8  287.37   21.30
   4  14  -9   34.30    7.30
  -4  14   9   16.10    6.40
  -4  14   9   24.90    6.50
  -4 -14   9   35.10    8.30
  -4  15  -1  413.06   26.60
   4  15   1  375.86   24.40
  -4 -15  -1  322.87   20.20
   4 -15   1  332.57   22.00
  -4 -15  -1  339.27   20.90
  -3  15  -2  191.38   15.10
   3  15   2  204.58   14.80
  -3 -15  -2  177.08   13.40
  -3 -15  -2  186.38   12.00
   3 -15   2  194.28   14.10
  -2  15  -3  533.65   30.40
   2  15   3  545.15   29.50
  -2  15  -3  533.85   27.40
   2  15   3  545.75   27.30
   2 -15   3  525.45   28.30
  -2 -15  -3  531.25   28.70
   1  15   4  561.84   32.20
  -1  15  -4  493.55   29.40
  -1  15  -4  522.05   27.70
  -1 -15  -4  514.15   28.10
   1 -15   4  544.45   27.00
   0  15   5    5.50    3.10
   0  15  -5    2.60    3.90
   0 -15   5    6.30    2.00
   0 -15   5    7.20    3.50
   0 -15   5    3.10    1.70
  -1  15   6   39.00    7.10
   1  15  -6   49.20    7.60
   1 -15  -6   47.00    6.60
   1 -15  -6   27.80    3.50
  -1 -15   6   34.70    6.80
   2  15  -7   -0.70    2.20
  -2  15   7    1.40    1.70
  -2  15   7    3.40    2.60
  -2 -15   7    4.40    2.70
   2 -15  -7    6.80    3.20
   3  15  -8   -2.90    2.90
  -3  15   8    7.50    3.70
  -3  15   8    5.40    4.80
   3 -15  -8    4.00    2.90
  -3 -15   8    8.00    3.30
   4  16   1   26.20    6.40
  -4  16  -1   21.70    6.20
   4 -16   1   15.70    5.10
  -4 -16  -1   17.50    4.70
  -4 -16  -1   20.30    4.80
  -3  16  -2    2.00    2.70
   3  16   2    0.60    2.80
   3 -16   2    2.30    2.80
  -3 -16  -2    2.90    2.20
  -3 -16  -2    0.30    2.70
  -2  16  -3  609.14   33.90
   2  16   3  605.24   32.70
  -2  16  -3  617.44   30.90
  -2 -16  -3  575.54   31.60
  -2 -16  -3  599.54   28.20
   2 -16   3  594.44   31.30
   1  16   4  676.23   34.50
  -1  16  -4  630.14   35.50
  -1  16  -4  648.64   33.70
  -1 -16  -4  599.14   32.30
   1 -16   4  640.04   31.20
   0  16  -5 1051.29   49.90
   0  16   5  941.11   49.50
   0 -16   5  883.01   44.70
   0 -16   5  946.91   49.40
   0 -16   5 1034.00   44.80
   0 -16  -5 1009.60   47.50
   1  16  -6  743.43   39.40
  -1  16   6  747.33   39.70
   1 -16  -6  718.83   35.90
  -1 -16   6  689.13   37.90
  -2  16   7  138.99   12.80
   2  16  -7  166.08   13.10
  -2  16   7  135.19    9.80
   2 -16  -7  154.38   11.30
  -2 -16   7  150.78   13.40
  -3  16   8  242.28   16.70
   3  16  -8  255.77   21.60
  -3  16   8  239.38   18.60
  -3 -16   8  224.48   18.00
   4  17   1  458.45   27.90
  -4  17  -1  449.16   29.40
  -4 -17  -1  382.86   22.50
  -4 -17  -1  358.86   23.10
   4 -17   1  389.76   25.00
   3  17   2  409.36   24.20
  -3  17  -2  392.86   25.20
  -3 -17  -2  372.06   22.50
   3 -17   2  353.96   22.60
  -3 -17  -2  380.96   20.20
  -2  17  -3  173.08   11.40
  -2  17  -3  156.98   13.20
   2  17   3  151.98   12.40
   2 -17   3  149.39   11.80
  -2 -17  -3  153.08   12.30
  -1  17  -4  501.75   28.90
   1  17   4  507.05   27.90
  -1  17  -4  495.65   27.30
   1 -17   4  503.15   29.00
   1 -17   4  532.55   26.80
  -1 -17  -4  518.05   28.30
   0  17  -5   10.50    3.30
   0  17   5    5.40    3.50
   0 -17  -5    5.10    2.80
   0 -17   5    9.00    3.80
   0 -17   5    5.30    2.30
   0 -17   5   13.20    2.70
   1  17  -6    8.90    3.10
  -1  17   6    0.90    2.70
   1 -17  -6    3.90    2.20
  -1 -17   6    0.80    2.40
  -2  17   7    0.60    1.80
  -2  17   7    3.80    3.60
   2  17  -7    0.10    3.50
  -2 -17   7   -2.20    2.50
   2 -17  -7    7.10    2.50
   3  17  -8   84.39   10.80
  -3  17   8   93.29    9.50
  -3  17   8   90.39   10.40
  -3 -17   8   90.19   11.00
   3 -17  -8   83.59    8.70
  -4  18  -1   76.59   12.00
   4  18   1   64.19   10.20
  -4 -18  -1   75.69   15.70
   4 -18   1   68.29   10.60
  -4 -18  -1   67.99    7.80
   3  18   2   43.80    7.40
  -3  18  -2   31.30    7.50
   3 -18   2   34.00    6.80
  -3 -18  -2   32.70    4.90
  -3 -18  -2   33.70    6.70
   2  18   3   37.00    6.60
  -2  18  -3   49.80    5.90
  -2  18  -3   57.99    9.00
  -2 -18  -3   40.20    6.40
   2 -18   3   43.50    7.20
   1  18   4  458.65   24.80
  -1  18  -4  401.76   25.10
  -1  18  -4  398.06   24.00
  -1 -18  -4  418.16   23.60
   1 -18   4  406.96   21.80
   1 -18   4  385.56   23.90
   0  18   5  363.26   22.50
   0  18  -5  370.76   22.50
   0 -18   5  332.57   21.80
   0 -18   5  380.86   18.40
   0 -18  -5  336.07   20.60
  -1  18   6  441.06   26.60
   1  18  -6  433.36   26.20
  -1 -18   6  413.26   25.60
   1 -18  -6  426.66   23.70
  -2  18   7  165.58   11.30
  -2  18   7  180.98   15.20
   2  18  -7  174.38   14.50
  -2 -18   7  175.48   14.70
   2 -18  -7  167.68   12.40
   3  18  -8  156.08   14.10
  -3  18   8  155.68   14.50
  -3  18   8  132.49   12.10
  -3 -18   8  147.29   14.10
   3 -18  -8  129.29   11.10
   4  19   1  121.89   12.20
  -4  19  -1  122.29   13.20
   4 -19   1   98.69   11.50
  -4 -19  -1   95.49   10.90
  -4 -19  -1  109.99    9.80
   3  19   2  355.96   22.50
  -3  19  -2  342.17   23.30
  -3 -19  -2  313.17   20.30
   3 -19   2  298.67   20.30
  -3 -19  -2  297.37   16.90
   2  19   3  431.16   25.70
  -2  19  -3  413.56   26.70
  -2  19  -3  487.55   24.80
  -2 -19  -3  394.36   24.10
   2 -19   3  419.26   23.70
  -1  19  -4  402.36   25.50
  -1  19  -4  404.16   24.20
   1  19   4  466.75   25.30
   1 -19   4  392.96   24.60
  -1 -19  -4  402.96   23.80
   1 -19   4  426.56   22.40
   0  19  -5   40.30    6.60
   0  19   5   42.30    7.60
   0 -19   5   38.00    6.90
   0 -19  -5   26.60    5.30
   0 -19   5   36.50    4.30
   1  19  -6   17.90    4.70
  -1  19   6   22.40    5.90
  -1 -19   6   32.90    6.90
   1 -19  -6   19.80    4.80
   2  19  -7    0.00    3.00
  -2  19   7    3.70    2.60
  -2  19   7    5.10    3.80
  -2 -19   7    6.30    3.70
   2 -19  -7    0.30    2.80
  -3  19   8   20.00    5.40
  -3  19   8   42.00    8.70
   3  19  -8   26.20    6.50
   3 -19  -8   26.80    5.30
  -3 -19   8   32.20    7.30
   4  20   1    2.80    4.60
  -4  20  -1    7.50    4.40
   4 -20   1    3.80    3.70
  -4 -20  -1    9.20    3.50
  -4 -20  -1    0.30    3.30
  -3  20  -2  171.28   15.10
   3  20   2  181.88   14.40
  -3 -20  -2  178.58   10.90
  -3 -20  -2  144.89   13.20
   3 -20   2  157.98   20.20
  -2  20  -3  169.28   14.50
   2  20   3  167.78   13.40
  -2  20  -3  174.58   12.40
  -2 -20  -3  165.68   13.30
   2 -20   3  152.58   12.20
  -1  20  -4  491.35   28.90
   1  20   4  549.65   29.90
  -1  20  -4  524.25   30.50
   1 -20   4  464.95   27.90
  -1 -20  -4  468.65   27.00
   1 -20   4  483.75   26.00
   0  20  -5  199.68   15.20
   0  20   5  214.58   15.60
   0 -20  -5  192.28   14.20
   0 -20   5  216.48   12.20
   0 -20   5  201.68   15.50
   1  20  -6  314.17   21.30
  -1  20   6  328.27   21.90
   1 -20  -6  301.27   18.30
  -1 -20   6  282.37   19.90
  -2  20   7  373.96   25.30
   2  20  -7  393.06   25.50
  -2  20   7  342.37   19.70
   2 -20  -7  344.17   20.20
  -2 -20   7  303.27   22.20
  -3  20   8  131.09   14.60
  -3  20   8  124.59   11.90
   3  20  -8  151.08   14.40
  -3 -20   8  132.19   13.30
   3 -20  -8  114.29   10.40
  -4  21  -1  225.18   19.10
   4  21   1  227.88   17.70
  -4 -21  -1  179.18   13.40
   4 -21   1  209.48   17.60
  -4 -21  -1  175.08   15.70
   3  21   2  213.08   16.00
  -3  21  -2  177.08   16.30
  -3 -21  -2  177.28   11.00
   3 -21   2  171.78   14.50
  -3 -21  -2  148.69   14.50
  -2  21  -3  246.98   18.70
   2  21   3  269.37   18.00
  -2  21  -3  249.88   16.20
  -2 -21  -3  241.78   17.50
   2 -21   3  249.68   16.70
   1  21   4   95.09    9.80
  -1  21  -4   93.59   10.10
  -1  21  -4   90.79    9.50
  -1 -21  -4   87.89    9.60
   1 -21   4   94.89   10.30
   1 -21   4   95.79    8.20
   0  21  -5   99.59   10.30
   0  21   5   91.69    9.90
   0 -21   5   87.09    7.00
   0 -21   5   89.79    9.80
   0 -21  -5   86.69    9.10
   1  21  -6    3.90    3.60
  -1  21   6    9.00    4.20
   1 -21  -6    3.70    3.20
  -1 -21   6    2.20    3.00
  -2  21   7   17.80    5.60
  -2  21   7    7.80    3.40
   2  21  -7   21.20    6.00
  -2 -21   7   19.20    6.10
   2 -21  -7    6.80    3.60
  -3  21   8   12.10    4.60
  -3  21   8   -0.70    4.70
   3  21  -8    5.60    5.00
   3 -21  -8    9.60    3.80
  -3 -21   8    4.00    4.50
   4  22   1    4.90    5.60
   4 -22   1   -7.70    3.40
  -4 -22  -1    3.40    4.40
  -3  22  -2  123.89   16.40
   3  22   2  131.09   12.50
  -3 -22  -2  122.19    9.10
   3 -22   2  134.19    9.60
   3 -22   2  135.69   13.20
  -3 -22  -2  131.89   13.00
  -2  22  -3   56.79    9.50
   2  22   3   85.89    9.50
  -2  22  -3   69.69    7.30
   2 -22   3   72.59    8.60
  -2 -22  -3   62.29    9.40
   2 -22   3   57.69    8.00
  -1  22  -4  408.06   25.20
  -1  22  -4  383.86   24.00
   1  22   4  396.56   24.30
   1 -22   4  380.46   24.50
   1 -22   4  399.06   21.80
  -1 -22  -4  373.66   23.60
   0  22   5  732.93   39.60
   0  22  -5  712.63   39.50
   0 -22  -5  726.13   38.70
   0 -22   5  752.62   35.70
   0 -22   5  720.93   39.90
  -1  22   6  302.67   21.30
   1  22  -6  288.67   20.90
  -1 -22   6  289.77   19.80
   1 -22  -6  269.37   18.20
  -2  22   7  234.48   19.00
   2  22  -7  216.18   18.10
   2 -22  -7  195.98   14.40
  -2 -22   7  208.78   17.50
  -3  22   8   92.49   12.00
   3  22  -8   78.49   13.20
  -3 -22   8   95.19   13.40
   3 -22  -8  107.59   10.00
  -3  23  -2  125.89   13.10
   3  23   2  150.18   13.20
   3 -23   2  113.69   12.40
  -3 -23  -2  119.99   12.50
   3 -23   2  118.29    9.40
   2  23   3  207.78   16.00
  -2  23  -3  225.98   15.30
  -2  23  -3  216.58   17.50
  -2 -23  -3  214.88   17.70
   2 -23   3  199.78   15.10
   2 -23   3  186.48   14.20
   1  23   4   62.79    9.30
  -1  23  -4   51.99    8.80
   1 -23   4   54.59    7.60
   1 -23   4   62.79    9.90
  -1 -23  -4   45.00    8.00
   0  23   5   96.99   10.50
   0  23  -5   83.79   10.00
   0 -23   5   79.69    9.90
   0 -23   5   83.79    7.00
   0 -23  -5   80.99    9.50
  -1  23   6   25.90    8.70
   1  23  -6   24.10    6.70
  -1 -23   6   15.10    5.40
   1 -23  -6   23.10    5.70
  -2  23   7   14.80    6.20
   2  23  -7   15.00    5.50
   2 -23  -7    5.90    3.50
  -2 -23   7   13.50    5.40
  -3  24  -2  117.19   12.70
   3  24   2  143.09   12.70
  -3 -24  -2  104.79   11.60
   3 -24   2   86.39   10.80
  -2  24  -3   79.99    8.70
  -2  24  -3   67.89   10.70
   2  24   3   85.49   10.50
  -2 -24  -3   72.99   10.50
   2 -24   3   78.99    9.00
   2 -24   3   86.19    9.40
   1  24   4  335.57   21.80
  -1  24  -4  315.27   21.40
   1 -24   4  286.37   17.70
   1 -24   4  278.47   20.10
  -1 -24  -4  282.27   22.80
   0  24   5  274.57   19.20
   0  24  -5  236.08   18.70
   0 -24  -5  214.38   16.50
   0 -24   5  224.78   13.50
   0 -24   5  241.88   17.50
  -1  24   6  214.98   17.90
   1  24  -6  213.98   17.60
   1 -24  -6  209.98   16.00
  -1 -24   6  251.67   17.90
  -2  24   7  254.87   20.40
   2  24  -7  253.77   20.30
  -2 -24   7  225.98   17.60
   2 -24  -7  190.38   14.80
   3  25   2  189.28   16.30
  -3  25  -2  173.28   15.90
  -3 -25  -2  205.08   16.80
   3 -25   2  162.78   11.70
   3 -25   2  169.38   15.60
   2  25   3  153.18   13.30
  -2  25  -3  128.89   11.70
  -2  25  -3  129.19   13.50
  -2 -25  -3  118.69   12.40
   2 -25   3  118.59   11.50
   2 -25   3  117.99   11.40
  -1  25  -4   54.59    9.10
   1  25   4   81.99   10.00
  -1 -25  -4   41.20    7.70
   1 -25   4   67.49    9.90
   1 -25   4   49.90    7.40
   0  25  -5   59.79   12.20
   0 -25  -5   51.19   10.20
   0 -25   5   51.29    5.60
   0 -25   5   50.39    8.20
   1  25  -6   13.50    5.00
  -1  25   6    3.90    4.50
  -1 -25   6    4.40    3.50
   1 -25  -6    8.40    4.20
  -2  25   7    3.50    4.20
   2  25  -7    4.90    4.60
   2 -25  -7   -6.80    2.70
  -2 -25   7    1.60    3.90
  -3  26  -2   46.10    9.40
   3  26   2   49.40   12.60
   3 -26   2   27.90    5.70
   3 -26   2   41.40    8.60
  -3 -26  -2   30.10    8.20
  -2  26  -3  106.59   15.70
   2  26   3   99.59   11.20
  -2 -26  -3   92.39   11.60
   2 -26   3  112.19   11.00
  -1  26  -4  187.88   15.50
   1  26   4  181.58   15.80
   1 -26   4  166.38   12.60
  -1 -26  -4  177.88   15.00
   1 -26   4  125.89   13.80
   1 -26   4  189.28   14.50
   0  26  -5  175.58   16.40
   0  26   5  198.38   16.20
   0 -26  -5  183.78   14.70
   0 -26   5  149.39   11.00
   0 -26   5  161.88   13.60
   1  26  -6  274.57   21.70
  -1  26   6  283.57   21.50
   1 -26  -6  257.77   20.30
   2  26  -7   95.39   14.60
  -2  26   7  120.19   13.50
  -2 -26   7   89.49   11.30
   2  27   3   65.19   11.80
  -2  27  -3   64.59   10.80
   2 -27   3   59.39    9.20
   2 -27   3   46.00    9.20
   2 -27   3   64.29    9.80
  -2 -27  -3   62.19   10.30
   1  27   4  199.08   16.00
  -1  27  -4  163.58   17.80
   1 -27   4  189.98   15.40
   1 -27   4  150.58   12.70
  -1 -27  -4  181.68   15.20
   0  27   5   27.80    6.70
   0  27  -5   25.70    6.70
   0 -27   5   23.20    6.20
   0 -27   5   24.40    5.50
   0 -27  -5   22.30    6.50
  -1  27   6    3.00    4.90
   1  27  -6    5.20    4.30
  -1 -27   6    0.00    4.20
   1 -27  -6   -5.30    3.00
  -2  28  -3  108.19   12.60
   2  28   3  139.79   13.00
  -2 -28  -3  115.79   12.80
   2 -28   3   98.19   14.50
   2 -28   3   95.79   10.90
   2 -28   3   91.49   10.80
  -1  28  -4  110.99   12.60
   1  28   4  100.89   11.60
   1 -28   4  106.39   11.60
   1 -28   4   93.59   16.30
   1 -28   4   93.19    9.50
  -1 -28  -4   86.89   11.10
   0  28   5   92.29   11.10
   0  28  -5  117.49   12.50
   0 -28   5  117.49   20.10
   0 -28   5   98.69   13.70
   0 -28   5   89.99    8.60
   0 -28  -5  102.59   11.70
  -1  28   6  134.49   14.80
   1  28  -6  150.88   15.60
  -1 -28   6  145.79   14.10
   1 -28  -6  124.49   12.80
   2 -29   3   87.99   10.90
   2 -29   3   98.49   14.00
  -2 -29  -3  105.69   12.60
   2 -29   3   72.79   11.50
  -1  29  -4   51.29    9.80
   1  29   4   51.29    9.30
   1 -29   4   50.29   10.00
  -1 -29  -4   54.49    9.90
   1 -29   4   60.49    9.80
   1 -29   4   46.30    7.60
   0  29   5   12.70    5.70
   0  29  -5   11.40    5.70
   0 -29  -5   -2.70    3.40
   0 -29   5   14.90    3.10
   0 -29   5    6.50    4.90
   0 -29   5    5.00    5.80
   1  29  -6   -4.10    4.70
  -1  29   6   -6.20    3.70
   1 -29  -6   -8.50    3.10
  -1 -29   6   -7.50    4.20
  -1 -29   6   -0.90    5.30
   1  30   4   68.39   10.50
  -1  30  -4   59.39   10.10
   1 -30   4   55.39    9.80
   1 -30   4   58.79    8.70
  -1 -30  -4   78.49   12.10
   1 -30   4   76.29   11.30
   0  30  -5  234.18   19.90
   0  30   5  207.18   18.90
   0 -30  -5  205.98   17.80
   0 -30   5  225.68   17.80
   0 -30   5  206.18   19.50
  -5   0  -1   -0.80    3.30
   5   0   1   -1.90    4.40
  -4   0  -2  259.27   18.00
   4   0   2  251.37   17.80
   3   0   3  614.04   33.50
  -3   0  -3  791.52   43.60
   3   0   3  728.03   36.60
  -3   0  -3  694.53   33.20
  -2   0  -4 1374.36   63.49
  -2   0  -4 1343.37   62.29
   2   0   4 1359.96   63.79
   1   0   5  391.46   20.50
  -1   0  -5  361.76   19.80
  -1   0  -5  396.76   20.30
   0   0   6    7.80    2.40
   0   0  -6    6.30    2.30
   0   0   6    6.40    2.20
   0   0  -6    6.90    2.00
   1   0  -7 1661.93   73.29
  -1   0   7 1621.74   74.89
  -1   0   7 1634.64   73.39
   1   0  -7 1523.65   74.19
  -2   0   8  352.56   21.00
  -2   0   8  336.97   18.60
   2   0  -8  361.46   20.10
  -3   0   9  108.59    8.90
   3   0  -9  129.69   10.00
  -3   0   9  140.89   12.00
   4   0 -10   29.40    5.70
  -4   0  10   20.70    5.80
   5   1   1  175.98   15.20
  -5   1  -1  151.78   14.90
   5  -1   1  134.29   13.60
  -5  -1  -1  166.88   14.50
  -4   1  -2  175.68   14.10
   4   1   2  172.78   13.80
  -4  -1  -2  161.58   13.30
   4  -1   2  164.78   13.20
  -3   1  -3  825.22   40.50
   3   1   3  775.92   40.60
  -3   1  -3  787.02   37.40
  -3  -1  -3  780.52   42.00
   3  -1   3  767.32   37.00
   3  -1   3  837.12   40.60
  -3  -1  -3  761.12   37.20
  -2   1  -4    1.80    1.50
   2   1   4    3.70    2.20
  -2   1  -4    2.80    1.80
  -2  -1  -4    2.60    1.80
  -2  -1  -4    0.90    1.70
   2  -1   4    3.80    2.30
   1   1   5  531.35   26.40
   1   1   5  525.55   26.90
  -1   1  -5  525.45   26.70
  -1   1  -5  527.55   26.40
   1  -1   5  503.05   25.70
  -1  -1  -5  517.15   25.60
  -1  -1  -5  505.45   25.40
   0   1   6  358.86   18.40
   0   1  -6  333.17   18.40
   0   1  -6  334.17   17.40
   0   1   6  333.97   18.00
   0   1   6  330.97   19.70
   0  -1  -6  336.97   18.40
   0  -1   6  331.77   18.70
   0  -1   6  351.96   17.90
   1   1  -7  287.87   15.20
  -1   1   7  296.57   16.00
   1   1  -7  258.47   16.30
  -1   1   7  303.67   17.00
  -1  -1   7  295.77   15.70
   1  -1  -7  274.47   16.60
  -1  -1   7  314.57   17.70
  -2   1   8   92.99    9.10
   2   1  -8  106.29    8.60
  -2   1   8  103.89    7.80
   2  -1  -8   97.69    8.30
  -2  -1   8   90.89    7.00
  -2  -1   8  102.99    9.40
  -3   1   9  298.67   20.50
  -3   1   9  300.67   17.70
   3   1  -9  323.97   19.00
   3   1  -9  315.47   17.30
   3  -1  -9  320.57   19.00
  -3  -1   9  330.87   21.50
  -3  -1   9  310.77   17.70
  -4   1  10  100.09   11.80
   4   1 -10   95.49    9.60
   4  -1 -10   91.09    9.00
  -4  -1  10   85.89   10.90
   4  -1 -10  102.29    9.20
  -5   2  -1  117.29   12.80
   5   2   1  124.39   12.50
  -5  -2  -1  148.49   13.80
   5  -2   1  120.39   12.80
  -4   2  -2  194.68   15.20
   4   2   2  181.48   14.10
  -4  -2  -2  184.08   14.20
  -4  -2  -2  175.38   10.80
   4  -2   2  201.48   14.80
   3   2   3  284.17   17.90
  -3   2  -3  274.27   15.00
  -3   2  -3  305.07   18.30
  -3  -2  -3  273.67   15.30
   3  -2   3  272.27   14.70
  -3  -2  -3  273.67   17.10
   3  -2   3  290.27   17.90
  -2   2  -4 1181.68   54.39
   2   2   4 1109.99   54.19
  -2   2  -4 1120.09   52.59
   2  -2   4 1123.89   52.79
  -2  -2  -4 1078.99   51.29
  -2  -2  -4 1108.99   52.09
  -1   2  -5 2674.53  118.89
   1   2   5 2640.34  117.89
   1   2   5 2678.03  118.79
  -1   2  -5 2552.34  117.99
  -1  -2  -5 2455.05  113.29
  -1  -2  -5 2595.64  113.29
   1  -2   5 2535.75  113.59
   0   2  -6  944.71   44.60
   0   2   6  993.90   45.90
   0   2   6  981.90   45.60
   0   2  -6  969.40   46.00
   0   2   6  959.00   45.80
   0  -2   6  956.30   45.30
   0  -2  -6  942.41   46.10
   0  -2   6 1035.90   47.10
  -1   2   7  592.84   29.90
  -1   2   7  614.14   29.50
   1   2  -7  561.44   29.80
   1   2  -7  582.44   28.00
   1  -2  -7  563.24   29.80
  -1  -2   7  628.04   31.10
   2   2  -8  281.77   16.90
  -2   2   8  244.08   17.30
   2   2  -8  294.77   15.40
  -2   2   8  298.77   16.50
   2  -2  -8  282.57   17.20
  -2  -2   8  306.27   19.00
  -2  -2   8  297.77   15.80
  -3   2   9  116.69    9.30
   3   2  -9  126.19   10.20
   3   2  -9  115.39    8.50
  -3   2   9  114.09   10.70
  -3  -2   9  121.39   11.90
   3  -2  -9  111.69    9.40
  -3  -2   9  114.49    8.50
  -4   2  10    8.20    4.40
   4   2 -10   15.80    4.50
  -4  -2  10   19.30    6.00
   4  -2 -10   18.00    4.10
   4  -2 -10   25.00    4.80
   5   3   1  146.89   13.90
  -5   3  -1  162.28   15.30
   5  -3   1  107.79   12.30
  -5  -3  -1  134.69   13.30
   4   3   2  268.07   18.60
  -4   3  -2  294.27   19.80
  -4  -3  -2  272.47   18.30
  -4  -3  -2  253.57   14.80
   4  -3   2  290.07   18.80
   3   3   3  328.17   20.30
  -3   3  -3  342.47   17.30
  -3   3  -3  353.96   20.80
  -3  -3  -3  354.96   20.30
  -3  -3  -3  330.67   18.10
   3  -3   3  342.77   20.60
  -2   3  -4    0.40    1.60
  -2   3  -4    0.70    1.50
   2   3   4    5.50    2.20
  -2  -3  -4    3.20    2.10
  -2  -3  -4    4.10    2.10
   2  -3   4    3.10    1.60
   2  -3   4    0.80    1.90
  -1   3  -5   51.49    5.50
   1   3   5   71.99    6.70
  -1   3  -5   69.29    6.50
   1   3   5   73.79    5.60
   1  -3   5   55.89    5.50
  -1  -3  -5   63.99    5.90
  -1  -3  -5   69.59    5.50
   0   3  -6  125.99    9.00
   0   3  -6  116.89    7.60
   0   3   6  116.89    8.10
   0   3   6  121.09    8.30
   0   3   6  134.09    9.00
   0  -3   6  124.19    8.10
   0  -3   6  134.59    9.60
   0  -3  -6  111.09    8.50
  -1   3   7    1.60    1.90
  -1   3   7    3.00    1.90
   1   3  -7    4.20    1.90
   1   3  -7    0.60    1.20
  -1  -3   7    4.60    1.50
  -1  -3   7    5.00    2.50
   1  -3  -7    2.50    2.00
  -2   3   8  303.07   17.90
   2   3  -8  314.87   16.30
   2   3  -8  334.87   22.70
  -2  -3   8  317.57   20.10
  -2  -3   8  311.87   16.50
   2  -3  -8  328.67   18.50
   3   3  -9  204.38   13.50
  -3   3   9  181.78   14.40
   3   3  -9  178.18   10.80
  -3   3   9  164.88   13.50
   3  -3  -9  202.18   13.40
  -3  -3   9  186.28   15.50
   4   3 -10   94.99    9.50
  -4   3  10   94.59   11.40
   4  -3 -10   91.69    9.60
   4  -3 -10   79.99    8.50
  -4  -3  10  101.89   11.70
   5   4   1  123.29   12.80
  -5   4  -1  133.39   13.60
  -5  -4  -1  143.79   13.60
   5  -4   1  126.19   13.00
   4   4   2   39.90    6.70
  -4   4  -2   46.40    8.00
  -4  -4  -2   36.00    4.60
   4  -4   2   52.49    8.40
  -4  -4  -2   48.80    7.70
  -3   4  -3 1118.29   54.39
   3   4   3 1084.59   53.99
  -3  -4  -3 1103.09   52.79
   3  -4   3 1138.59   55.29
  -3  -4  -3 1143.89   54.49
  -2   4  -4 1016.80   47.20
  -2   4  -4 1034.20   49.30
   2   4   4  991.20   49.00
  -2  -4  -4 1002.80   46.30
   2  -4   4 1021.40   47.40
  -2  -4  -4 1024.60   46.30
   2  -4   4  867.31   45.00
  -1   4  -5  973.50   46.40
  -1   4  -5 1029.30   47.70
   1   4   5  962.40   45.50
   1   4   5  979.20   47.30
  -1  -4  -5  975.50   45.40
  -1  -4  -5  943.61   44.50
   1  -4   5  944.61   44.90
   0   4   6 2729.83  121.19
   0   4  -6 2708.23  119.39
   0   4   6 2685.33  120.19
   0   4   6 2755.82  119.99
   0   4  -6 2575.64  120.79
   0  -4   6 2738.53  122.09
   0  -4  -6 2641.44  120.69
  -1   4   7  367.26   19.70
   1   4  -7  366.06   17.90
  -1   4   7  382.86   20.30
   1   4  -7  350.96   20.20
  -1  -4   7  370.26   21.10
  -1  -4   7  355.26   17.80
   1  -4  -7  365.66   19.90
  -2   4   8  404.86   25.10
   2   4  -8  461.75   21.40
  -2   4   8  455.15   23.80
   2   4  -8  404.56   24.80
   2  -4  -8  449.56   24.00
  -2  -4   8  439.16   26.00
  -2  -4   8  439.76   21.40
   3   4  -9   63.79    5.20
  -3   4   9   54.59    8.20
   3   4  -9   69.79    7.30
  -3   4   9   67.59    7.30
   3   4  -9   61.49    6.40
   3  -4  -9   53.99    6.80
  -3  -4   9   48.80    8.50
   4   4 -10   27.70    5.40
  -4   4  10   20.00    5.80
  -4   4  10   22.70    4.90
  -4  -4  10   30.30    7.60
   4  -4 -10   33.70    6.50
  -5   5  -1  204.38   17.90
   5   5   1  226.58   17.20
   5  -5   1  204.58   16.00
  -5  -5  -1  182.28   16.10
  -4   5  -2  123.29   12.00
   4   5   2  138.59   11.90
   4  -5   2  134.39   11.90
  -4  -5  -2  128.59   11.20
  -4  -5  -2  109.59    8.50
   3   5   3  151.28   11.50
  -3   5  -3  132.89   11.40
   3  -5   3  147.19   11.70
  -3  -5  -3  140.29    9.90
  -3  -5  -3  149.29   10.90
  -2   5  -4  111.79    8.90
   2   5   4  107.39    8.90
  -2   5  -4  106.39    7.40
  -2  -5  -4   93.89    7.10
  -2  -5  -4   95.19    7.60
   2  -5   4   93.49    6.70
   2  -5   4   95.99    8.10
   1   5   5  103.19    8.20
  -1   5  -5   95.89    8.20
  -1   5  -5   94.89    7.30
  -1  -5  -5   85.79    7.30
  -1  -5  -5   95.09    6.40
   1  -5   5   94.99    7.10
   0   5   6   89.89    6.80
   0   5  -6   91.69    7.60
   0   5   6   97.29    7.80
   0  -5   6   92.99    6.40
   0  -5   6   95.19    8.40
   0  -5  -6   86.89    7.30
  -1   5   7   11.50    2.90
  -1   5   7    9.30    3.00
   1   5  -7   10.40    2.80
   1   5  -7   11.40    1.90
  -1  -5   7   10.40    3.60
  -1  -5   7   12.80    2.00
   1  -5  -7    8.80    2.80
   2   5  -8  231.38   14.50
   2   5  -8  210.28   11.00
  -2   5   8  190.18   13.60
  -2   5   8  216.58   14.00
  -2  -5   8  239.08   16.60
   2  -5  -8  220.08   14.20
  -2  -5   8  219.58   11.40
   3   5  -9   51.29    6.60
  -3   5   9   55.99    7.10
  -3   5   9   57.49    8.40
   3  -5  -9   68.59    9.80
  -3  -5   9   75.79    9.70
  -4   5  10  150.68   14.30
   4   5 -10  183.78   13.80
  -4   5  10  162.58   13.10
  -4  -5  10  149.49   14.90
   4  -5 -10  146.59   12.70
   4  -5 -10  149.88   11.50
   5   6   1  108.29   11.90
  -5   6  -1  118.09   12.90
   5  -6   1  110.79   11.80
  -5  -6  -1  106.89   11.70
  -4   6  -2   54.79    9.10
   4   6   2   60.59    8.00
   4  -6   2   61.99    8.00
  -4  -6  -2   48.90    5.50
  -4  -6  -2   58.59    7.30
   3   6   3  942.71   47.00
  -3   6  -3  930.41   47.40
   3  -6   3  923.71   46.40
  -3  -6  -3  944.01   45.30
  -3  -6  -3  903.61   44.30
  -2   6  -4  614.84   29.80
  -2   6  -4  630.44   32.30
   2   6   4  604.14   31.90
   2  -6   4  547.25   30.10
   2  -6   4  630.44   31.10
  -2  -6  -4  615.94   30.40
  -2  -6  -4  622.24   29.80
   1   6   5 1129.59   51.79
  -1   6  -5 1113.19   53.19
   1   6   5 1137.19   54.39
  -1   6  -5 1182.28   54.89
  -1  -6  -5 1106.59   50.39
  -1  -6  -5 1099.29   51.89
   1  -6   5 1105.99   51.49
   0   6   6 2386.76  113.79
   0   6   6 2591.24  112.39
   0   6   6 2472.15  111.79
   0   6  -6 2728.33  112.69
   0   6  -6 2398.16  113.49
   0  -6   6 2480.55  109.49
   0  -6   6 2308.07  105.79
   0  -6  -6 2365.66  107.69
  -1   6   7  278.97   15.90
   1   6  -7  253.67   15.80
  -1   6   7  238.48   14.40
   1   6  -7  265.37   12.60
  -1  -6   7  244.38   12.20
   1  -6  -7  260.67   15.00
  -1  -6   7  240.08   16.00
   2   6  -8  556.14   28.60
  -2   6   8  484.45   27.40
  -2   6   8  525.35   28.10
   2  -6  -8  498.95   27.20
  -2  -6   8  547.95   30.10
  -3   6   9   36.70    6.00
  -3   6   9   23.60    5.80
   3   6  -9   30.30    5.80
  -3  -6   9   49.20    8.90
   3  -6  -9   39.40    7.20
  -4   6  10   24.90    6.50
  -4   6  10   21.70    5.00
   4   6 -10   32.50    6.10
   4  -6 -10   39.00    6.60
   4  -6 -10   28.40    4.90
  -4  -6  10   31.20    7.40
  -5   7  -1  217.18   18.10
   5   7   1  214.68   17.30
   5  -7   1  162.48   15.10
  -5  -7  -1  207.18   16.10
  -4   7  -2  137.49   13.00
   4   7   2  154.18   12.80
   4  -7   2  126.79   11.60
  -4  -7  -2  145.49   11.50
  -4  -7  -2  118.69    9.30
  -3   7  -3  165.78   12.90
   3   7   3  167.48   12.70
  -3  -7  -3  165.38   11.20
   3  -7   3  160.48   12.20
  -3  -7  -3  148.89   11.00
  -2   7  -4   59.99    6.40
  -2   7  -4   55.49    5.20
   2   7   4   62.79    6.70
  -2  -7  -4   64.49    5.30
   2  -7   4   52.89    6.20
  -2  -7  -4   54.39    5.80
   1   7   5  118.29    7.30
  -1   7  -5  123.19    8.70
  -1   7  -5  136.79   10.10
   1   7   5  130.69    9.80
  -1  -7  -5  137.39    9.50
  -1  -7  -5  129.59    7.70
   1  -7   5  126.09    8.70
   0   7   6  111.29    7.20
   0   7  -6  100.79    8.30
   0   7  -6  114.39    7.00
   0   7   6  116.59    9.10
   0   7   6  111.19    6.90
   0  -7   6  117.39    9.80
   0  -7  -6  115.89    8.80
   0  -7   6  112.59    7.10
  -1   7   7  149.79   10.70
   1   7  -7  138.69   10.50
  -1   7   7  139.89    9.20
   1  -7  -7  144.39   10.50
  -1  -7   7  159.18   12.00
   2   7  -8  408.56   23.50
  -2   7   8  413.06   22.80
   2  -7  -8  440.56   23.80
  -2  -7   8  435.06   26.20
   3   7  -9   90.19    9.10
  -3   7   9   99.29    9.00
  -3   7   9   77.39    8.80
   3  -7  -9   76.49   11.40
  -3  -7   9   97.19   10.80
  -4   7  10  117.69   11.90
  -4   7  10  139.29   12.10
   4   7 -10  121.39   11.80
  -4  -7  10  113.49   13.20
   4  -7 -10   98.99   11.30
   4  -7 -10  119.79    9.50
  -5   8  -1  119.79   13.20
   5   8   1   93.39   11.50
   5  -8   1   93.89   11.20
  -5  -8  -1  105.89   11.00
  -4   8  -2  146.69   13.40
   4   8   2  146.99   12.70
   4  -8   2  131.49   11.70
  -4  -8  -2  121.39    9.70
  -4  -8  -2  134.19   11.10
  -3   8  -3  653.33   35.50
   3   8   3  656.43   34.80
   3  -8   3  603.84   32.40
  -3  -8  -3  596.04   31.00
  -3  -8  -3  626.54   31.30
   2   8   4  603.74   30.50
   2   8   4  665.03   33.20
  -2   8  -4  628.14   33.20
  -2   8  -4  626.64   30.50
  -2  -8  -4  626.94   31.50
  -2  -8  -4  612.24   30.20
   2  -8   4  628.64   31.80
  -1   8  -5 1194.38   56.89
   1   8   5 1170.98   56.39
   1   8   5 1186.28   52.89
  -1   8  -5 1154.48   54.89
   1  -8   5 1126.89   52.79
  -1  -8  -5 1107.19   51.19
  -1  -8  -5 1171.98   53.79
   0   8   6 1067.29   50.19
   0   8   6 1022.90   46.90
   0   8  -6 1088.69   47.40
   0   8  -6  998.70   49.40
   0   8   6 1002.70   47.30
   0  -8   6 1044.90   49.50
   0  -8  -6 1071.69   51.69
   0  -8   6 1161.28   53.89
  -1   8   7  191.78   11.60
   1   8  -7  192.68   13.20
  -1   8   7  210.58   13.80
   1  -8  -7  175.38   11.90
  -1  -8   7  185.48   14.90
  -2   8   8  358.26   21.20
   2   8  -8  349.67   21.10
  -2   8   8  355.36   20.20
  -2  -8   8  377.36   23.40
   2  -8  -8  367.96   20.90
  -3   8   9   72.09    8.20
   3   8  -9   66.29    8.30
  -3   8   9   68.19    8.20
  -3  -8   9   77.89   11.30
   3  -8  -9   86.69    9.80
   4   8 -10   35.00    7.10
  -4   8  10   40.60    7.60
  -4   8  10   25.30    7.00
   4  -8 -10   31.10    6.30
  -4  -8  10   19.30    6.70
  -5   9  -1  183.48   17.00
   5   9   1  162.58   14.80
   5  -9   1  142.39   14.40
  -5  -9  -1  160.58   13.60
  -4   9  -2  262.77   19.70
   4   9   2  281.57   18.80
   4  -9   2  252.67   17.70
  -4  -9  -2  258.87   16.70
  -4  -9  -2  228.48   14.90
   3   9   3  332.47   20.20
  -3   9  -3  305.27   20.30
  -3  -9  -3  293.67   17.40
   3  -9   3  303.27   18.90
  -3  -9  -3  305.77   17.80
   2   9   4   27.90    5.40
   2   9   4   23.20    3.40
  -2   9  -4   20.10    3.60
  -2   9  -4   26.40    5.40
   2  -9   4   20.30    4.10
  -2  -9  -4   19.80    3.30
  -2  -9  -4   23.40    4.50
  -1   9  -5   37.60    5.90
  -1   9  -5   35.70    4.50
   1   9   5   36.60    5.70
  -1  -9  -5   37.00    5.50
   1  -9   5   33.60    4.20
   0   9  -6  106.29    8.40
   0   9   6   97.89    6.10
   0   9   6   91.29    8.20
   0   9   6   93.09    5.70
   0   9  -6   96.79    6.30
   0  -9  -6   89.89    7.80
   0  -9   6   93.39    9.00
   0  -9   6   94.29    6.20
   0  -9   6  102.59    6.30
  -1   9   7  348.17   18.20
  -1   9   7  346.07   20.40
   1   9  -7  341.37   25.40
  -1  -9   7  350.56   22.00
   1  -9  -7  346.97   19.60
   2   9  -8  208.38   14.50
  -2   9   8  200.98   13.30
  -2   9   8  202.98   14.60
   2  -9  -8  196.58   13.20
  -2  -9   8  196.68   15.20
   3   9  -9  111.69   10.70
  -3   9   9  100.09   10.00
  -3   9   9  119.29   10.60
   3  -9  -9  110.69    9.70
  -4   9  10  117.09   11.80
  -4   9  10  126.39   12.30
   4   9 -10  122.99   12.50
  -4  -9  10  101.59   13.10
  -5  10  -1   72.69   12.10
   5  10   1   80.19   10.50
  -5 -10  -1   72.69    9.20
   5 -10   1   75.79   11.40
   4  10   2  188.88   15.20
  -4  10  -2  198.48   16.30
   4 -10   2  165.28   13.80
  -4 -10  -2  186.28   13.30
  -4 -10  -2  165.98   12.00
   3  10   3  521.35   30.10
  -3  10  -3  569.94   31.30
   3 -10   3  474.65   27.40
  -3 -10  -3  520.45   26.20
  -3 -10  -3  483.35   29.30
  -2  10  -4  170.58   12.80
   2  10   4  145.39   11.80
   2  10   4  165.48    9.60
  -2  10  -4  145.79    9.80
  -2 -10  -4  155.78    9.70
   2 -10   4  156.18   11.30
  -2 -10  -4  182.38   11.90
  -1  10  -5  647.84   33.50
   1  10   5  619.44   32.60
  -1  10  -5  618.64   31.50
  -1 -10  -5  660.93   33.30
   1 -10   5  654.93   32.20
   0  10  -6 1316.47   61.79
   0  10   6 1294.07   62.19
   0 -10   6 1220.58   57.59
   0 -10   6 1321.07   62.39
   0 -10   6 1237.88   57.59
   0 -10  -6 1336.27   60.29
   1  10  -7  417.96   23.40
  -1  10   7  397.26   26.60
  -1  10   7  418.26   21.00
  -1 -10   7  398.16   23.90
   1 -10  -7  402.56   20.70
   1 -10  -7  390.46   21.90
  -2  10   8  275.87   16.80
  -2  10   8  291.87   18.40
   2  10  -8  261.77   17.70
  -2 -10   8  265.67   19.10
   2 -10  -8  281.77   17.00
  -3  10   9   58.59    8.20
  -3  10   9   42.80    7.60
   3  10  -9   54.69    8.00
  -3 -10   9   51.79    9.50
   3 -10  -9   48.70    6.40
  -4  10  10   24.70    6.70
   4  10 -10   24.80    6.00
  -4 -10  10   44.10    9.20
  -5  11  -1  145.39   15.50
   5  11   1  144.49   13.60
  -5 -11  -1  132.39   12.20
   5 -11   1  136.79   13.30
  -5 -11  -1   94.29    9.70
   4  11   2  195.78   15.80
  -4  11  -2  218.08   22.80
   4 -11   2  193.88   21.00
  -4 -11  -2  199.48   13.70
  -4 -11  -2  189.28   13.30
   3  11   3  241.08   16.40
  -3  11  -3  232.38   16.90
  -3 -11  -3  209.88   14.30
   3 -11   3  218.38   15.20
  -3 -11  -3  228.48   13.80
  -2  11  -4  106.19    7.90
  -2  11  -4  111.69   10.00
   2  11   4  103.09    7.20
  -2 -11  -4  100.39    8.90
  -2 -11  -4  103.69    7.00
   2 -11   4  104.69    8.70
  -1  11  -5   53.79    5.90
  -1  11  -5   60.59    7.10
   1  11   5   50.79    6.30
  -1 -11  -5   46.10    5.70
   1 -11   5   46.10    4.90
   0  11  -6   14.50    3.80
   0  11   6   16.90    4.10
   0 -11   6   14.00    2.70
   0 -11   6   18.00    4.30
   0 -11  -6   13.70    3.40
   0 -11   6   16.50    2.50
   1  11  -7  256.47   16.50
  -1  11   7  244.18   16.60
  -1  11   7  258.67   14.00
   1 -11  -7  227.08   15.00
  -1 -11   7  266.57   17.50
   1 -11  -7  237.88   13.50
  -2  11   8   86.29    8.20
  -2  11   8   99.39   10.00
   2  11  -8  104.89    9.80
   2 -11  -8  115.09   12.00
  -2 -11   8  100.39   10.60
  -3  11   9  125.89   11.20
  -3  11   9  128.59   12.10
   3  11  -9  137.99   12.60
  -3 -11   9  125.39   13.10
   3 -11  -9  133.79   10.60
   4  11 -10  101.69   11.20
  -4  11  10   80.39   11.10
  -5  12  -1   56.29   11.00
   5  12   1   59.99    9.80
   5 -12   1   58.59    9.80
  -5 -12  -1   58.89    9.40
  -5 -12  -1   56.79    7.40
  -4  12  -2  112.69   14.80
   4  12   2  107.49   11.50
  -4 -12  -2  115.89    9.70
   4 -12   2   91.09   11.30
  -4 -12  -2   87.79    8.80
  -3  12  -3  438.26   26.30
   3  12   3  423.66   25.50
  -3 -12  -3  365.36   20.90
   3 -12   3  398.16   23.20
  -3 -12  -3  399.96   22.50
   2  12   4  775.82   40.40
  -2  12  -4  744.93   37.70
   2  12   4  838.72   36.90
  -2  12  -4  767.62   40.80
  -2 -12  -4  779.72   37.80
   2 -12   4  707.13   42.30
  -2 -12  -4  737.13   34.90
  -1  12  -5 1056.09   51.19
   1  12   5 1005.10   50.29
  -1  12  -5 1003.40   49.00
  -1 -12  -5 1086.59   51.09
   1 -12   5 1005.90   48.90
   0  12   6 1071.49   56.09
   0  12  -6 1127.89   53.59
   0 -12  -6 1057.79   52.19
   0 -12   6 1105.29   49.80
   0 -12   6 1102.29   55.29
   1  12  -7  484.65   28.60
  -1  12   7  537.05   25.90
  -1  12   7  566.04   29.90
   1 -12  -7  518.05   28.30
  -1 -12   7  548.45   30.40
   1 -12  -7  518.75   25.90
  -2  12   8  191.98   12.80
   2  12  -8  191.78   14.50
  -2  12   8  180.78   14.30
  -2 -12   8  188.38   15.10
   2 -12  -8  162.38   12.40
  -3  12   9   64.89    9.50
  -3  12   9   50.09    8.00
   3  12  -9   66.79    9.20
  -3 -12   9  102.69   11.40
   3 -12  -9   57.69    7.40
  -5  13  -1  129.19   15.20
   5  13   1  125.39   13.40
  -5 -13  -1   89.49    9.80
  -5 -13  -1   97.69   11.40
   5 -13   1  128.79   13.20
   4  13   2  118.09   11.60
  -4  13  -2  112.49   12.30
  -4 -13  -2  110.69    9.40
   4 -13   2   90.09   10.70
  -4 -13  -2   88.09    9.10
  -3  13  -3   61.79    8.00
   3  13   3   48.60    7.60
   3 -13   3   48.50    7.50
  -3 -13  -3   53.89    6.70
  -3 -13  -3   45.30    5.70
  -2  13  -4   15.40    3.40
   2  13   4   11.60    3.70
   2  13   4   14.50    3.10
  -2  13  -4   16.90    4.80
  -2 -13  -4   15.60    4.40
   2 -13   4   20.50    4.40
  -1  13  -5   79.19    7.50
   1  13   5   94.99   15.00
   1 -13   5   76.79    6.70
  -1 -13  -5   87.39    8.00
   0  13  -6  202.78   16.30
   0  13   6  206.38   14.40
   0 -13   6  211.78   15.80
   0 -13   6  217.98   14.00
   0 -13   6  200.18   12.90
   1  13  -7   65.79    7.50
  -1  13   7   71.79    5.50
  -1  13   7   73.39    8.50
   1 -13  -7   63.59    5.30
  -1 -13   7   58.99    9.10
   1 -13  -7   60.59    9.30
  -2  13   8  102.99   10.40
   2  13  -8  106.89   10.30
  -2  13   8   87.39    8.00
   2 -13  -8   97.79    8.40
  -2 -13   8   96.59   10.40
  -3  13   9  134.39   13.80
  -3  13   9  155.48   12.10
   3  13  -9  133.09   12.90
  -3 -13   9  138.79   13.60
   3 -13  -9  129.89   10.60
   4  14   2   84.49   10.50
  -4  14  -2   86.79   11.00
  -4 -14  -2   68.49    7.90
  -4 -14  -2   54.79    7.90
   4 -14   2   80.99    9.50
  -3  14  -3  488.05   29.00
   3  14   3  478.25   28.00
  -3 -14  -3  445.96   23.40
   3 -14   3  428.06   25.50
  -3 -14  -3  452.45   25.20
  -2  14  -4 1523.65   73.69
  -2  14  -4 1533.45   70.29
   2  14   4 1529.05   72.59
   2  14   4 1471.25   69.69
  -2 -14  -4 1466.95   66.09
   2 -14   4 1291.47   64.89
  -1  14  -5  672.83   35.70
  -1  14  -5  625.24   33.50
   1  14   5  672.33   34.80
   1 -14   5  671.13   31.60
  -1 -14  -5  607.64   32.70
   1 -14   5  623.34   34.10
   0  14  -6  569.04   29.80
   0  14   6  523.65   29.90
   0 -14   6  564.04   31.10
   0 -14   6  524.85   27.30
   0 -14   6  550.54   26.30
   0 -14  -6  541.65   28.80
  -1  14   7  505.15   28.90
   1  14  -7  494.25   28.20
  -1 -14   7  506.25   29.20
   1 -14  -7  491.55   24.20
   1 -14  -7  479.25   26.60
  -2  14   8  146.09   12.80
   2  14  -8  131.19   11.60
  -2  14   8  125.19    9.70
   2 -14  -8  118.59    9.90
  -2 -14   8  125.59   12.30
  -3  14   9  109.39   12.30
   3  14  -9  169.48   15.30
   3 -14  -9  123.29   10.50
  -3 -14   9  128.39   13.70
   4  15   2  171.38   14.40
  -4  15  -2  158.18   14.70
   4 -15   2  148.09   13.10
  -4 -15  -2  102.69   10.90
  -4 -15  -2  148.59   11.40
  -3  15  -3  264.07   19.00
   3  15   3  256.17   18.10
   3 -15   3  222.68   16.10
  -3 -15  -3  236.98   14.10
  -3 -15  -3  245.38   16.30
   2  15   4   31.60    6.00
  -2  15  -4   38.00    7.30
  -2  15  -4   42.00    5.10
  -2 -15  -4   24.40    5.20
   2 -15   4   32.40    5.50
  -1  15  -5  211.48   14.10
  -1  15  -5  203.08   15.40
   1  15   5  203.78   14.70
  -1 -15  -5  194.88   13.40
   1 -15   5  174.68   13.80
   1 -15   5  196.48   12.00
   0  15  -6   88.09    8.60
   0  15   6   83.29    8.80
   0 -15   6   82.09    6.00
   0 -15  -6   91.19    8.40
   0 -15   6   87.39    9.50
   0 -15   6   74.19    5.90
   1  15  -7   12.80    3.90
  -1  15   7   14.50    4.60
  -1 -15   7   16.40    5.10
   1 -15  -7   14.80    3.90
  -2  15   8  146.49   13.50
  -2  15   8  126.09    9.70
   2  15  -8  122.19   11.60
  -2 -15   8  124.79   12.60
   2 -15  -8  122.99   10.30
  -3  15   9  106.79   12.20
  -3  15   9  125.69   10.80
   3  15  -9  110.09   12.00
  -3 -15   9  115.09   12.80
   3 -15  -9  125.19   10.40
   4  16   2  184.88   15.80
  -4  16  -2  210.98   17.50
  -4 -16  -2  158.38   13.30
   4 -16   2  168.28   14.30
  -4 -16  -2  170.68   12.50
   3  16   3  129.19   12.00
  -3  16  -3  134.49   12.90
  -3 -16  -3  124.39   10.90
  -3 -16  -3  110.49    8.70
   3 -16   3  126.29   11.10
  -2  16  -4  208.78   15.70
   2  16   4  193.38   14.90
  -2  16  -4  191.58   13.00
   2 -16   4  171.88   12.50
  -2 -16  -4  181.58   13.40
   1  16   5 1042.30   53.19
  -1  16  -5 1100.89   54.49
   1 -16   5 1097.59   49.50
  -1 -16  -5 1046.80   51.19
   1 -16   5  966.80   52.09
   0  16   6  723.43   39.60
   0  16  -6  785.22   39.70
   0 -16   6  789.62   35.30
   0 -16  -6  707.43   38.00
   0 -16   6  760.92   40.50
   0 -16   6  736.83   35.40
  -1  16   7  387.56   24.50
   1  16  -7  394.06   24.00
   1 -16  -7  370.96   21.20
  -1 -16   7  356.76   23.40
   2  16  -8  158.38   13.40
  -2  16   8  144.59   10.40
  -2  16   8  150.48   13.90
  -2 -16   8  123.39   12.50
   2 -16  -8  131.39   10.90
   3  16  -9   43.80    8.00
  -3  16   9   33.00    6.10
  -3  16   9   36.50    8.10
   3 -16  -9   42.60    6.30
  -3 -16   9   31.10    7.80
  -4  17  -2   77.89   10.40
   4  17   2  103.59   11.60
  -4 -17  -2   61.39    7.40
  -4 -17  -2   55.39    8.60
   4 -17   2   58.49    9.20
   3  17   3  494.05   28.80
  -3  17  -3  469.95   24.60
  -3  17  -3  502.65   30.00
  -3 -17  -3  459.25   26.00
  -3 -17  -3  435.16   22.80
   3 -17   3  417.66   25.90
  -2  17  -4    5.20    2.60
   2  17   4    8.80    3.70
  -2  17  -4   10.80    3.80
   2 -17   4    7.60    3.60
  -2 -17  -4    5.90    3.20
  -1  17  -5    4.90    3.40
  -1  17  -5    3.60    2.70
   1  17   5    3.00    3.30
   1 -17   5   -2.80    1.80
   1 -17   5    4.00    3.00
  -1 -17  -5   -2.50    1.80
   0  17  -6   86.69    9.10
   0  17   6   84.39    9.00
   0 -17   6   74.89    6.20
   0 -17   6   84.09    6.10
   0 -17  -6   74.49    8.10
   0 -17   6   81.19    9.40
   1  17  -7   15.70    4.70
  -1  17   7   12.20    4.80
  -1 -17   7   16.30    5.30
   1 -17  -7   18.60    4.30
  -2  17   8   86.19    7.30
  -2  17   8   98.19   11.30
   2  17  -8   80.19   10.00
  -2 -17   8   86.19   10.80
   2 -17  -8   71.19    8.10
  -3  17   9  118.39   11.10
   3  17  -9  112.39   12.20
  -3  17   9  109.09   12.80
  -3 -17   9  112.49   12.70
   3 -17  -9  110.19   10.20
   4  18   2   33.90    7.90
  -4  18  -2   52.79    9.70
  -4 -18  -2   48.60    6.90
  -4 -18  -2   39.40    7.40
   3  18   3  519.35   29.80
  -3  18  -3  511.95   30.80
  -3  18  -3  480.05   25.50
   3 -18   3  435.86   27.10
  -3 -18  -3  455.15   23.70
   3 -18   3  474.15   23.90
  -3 -18  -3  481.05   27.40
   2  18   4  471.85   27.50
  -2  18  -4  481.05   25.60
  -2  18  -4  453.45   28.20
  -2 -18  -4  444.06   25.20
   2 -18   4  410.96   24.00
   1  18   5  501.05   27.60
  -1  18  -5  456.05   28.20
  -1  18  -5  463.45   26.80
  -1 -18  -5  439.96   26.00
   1 -18   5  486.75   24.50
   1 -18   5  458.85   27.70
   0  18   6  192.48   14.80
   0  18  -6  198.18   14.70
   0 -18   6  179.08   12.10
   0 -18   6  173.38   14.60
   0 -18  -6  188.78   13.70
   0 -18   6  205.78   11.10
   1  18  -7  214.68   16.30
  -1  18   7  227.98   17.10
   1 -18  -7  217.08   14.60
  -1 -18   7  189.78   15.80
  -2  18   8  324.17   18.20
   2 -18  -8  302.27   18.90
  -2 -18   8  298.67   23.30
  -3  18   9   22.70    7.00
   3  18  -9   23.50    6.70
  -3  18   9   20.20    5.30
  -3 -18   9   18.80    6.90
   3 -18  -9   24.80    4.80
  -4  19  -2   76.79   11.80
   4  19   2   71.59   13.80
  -4 -19  -2   71.59    7.60
  -4 -19  -2   75.49    9.60
   4 -19   2   87.49   12.00
  -3  19  -3   71.59    7.00
   3  19   3   79.49    9.60
  -3  19  -3   64.89   10.50
   3 -19   3   74.79   10.50
   3 -19   3   58.29    6.30
  -3 -19  -3   58.39    5.80
  -3 -19  -3   51.49    8.40
   2  19   4   44.40    7.70
  -2  19  -4   45.90    8.70
  -2 -19  -4   45.50    7.70
   2 -19   4   52.89    6.90
  -1  19  -5   21.90    5.00
   1  19   5   22.40    5.60
  -1  19  -5   21.00    5.70
  -1 -19  -5   14.70    4.40
   1 -19   5   15.90    3.80
   1 -19   5   21.00    5.50
   0  19  -6   18.40    5.00
   0  19   6   21.50    5.60
   0 -19   6   25.90    5.90
   0 -19   6   23.20    3.80
   0 -19  -6   19.10    4.80
  -1  19   7  155.38   13.80
   1  19  -7  154.98   13.80
  -1 -19   7  146.59   13.50
   1 -19  -7  125.49   10.80
  -2  19   8  181.68   15.20
   2  19  -8  148.99   13.80
  -2  19   8  146.89   10.50
  -2 -19   8  130.29   15.40
   2 -19  -8  126.29   11.00
   3  19  -9   69.59   10.70
  -3  19   9   61.69    9.10
  -3  19   9   74.79   11.70
  -3 -19   9   69.79   12.40
   3 -19  -9   67.99    8.80
   4  20   2   31.30    8.70
  -4  20  -2   52.19    9.80
  -4 -20  -2   52.29    8.80
  -4 -20  -2   42.90    5.90
   4 -20   2   22.10    7.20
   3  20   3  290.27   20.20
  -3  20  -3  279.17   16.40
  -3 -20  -3  236.58   13.80
   3 -20   3  254.17   21.80
   3 -20   3  239.48   14.40
  -2  20  -4  299.27   21.20
  -2  20  -4  327.17   19.20
   2  20   4  291.37   20.20
  -2 -20  -4  304.97   20.30
   2 -20   4  320.07   19.60
   1  20   5  409.66   24.00
  -1  20  -5  387.46   23.30
  -1  20  -5  358.16   24.30
  -1 -20  -5  350.96   22.00
   1 -20   5  355.26   23.30
   1 -20   5  362.06   20.70
   0  20   6  425.76   26.30
   0  20  -6  434.16   26.20
   0 -20   6  402.56   26.30
   0 -20   6  432.46   21.60
   0 -20  -6  437.46   24.80
   1  20  -7  149.09   13.70
  -1  20   7  173.58   15.00
  -1 -20   7  139.79   13.50
   1 -20  -7  132.89   11.30
  -2  20   8  161.78   15.30
   2  20  -8  166.08   14.90
   2 -20  -8  133.89   11.90
  -2 -20   8  165.08   15.00
  -3  20   9   48.50    9.70
   3  20  -9   48.40    9.20
   3 -20  -9   33.30    6.60
  -3 -20   9   44.00    9.70
  -4  21  -2  101.69   13.00
   4  21   2  124.89   13.50
   4 -21   2   84.79   12.50
  -4 -21  -2  108.69    9.00
  -4 -21  -2   82.09   10.70
   3  21   3   91.79   10.70
  -3  21  -3   68.89   11.50
   3 -21   3   62.69    7.10
  -3 -21  -3   51.19    8.60
   3 -21   3   72.99   10.40
  -3 -21  -3   71.59    6.20
  -2  21  -4   75.59   11.70
  -2  21  -4   98.19    9.00
   2  21   4   77.29    9.60
   2 -21   4   83.19    8.80
  -2 -21  -4   67.79    9.90
   1  21   5   -2.80    2.60
  -1  21  -5    2.30    2.30
   1 -21   5    5.80    2.90
  -1 -21  -5   -1.50    2.20
   1 -21   5    1.80    3.00
   0  21  -6   14.60    4.10
   0  21   6   10.00    4.10
   0 -21   6    7.20    2.70
   0 -21   6    8.30    3.90
   0 -21  -6   15.90    4.60
  -1  21   7    4.50    4.80
   1  21  -7   17.10    5.60
  -1 -21   7    3.60    3.90
   1 -21  -7   12.50    4.20
  -2  21   8   86.39   11.00
   2  21  -8   57.39    9.40
   2 -21  -8   54.39    7.90
  -2 -21   8   72.39   11.50
  -3  22  -3  145.59   14.80
   3  22   3  161.48   14.60
  -3 -22  -3  127.79   12.80
   3 -22   3  144.89   10.40
   3 -22   3  139.99   12.80
  -2  22  -4  341.37   20.50
   2  22   4  333.37   21.80
  -2  22  -4  295.67   22.50
   2 -22   4  301.67   19.20
  -2 -22  -4  294.67   24.80
  -1  22  -5  376.66   24.30
   1  22   5  411.66   25.20
  -1 -22  -5  378.36   24.00
   1 -22   5  405.16   25.60
   1 -22   5  384.16   21.80
   0  22  -6  512.25   29.80
   0  22   6  474.65   29.40
   0 -22  -6  501.65   27.50
   0 -22   6  446.36   23.20
   0 -22   6  438.66   28.20
   1  22  -7  215.78   17.90
  -1  22   7  255.57   19.30
   1 -22  -7  182.38   14.60
  -1 -22   7  238.18   17.90
   2  22  -8   81.39   11.80
  -2  22   8  106.89   12.30
  -2 -22   8   95.79   12.10
   2 -22  -8   90.59    9.90
   3  23   3   10.10    7.60
  -3  23  -3   27.00    7.30
   3 -23   3   26.00    6.70
  -3 -23  -3   21.90    5.80
   3 -23   3   10.90    4.70
  -2  23  -4    6.80    3.10
   2  23   4   17.20    5.80
  -2  23  -4    3.20    4.40
   2 -23   4    6.30    3.80
  -2 -23  -4    9.20    4.90
  -1  23  -5    3.80    3.40
   1  23   5   -0.10    2.80
  -1 -23  -5    1.50    3.80
   1 -23   5   -0.70    2.40
   1 -23   5    7.20    4.10
   0  23   6    4.30    3.60
   0  23  -6    3.60    3.10
   0 -23   6    5.60    4.00
   0 -23   6    0.60    2.10
   0 -23  -6    0.70    3.50
  -1  23   7   25.80    6.80
   1  23  -7   30.90    7.30
   1 -23  -7   23.20    5.20
  -1 -23   7   35.80    8.50
   2  23  -8   64.19   11.20
  -2  23   8   46.10   10.00
   2 -23  -8   50.09    7.80
  -2 -23   8   61.99   10.80
   3  24   3  159.28   15.10
  -3  24  -3  163.98   15.70
   3 -24   3  166.98   11.30
  -3 -24  -3  143.99   14.20
   3 -24   3  160.08   14.50
  -2  24  -4  296.57   19.20
  -2  24  -4  277.77   23.70
   2  24   4  308.57   21.00
  -2 -24  -4  271.17   19.50
   2 -24   4  271.97   18.20
   1  24   5  276.57   19.60
  -1  24  -5  271.77   19.40
   1 -24   5  274.87   20.20
  -1 -24  -5  247.38   18.70
   1 -24   5  281.67   16.70
   0  24   6  478.55   30.00
   0 -24   6  384.66   19.90
   0 -24   6  371.06   24.80
  -1  24   7  200.18   17.20
   1  24  -7  180.18   16.40
   1 -24  -7  165.28   14.00
  -1 -24   7  154.18   14.70
   2  24  -8   81.89   12.50
  -2  24   8   72.29   12.40
  -2 -24   8   64.49   11.60
   2 -24  -8   47.10    8.20
   3  25   3   23.10    7.10
  -3  25  -3   25.10    7.20
   3 -25   3   29.80    5.00
  -3 -25  -3   25.50    6.70
   3 -25   3   20.10    5.90
   2  25   4   30.90   10.40
  -2  25  -4   26.10    7.50
  -2  25  -4   42.50    7.30
   2 -25   4   24.10    6.00
   2 -25   4   33.30    6.90
  -2 -25  -4   22.50    5.90
   2 -25   4   25.10    6.80
   1  25   5    9.80    4.40
  -1  25  -5    4.60    4.60
   1 -25   5    3.10    4.30
   1 -25   5    2.10    3.00
  -1 -25  -5    4.40    4.10
   0  25  -6   18.30    5.70
   0  25   6   12.90    5.20
   0 -25   6    9.80    4.90
   0 -25  -6   17.40    4.90
   0 -25   6    7.70    3.10
  -1  25   7   55.59   10.30
   1  25  -7   51.09    9.10
  -1 -25   7   60.69    9.50
   1 -25  -7   43.90    7.70
   2  25  -8   27.80    7.50
  -2  25   8   37.40    8.60
   2 -25  -8   38.10    7.50
  -2 -25   8   39.80    9.20
  -2  26  -4  118.99   11.40
  -2  26  -4  103.69   12.80
   2  26   4  111.79   12.80
   2 -26   4   81.79   10.20
  -2 -26  -4   59.29   10.00
   2 -26   4   90.09   17.30
   2 -26   4   81.19   12.20
  -1  26  -5  237.48   25.20
   1  26   5  209.98   17.40
   1 -26   5  200.28   13.80
  -1 -26  -5  192.68   15.90
   0  26   6  236.48   18.40
   0  26  -6  219.58   18.50
   0 -26   6  201.98   12.70
   0 -26  -6  212.28   16.60
  -1  26   7   81.09   12.90
   1  26  -7  103.89   14.80
   1 -26  -7   69.89    9.70
  -2  27  -4   16.40    6.50
   2  27   4   23.40    6.90
   2 -27   4   12.70    5.50
   2 -27   4    5.00    3.90
  -2 -27  -4    2.90    4.40
   2 -27   4    1.10    4.30
  -1  27  -5    2.90    4.30
   1  27   5    5.20    4.60
   1 -27   5    6.60    3.40
   1 -27   5    9.00    5.00
  -1 -27  -5    2.50    4.10
   0  27  -6   -4.80    3.20
   0  27   6    5.50    3.90
   0 -27   6    3.60    2.80
   0 -27  -6    4.20    4.20
   0 -27   6   12.80    3.80
   1  27  -7   32.50    8.40
  -1  27   7   41.60    8.70
   1 -27  -7   35.60    7.60
  -1 -27   7   49.90   10.00
  -2  28  -4  110.69   20.40
  -2  28  -4  121.39   14.10
   2  28   4  130.99   13.70
   2 -28   4  119.29   12.10
   2 -28   4  111.79   15.60
  -2 -28  -4  125.39   13.90
   1  28   5  209.88   17.60
  -1  28  -5  196.58   17.20
   1 -28   5  208.88   17.00
  -1 -28  -5  194.48   16.90
   1 -28   5  152.78   16.10
   1 -28   5  201.48   14.00
   0  28  -6  133.99   14.90
   0  28   6  162.68   15.10
   0 -28  -6  115.89   13.00
   0 -28   6  138.19   13.30
   1  28  -7   76.89   12.80
  -1  28   7   47.30   10.90
   1 -28  -7   52.09    8.50
   1  29   5   17.40    5.90
  -1  29  -5    7.60    4.50
  -1 -29  -5   12.20    5.90
   1 -29   5   10.10    5.30
   1 -29   5   19.50    4.80
   1 -29   5    1.00    4.30
   0  29  -6   -0.30    5.10
   0  29   6   11.70    5.90
   0 -29   6    7.30    4.60
   0 -29  -6   17.60    6.20
   5   0   2  163.58   15.00
  -5   0  -2  168.48   15.40
  -4   0  -3  185.18   14.30
   4   0   3  173.28   14.40
   3   0   4 1040.20   50.19
  -3   0  -4  993.90   49.50
  -3   0  -4  965.30   47.00
  -2   0  -5  921.11   42.30
   2   0   5  808.02   42.30
  -2   0  -5  843.82   41.20
  -1   0  -6  234.28   13.80
   1   0   6  223.28   13.80
  -1   0  -6  225.48   13.80
   0   0   7  347.57   19.50
   0   0   7  352.36   18.90
   0   0  -7  353.46   19.70
   1   0  -8   -0.90    1.80
  -1   0   8    5.50    2.20
  -1   0   8    3.70    2.40
  -2   0   9  269.77   15.60
   2   0  -9  267.27   16.90
  -2   0   9  267.47   17.80
  -3   0  10    8.10    2.50
   3   0 -10    4.20    2.60
  -3   0  10   10.00    4.20
  -4   0  11    2.90    3.90
   4   0 -11   -6.70    3.10
   4   0 -11   -6.60    3.00
   5   1   2  185.58   15.90
  -5   1  -2  182.98   16.20
   5  -1   2  184.28   16.80
  -5  -1  -2  228.08   17.90
   4   1   3   12.20    4.40
  -4   1  -3    8.80    3.70
  -4  -1  -3   11.70    2.70
   4  -1   3    8.10    4.10
  -4  -1  -3    8.90    4.50
   3   1   4  136.09   11.10
  -3   1  -4  133.89   10.90
  -3   1  -4  134.49    9.20
  -3  -1  -4  133.09   10.30
  -3  -1  -4  112.79    8.80
   3  -1   4  128.99   11.10
  -2   1  -5  274.17   16.00
  -2   1  -5  262.67   15.10
   2   1   5  248.68   16.00
  -2  -1  -5  237.98   14.80
  -2  -1  -5  254.37   14.50
   2  -1   5  248.68   15.50
  -1   1  -6  217.68   13.80
  -1   1  -6  233.28   13.80
   1   1   6  227.98   14.00
  -1  -1  -6  199.28   13.10
   1  -1   6  242.68   13.70
  -1  -1  -6  217.18   13.30
   0   1   7  130.19    9.20
   0   1  -7  116.39    9.20
   0   1   7  129.69    9.10
   0  -1   7  129.09    9.50
   0  -1   7  128.89    8.80
   0  -1  -7  119.29    9.20
  -1   1   8 1064.49   50.79
   1   1  -8 1054.49   50.59
  -1   1   8 1017.20   49.50
  -1  -1   8 1116.09   50.19
   1  -1  -8 1014.50   51.19
  -1  -1   8 1078.09   52.19
  -2   1   9  434.86   25.10
   2   1  -9  446.36   24.50
  -2   1   9  425.96   23.00
   2  -1  -9  456.55   24.70
  -2  -1   9  432.36   25.70
  -2  -1   9  433.66   22.70
   3   1 -10  262.07   16.70
  -3   1  10  244.98   18.10
  -3   1  10  235.08   15.10
  -3  -1  10  245.68   14.60
   3  -1 -10  256.77   16.70
  -3  -1  10  247.38   18.60
  -4   1  11   40.20    8.20
   4   1 -11   74.99    9.30
   4  -1 -11   59.39    8.00
  -4  -1  11   62.39   10.90
   5   2   2  157.28   14.40
  -5   2  -2  148.59   14.40
   5  -2   2  178.68   16.10
  -5  -2  -2  177.08   15.90
  -4   2  -3  575.74   33.20
   4   2   3  601.34   33.40
  -4  -2  -3  531.15   28.30
   4  -2   3  618.24   33.50
  -4  -2  -3  600.04   32.70
  -3   2  -4  817.72   42.40
   3   2   4  816.52   42.80
  -3   2  -4  855.61   39.70
  -3  -2  -4  830.42   44.80
  -3  -2  -4  816.52   40.20
   3  -2   4  861.01   43.20
  -2   2  -5  699.93   34.10
   2   2   5  665.53   35.20
  -2   2  -5  715.83   35.40
  -2  -2  -5  653.53   33.30
   2  -2   5  701.43   34.50
  -2  -2  -5  671.13   33.70
  -1   2  -6  283.27   16.80
   1   2   6  290.57   16.90
  -1   2  -6  286.77   16.50
   1  -2   6  257.17   15.10
  -1  -2  -6  269.57   15.00
  -1  -2  -6  256.27   15.20
   0   2   7 1223.18   55.09
   0   2   7 1130.29   54.59
   0   2  -7 1144.39   55.19
   0  -2   7 1165.38   54.59
   0  -2   7 1142.29   52.99
   0  -2  -7 1106.49   53.89
   1   2  -8  227.28   15.60
  -1   2   8  266.87   16.00
   1   2  -8  248.78   13.90
  -1   2   8  290.67   15.70
  -1  -2   8  256.47   14.40
  -1  -2   8  267.87   16.60
   1  -2  -8  259.17   15.90
   2   2  -9   76.29    8.20
  -2   2   9   95.19    9.00
  -2   2   9   94.39    7.70
  -2  -2   9   94.19    9.50
   2  -2  -9   94.39    8.70
  -2  -2   9   86.79    6.80
  -3   2  10    0.90    3.00
   3   2 -10    9.20    2.90
  -3   2  10    7.50    3.30
   3   2 -10    4.70    2.60
   3  -2 -10   10.00    3.80
  -3  -2  10    7.90    2.70
  -3  -2  10    3.30    3.70
   4   2 -11   -9.20    3.40
  -4   2  11    4.10    4.30
  -4  -2  11   -2.40    3.80
   4  -2 -11    1.10    3.30
   4  -2 -11    0.30    3.10
  -5   3  -2   24.60    6.30
   5   3   2   34.30    7.50
   5  -3   2   29.70    7.70
  -5  -3  -2   27.70    6.90
   4   3   3   35.00    6.70
  -4   3  -3   47.20    7.80
  -4  -3  -3   35.20    6.50
   4  -3   3   37.90    7.40
  -4  -3  -3   27.60    4.10
  -3   3  -4   48.00    5.10
   3   3   4   63.69    7.60
  -3   3  -4   59.19    7.20
   3  -3   4   60.19    7.60
  -3  -3  -4   55.79   11.30
  -3  -3  -4   59.29    5.90
  -2   3  -5  453.95   23.60
  -2   3  -5  464.05   25.00
   2   3   5  445.96   24.90
  -2  -3  -5  440.66   23.20
   2  -3   5  437.16   24.10
  -2  -3  -5  434.86   23.10
   1   3   6   59.39    6.40
  -1   3  -6   59.29    6.20
  -1   3  -6   58.69    5.90
  -1  -3  -6   66.29    5.70
   1  -3   6   57.49    5.80
  -1  -3  -6   50.39    5.70
   0   3   7  372.06   20.40
   0   3  -7  361.46   19.00
   0   3  -7  395.76   20.80
   0   3   7  357.86   19.70
   0  -3   7  371.56   20.80
   0  -3   7  393.96   19.30
   0  -3  -7  323.07   19.70
   1   3  -8  409.96   20.80
  -1   3   8  421.76   22.90
  -1   3   8  423.06   22.80
   1   3  -8  426.86   23.50
  -1  -3   8  408.06   20.90
   1  -3  -8  408.46   22.90
  -1  -3   8  434.86   24.00
   2   3  -9  206.68   11.30
   2   3  -9  194.08   13.60
  -2   3   9  178.28   13.30
  -2   3   9  175.48   12.40
  -2  -3   9  198.68   11.40
  -2  -3   9  193.28   15.00
   2  -3  -9  207.98   13.80
  -3   3  10  328.77   18.80
  -3   3  10  315.87   20.90
   3   3 -10  310.57   19.70
   3   3 -10  297.07   16.70
   3  -3 -10  329.37   20.00
  -3  -3  10  334.27   23.20
  -4   3  11   52.79    9.10
  -4   3  11   63.79    8.20
   4   3 -11   61.89    9.20
  -4  -3  11   70.69   10.70
   4  -3 -11   63.09    8.50
   4  -3 -11   59.99    9.00
  -5   4  -2  263.17   20.40
   5   4   2  259.47   19.60
   5  -4   2  221.28   17.90
  -5  -4  -2  247.58   18.90
   4   4   3  421.56   25.70
  -4   4  -3  420.66   26.30
  -4  -4  -3  340.17   20.40
   4  -4   3  420.86   24.80
  -4  -4  -3  416.96   24.30
  -3   4  -4  267.47   17.50
  -3   4  -4  259.97   14.60
   3   4   4  274.67   17.70
   3  -4   4  258.17   17.00
  -3  -4  -4  267.67   16.40
  -3  -4  -4  242.78   15.10
  -2   4  -5 1703.63   79.19
   2   4   5 1683.13   80.89
  -2   4  -5 1815.12   81.39
   2  -4   5 1725.73   79.99
  -2  -4  -5 1672.63   79.09
  -2  -4  -5 1760.52   78.99
   1   4   6  850.61   42.10
  -1   4  -6  908.61   43.20
   1   4   6  919.91   44.20
  -1   4  -6  901.71   44.10
  -1  -4  -6  890.91   41.60
   1  -4   6  883.41   42.20
  -1  -4  -6  860.81   42.50
   0   4   7 1070.49   50.49
   0   4   7 1076.89   49.40
   0   4  -7 1004.00   48.50
   0   4  -7 1061.39   50.49
   0  -4   7 1005.30   47.70
   0  -4  -7 1021.80   49.20
   0  -4   7 1047.80   50.29
  -1   4   8  245.38   14.50
   1   4  -8  202.88   18.60
   1   4  -8  238.08   12.90
  -1   4   8  246.18   15.00
   1  -4  -8  231.48   14.90
  -1  -4   8  251.17   16.50
   2   4  -9    2.10    2.70
  -2   4   9    2.70    2.40
  -2   4   9    5.70    2.30
   2  -4  -9    4.80    2.80
  -2  -4   9    5.80    3.40
   3   4 -10    7.10    2.70
  -3   4  10    7.10    3.60
  -3   4  10    9.70    3.30
   3  -4 -10    1.80    2.70
   4   4 -11   -2.80    3.30
  -4   4  11    2.20    4.80
  -4   4  11    2.10    3.60
   4  -4 -11    4.00    4.00
   4  -4 -11    0.10    4.20
  -4  -4  11   10.20    5.10
   5   5   2   45.90    8.70
  -5   5  -2   37.80    8.10
  -5  -5  -2   39.50    8.20
   5  -5   2   40.00    8.30
  -4   5  -3   10.20    4.70
   4   5   3   12.00    4.60
  -4  -5  -3    7.20    3.40
  -4  -5  -3    3.20    2.60
   4  -5   3   12.50    4.00
  -3   5  -4   28.90    3.90
  -3   5  -4   28.70    6.00
   3   5   4   31.70    6.10
   3  -5   4   26.20    5.00
  -3  -5  -4   32.30    5.60
  -3  -5  -4   26.30    4.40
  -2   5  -5   79.09    7.80
  -2   5  -5   66.29    6.40
   2   5   5   71.19    7.50
  -2  -5  -5   74.09    6.40
  -2  -5  -5   70.69    6.90
   2  -5   5   73.49    7.40
   1   5   6  217.98   12.40
  -1   5  -6  203.88   13.10
   1   5   6  208.98   13.80
  -1   5  -6  223.28   14.30
   1   5   6  210.38   12.10
  -1  -5  -6  214.38   11.80
   1  -5   6  194.28   12.30
  -1  -5  -6  188.08   12.60
   0   5   7  651.63   33.30
   0   5  -7  702.63   32.70
   0   5   7  692.03   34.70
   0   5   7  694.13   33.30
   0   5  -7  698.93   34.80
   0  -5  -7  663.93   34.20
   0  -5   7  690.83   32.80
   0  -5   7  691.33   35.50
   1   5  -8  314.97   19.70
   1   5  -8  335.27   16.50
  -1   5   8  328.57   19.20
  -1   5   8  331.17   18.40
  -1  -5   8  351.46   17.10
  -1  -5   8  316.57   23.00
   1  -5  -8  338.37   19.60
   2   5  -9  273.27   13.90
  -2   5   9  254.37   18.20
  -2   5   9  282.97   17.30
   2   5  -9  282.27   17.70
  -2  -5   9  277.77   19.10
   2  -5  -9  278.67   17.20
  -2  -5   9  278.87   14.00
   3   5 -10  231.48   16.00
  -3   5  10  198.78   15.80
  -3   5  10  237.58   15.50
  -3  -5  10  230.08   20.20
   3  -5 -10  252.37   16.30
  -4   5  11   50.19    7.50
  -4   5  11   56.09    9.80
  -4  -5  11   52.99   10.10
   4  -5 -11   47.90    7.20
   4  -5 -11   57.49    8.50
  -5   6  -2  209.58   17.90
   5   6   2  195.58   16.90
   5  -6   2  161.88   15.50
  -5  -6  -2  192.08   15.60
   4   6   3  271.37   19.20
  -4   6  -3  289.97   20.10
  -4  -6  -3  229.58   14.80
  -4  -6  -3  259.47   17.50
   4  -6   3  275.57   18.50
  -3   6  -4  609.04   30.10
   3   6   4  639.24   34.00
  -3   6  -4  632.84   34.30
   3  -6   4  577.84   32.00
  -3  -6  -4  605.24   30.50
  -3  -6  -4  589.14   30.80
   2   6   5 1414.96   70.79
  -2   6  -5 1455.85   68.69
  -2   6  -5 1438.46   66.29
  -2  -6  -5 1378.96   63.49
  -2  -6  -5 1327.97   64.09
   2  -6   5 1407.26   64.89
  -1   6  -6  392.66   21.60
  -1   6  -6  358.26   20.10
   1   6   6  360.96   21.10
   1   6   6  369.26   19.10
   1   6   6  363.46   18.80
  -1  -6  -6  382.26   18.60
   1  -6   6  358.26   19.20
  -1  -6  -6  330.47   19.80
   0   6  -7  685.43   35.80
   0   6   7  682.23   34.00
   0   6   7  700.13   36.00
   0   6  -7  767.82   33.90
   0   6   7  729.13   34.40
   0  -6   7  670.83   32.50
   0  -6   7  731.13   36.10
   0  -6  -7  654.03   34.20
   1   6  -8  135.09    7.40
   1   6  -8  122.79   10.00
  -1   6   8  128.19    9.20
  -1   6   8  125.89   10.30
   1  -6  -8  128.99   10.20
  -1  -6   8  144.29   11.30
  -1  -6   8  130.79    7.70
   2   6  -9   30.70    5.60
  -2   6   9   19.90    4.40
  -2   6   9   16.90    4.10
   2  -6  -9   22.90    4.50
  -2  -6   9   28.50    6.20
  -3   6  10   11.70    3.80
   3   6 -10    6.00    3.70
  -3   6  10    9.60    3.90
  -3  -6  10    5.80    3.60
   3  -6 -10    3.90    2.90
   4  -6 -11    6.00    4.80
  -5   7  -2   72.29   11.40
   5   7   2   71.29   10.80
   5  -7   2   65.29   10.80
  -5  -7  -2   57.89    8.80
  -4   7  -3    8.90    4.30
   4   7   3   -1.70    3.30
  -4  -7  -3    1.30    3.30
   4  -7   3    2.00    3.40
  -3   7  -4    2.90    1.40
   3   7   4    1.00    2.90
  -3   7  -4    2.50    2.60
  -3  -7  -4    0.40    1.70
   3  -7   4    1.80    2.60
  -3  -7  -4    1.30    2.40
  -2   7  -5   23.70    4.00
  -2  -7  -5   21.90    3.70
  -2  -7  -5   21.70    4.00
   2  -7   5   25.00    4.80
   1   7   6   27.30    4.20
   1   7   6   21.00    4.70
   1   7   6   27.70    4.00
  -1   7  -6   28.20    4.90
  -1   7  -6   34.80    6.10
  -1  -7  -6   30.70    4.60
  -1  -7  -6   24.60    4.70
   1  -7   6   22.70    4.10
   0   7  -7  410.56   18.90
   0   7  -7  336.57   20.70
   0   7   7  368.16   18.90
   0   7   7  363.16   19.20
   0   7   7  382.46   21.30
   0  -7   7  372.76   22.20
   0  -7  -7  391.56   21.10
   0  -7   7  359.06   18.90
   1   7  -8  802.72   39.60
  -1   7   8  744.43   37.50
  -1   7   8  820.72   39.80
   1   7  -8  756.22   35.30
  -1  -7   8  690.43   34.00
  -1  -7   8  818.42   40.00
   1  -7  -8  761.92   38.30
   2   7  -9  165.18   12.70
  -2   7   9  156.18   11.70
  -2   7   9  168.48   12.30
  -2  -7   9  179.38   14.60
   2  -7  -9  176.98   12.50
  -3   7  10  193.18   14.60
   3   7 -10  207.18   15.10
  -3   7  10  183.38   14.60
   3  -7 -10  189.88   13.30
  -3  -7  10  178.38   16.00
  -5   8  -2  279.37   20.90
   5   8   2  206.88   18.00
   5  -8   2  218.18   18.20
  -5  -8  -2  222.08   17.30
   4   8   3  338.07   22.00
  -4   8  -3  326.17   22.80
  -4  -8  -3  324.87   19.70
   4  -8   3  310.47   20.60
  -4  -8  -3  272.87   17.50
  -3   8  -4  376.56   23.60
  -3   8  -4  385.96   19.70
   3   8   4  404.46   23.60
   3  -8   4  342.47   21.80
  -3  -8  -4  395.06   20.90
  -3  -8  -4  363.86   22.70
  -2   8  -5  856.81   42.50
   2   8   5  901.51   45.10
  -2   8  -5  921.41   45.50
  -2  -8  -5  882.91   42.80
   2  -8   5  866.41   42.80
  -2  -8  -5  850.31   41.00
  -1   8  -6  760.12   40.00
   1   8   6  860.11   36.50
  -1   8  -6  755.62   38.40
   1   8   6  716.03   39.30
   1   8   6  806.32   36.70
  -1  -8  -6  695.63   35.20
   1  -8   6  711.73   34.50
   0   8   7  603.04   31.20
   0   8   7  684.73   33.80
   0   8  -7  734.53   30.90
   0   8   7  538.95   31.30
   0   8  -7  663.73   33.20
   0  -8  -7  676.63   34.30
   0  -8   7  686.53   35.90
   0  -8   7  663.33   31.90
  -1   8   8   23.70    3.70
   1   8  -8   19.10    4.60
  -1   8   8   20.30    5.30
  -1  -8   8   29.00    6.10
   2   8  -9  114.39   10.40
  -2   8   9  130.39   10.80
  -2   8   9  120.59   11.30
   2  -8  -9  117.39   10.10
  -2  -8   9  125.89   12.00
  -3   8  10    4.20    3.20
   3   8 -10   -0.20    2.70
  -3   8  10    1.20    3.00
  -3  -8  10   -0.50    3.60
   3  -8 -10    0.00    2.40
  -5   9  -2   80.19   12.60
   5   9   2   81.89   12.10
  -5  -9  -2   75.19    9.30
   5  -9   2   57.59   10.10
   4   9   3    3.40    3.10
  -4   9  -3   10.00    4.00
   4  -9   3    4.50    3.80
  -4  -9  -3    5.60    2.80
  -4  -9  -3    7.30    3.20
  -3   9  -4   57.49    5.00
   3   9   4   64.09    8.10
  -3   9  -4   51.79    7.90
   3  -9   4   53.39    7.90
  -3  -9  -4   42.90    5.50
  -3  -9  -4   48.40    6.20
  -2   9  -5    5.20    2.40
  -2   9  -5   -0.60    1.70
   2   9   5    7.00    3.40
   2   9   5    5.60    2.30
   2  -9   5    1.30    2.10
  -2  -9  -5    3.50    1.70
  -2  -9  -5    3.60    2.50
  -1   9  -6  221.28   14.00
   1   9   6  218.88   11.90
  -1   9  -6  236.18   15.60
   1   9   6  226.58   15.00
  -1  -9  -6  201.98   13.50
   1  -9   6  211.38   12.60
   0   9  -7  511.05   27.10
   0   9   7  470.35   26.90
   0   9   7  495.25   24.00
   0   9   7  466.85   23.60
   0   9  -7  523.35   24.20
   0  -9  -7  465.25   26.10
   0  -9   7  470.35   23.90
   0  -9   7  547.65   30.70
   1   9  -8  693.23   35.20
  -1   9   8  646.24   32.40
  -1   9   8  659.43   35.10
  -1  -9   8  690.63   36.20
   1  -9  -8  622.64   33.90
   2   9  -9  310.07   20.70
  -2   9   9  364.56   21.50
   2  -9  -9  317.77   19.70
  -2  -9   9  340.57   22.50
  -3   9  10  141.49   12.40
  -3   9  10  159.78   13.30
   3   9 -10  159.88   13.40
   3  -9 -10  174.98   12.70
  -3  -9  10  148.59   14.80
   5  10   2  251.87   19.40
  -5  10  -2  254.57   21.20
  -5 -10  -2  197.38   16.40
   5 -10   2  236.48   18.30
  -4  10  -3  341.37   27.90
   4  10   3  303.97   21.30
   4 -10   3  290.47   23.70
  -4 -10  -3  273.87   17.40
  -4 -10  -3  290.47   18.20
   3  10   4  325.17   20.50
  -3  10  -4  314.07   16.70
  -3  10  -4  310.77   20.70
  -3 -10  -4  270.47   17.20
  -3 -10  -4  289.77   16.60
   3 -10   4  273.57   18.00
   2  10   5  549.05   29.50
   2  10   5  546.95   25.80
  -2  10  -5  524.55   29.70
  -2  10  -5  485.55   26.60
  -2 -10  -5  518.05   25.10
  -2 -10  -5  515.15   27.20
   2 -10   5  471.25   31.40
  -1  10  -6  153.78   10.90
   1 -10   6  141.99    9.50
  -1 -10  -6  133.69   15.20
   0  10   7 1239.58   58.99
   0  10  -7 1352.06   66.19
   0  10  -7 1365.46   59.79
   0 -10   7 1235.08   57.59
   0 -10   7 1304.47   62.09
   0 -10   7 1212.98   56.59
  -1  10   8    2.10    1.50
   1  10  -8    1.90    2.40
  -1  10   8    6.00    3.10
   1 -10  -8    3.30    2.40
  -1 -10   8    2.60    2.40
   2  10  -9   79.69    8.70
  -2  10   9   82.49    8.90
  -2  10   9   70.99    8.70
  -2 -10   9   52.79    8.70
   2 -10  -9   59.49    7.00
   3  10 -10    0.50    3.50
  -3  10  10   -4.80    2.50
  -3  10  10    3.30    3.20
   3 -10 -10    4.30    3.10
  -3 -10  10    3.50    3.90
  -5  11  -2   56.49   10.70
   5  11   2   51.49    9.70
  -5 -11  -2   38.40    7.30
   5 -11   2   45.00    8.50
  -5 -11  -2   44.30    6.80
   4  11   3    5.90    4.20
  -4  11  -3    5.70    4.90
  -4 -11  -3    0.60    2.40
  -4 -11  -3    1.10    2.90
   4 -11   3    4.00    3.80
  -3  11  -4   23.90    5.70
  -3  11  -4   22.90    3.70
   3  11   4   10.80    4.40
   3 -11   4   21.70    5.20
  -3 -11  -4   19.90    4.90
  -3 -11  -4   20.50    4.10
  -2  11  -5   58.49    7.20
   2  11   5   55.79    8.00
   2  11   5   47.70    4.70
  -2  11  -5   49.70    5.70
  -2 -11  -5   45.30    4.50
  -2 -11  -5   36.80    6.20
   2 -11   5   53.69    8.10
   1  11   6  394.96   23.00
  -1  11  -6  393.26   21.80
  -1  11  -6  382.26   23.30
   1 -11   6  384.16   22.80
   1 -11   6  371.66   20.20
  -1 -11  -6  388.16   21.70
   0  11   7  515.25   29.10
   0  11  -7  552.44   29.00
   0 -11  -7  520.45   28.00
   0 -11   7  562.94   30.40
   0 -11   7  499.65   26.40
   0 -11   7  528.15   25.30
  -1  11   8  107.49    7.60
   1  11  -8  116.29   10.20
  -1  11   8  106.79   10.00
  -1 -11   8  109.79   10.60
   1 -11  -8   91.99    8.80
  -2  11   9  326.47   19.20
   2  11  -9  347.87   21.30
  -2  11   9  304.97   20.80
  -2 -11   9  354.86   23.70
   2 -11  -9  356.16   21.30
  -3  11  10  168.48   14.20
  -3  11  10  163.28   13.30
   3 -11 -10  147.39   11.90
  -3 -11  10  169.58   15.30
  -5  12  -2  155.88   16.00
   5  12   2  136.39   14.70
   5 -12   2  128.99   13.10
  -5 -12  -2  101.19   10.40
  -5 -12  -2  119.29   12.00
  -4  12  -3  353.16   24.20
   4  12   3  334.97   22.70
  -4 -12  -3  292.87   18.00
   4 -12   3  271.17   19.20
  -4 -12  -3  256.07   17.40
   3  12   4  566.94   32.00
  -3  12  -4  570.64   32.50
  -3  12  -4  541.45   27.50
   3 -12   4  501.65   28.20
  -3 -12  -4  504.35   26.20
  -3 -12  -4  500.65   27.60
  -2  12  -5 1018.40   51.39
   2  12   5 1012.10   46.30
   2  12   5  985.20   50.69
  -2  12  -5  995.00   48.10
  -2 -12  -5  915.31   47.50
   2 -12   5  923.51   47.00
  -2 -12  -5 1046.70   44.90
   1  12   6  101.59    9.50
  -1  12  -6  109.79    9.00
  -1  12  -6  103.79    9.90
   1 -12   6  103.69    7.80
   1 -12   6  106.39   10.00
  -1 -12  -6  101.29    8.90
   0  12  -7  737.33   38.90
   0  12   7  784.72   39.80
   0 -12   7  726.33   34.30
   0 -12  -7  702.03   36.90
   0 -12   7  722.23   34.60
   0 -12   7  774.92   39.60
  -1  12   8  121.89   11.30
  -1  12   8  123.49    8.40
   1  12  -8  145.99   11.50
  -1 -12   8  109.59   11.10
   1 -12  -8  120.29   10.10
   2  12  -9   71.29    8.70
  -2  12   9   66.29    8.70
  -2  12   9   67.59    6.90
   2 -12  -9   68.29    7.60
  -2 -12   9   77.39   10.10
   3  12 -10    4.40    3.90
  -3  12  10   -3.40    2.50
   3 -12 -10   -0.30    2.40
  -3 -12  10   -2.30    2.70
  -4  13  -3   -1.00    3.00
   4  13   3    1.40    3.90
   4 -13   3    4.60    3.40
  -4 -13  -3    0.00    2.20
  -4 -13  -3   -0.50    2.60
  -3  13  -4    1.10    2.70
  -3  13  -4    9.10    2.60
   3  13   4    8.20    3.70
  -3 -13  -4    3.30    3.00
   3 -13   4    4.20    3.00
  -3 -13  -4   -0.30    2.10
  -2  13  -5  201.18   13.40
  -2  13  -5  218.18   16.30
   2  13   5  228.68   16.10
   2 -13   5  194.78   13.00
  -2 -13  -5  171.78   10.70
  -2 -13  -5  190.78   13.50
  -1  13  -6   74.49    7.70
  -1  13  -6   88.29    9.50
   1  13   6   74.59    8.20
  -1 -13  -6   56.09    6.90
   1 -13   6   83.49    8.70
   1 -13   6   69.39    6.30
   0  13   7  234.48   16.50
   0  13  -7  246.48   16.30
   0 -13  -7  225.38   15.10
   0 -13   7  247.78   17.30
   0 -13   7  235.28   12.80
   0 -13   7  239.58   12.80
   1  13  -8  615.64   32.70
  -1  13   8  556.34   28.40
  -1  13   8  606.54   33.20
   1 -13  -8  596.34   29.00
   1 -13  -8  564.14   31.20
  -1 -13   8  608.14   34.10
  -2  13   9  145.79   13.10
   2  13  -9  161.28   13.20
  -2  13   9  133.39   10.70
   2 -13  -9  170.98   12.30
  -2 -13   9  152.68   14.30
  -3  13  10  133.09   13.60
   3  13 -10  188.98   15.00
  -3  13  10  142.39   12.20
  -3 -13  10  172.28   16.10
   3 -13 -10  169.38   13.10
  -4  14  -3  243.18   19.20
   4  14   3  230.48   18.10
   4 -14   3  200.08   16.10
  -4 -14  -3  197.98   15.10
  -4 -14  -3  225.98   14.90
   3  14   4  285.37   19.80
  -3  14  -4  298.87   16.40
  -3  14  -4  298.67   20.90
   3 -14   4  243.18   17.10
  -3 -14  -4  264.37   17.20
  -3 -14  -4  258.87   15.10
   2  14   5 1111.19   53.69
  -2  14  -5 1007.50   50.69
  -2  14  -5 1058.59   54.29
  -2 -14  -5 1041.00   49.50
   2 -14   5  937.41   48.20
  -1  14  -6 1165.98   56.89
  -1  14  -6 1191.18   58.99
   1  14   6 1142.99   57.69
   1 -14   6 1139.19   52.29
  -1 -14  -6 1091.49   53.99
   1 -14   6 1083.09   55.59
   0  14  -7  134.69   11.50
   0  14   7  144.29   12.10
   0 -14   7  113.39    7.60
   0 -14  -7  123.39   10.20
   0 -14   7  132.79    8.10
   0 -14   7  133.69   12.20
   1  14  -8  156.08   13.10
  -1  14   8  160.38    9.60
  -1  14   8  173.38   13.90
   1 -14  -8  175.48   12.90
   1 -14  -8  173.88   10.50
  -1 -14   8  152.38   14.10
  -2  14   9   30.10    5.20
   2  14  -9   33.30    6.50
  -2  14   9   38.80    7.60
  -2 -14   9   35.10    7.70
   2 -14  -9   40.70    6.30
  -3  14  10    1.00    3.60
   3  14 -10    2.40    4.00
  -3  14  10   -0.40    3.70
  -3 -14  10    4.80    4.80
  -4  15  -3    2.50    3.90
   4  15   3   -1.30    3.60
  -4 -15  -3    1.10    2.40
  -4 -15  -3   -1.90    3.10
   4 -15   3   -1.70    2.50
   3  15   4   85.19    9.70
  -3  15  -4   70.59    6.40
  -3  15  -4   65.59   10.30
  -3 -15  -4   60.29    7.80
  -3 -15  -4   60.09    6.20
   3 -15   4   69.49    8.80
  -2  15  -5  287.47   17.10
   2  15   5  265.27   18.60
  -2  15  -5  277.17   19.60
   2 -15   5  260.67   16.50
  -2 -15  -5  258.77   17.10
  -1  15  -6  339.47   20.60
   1  15   6  350.76   21.80
  -1  15  -6  355.26   22.80
   1 -15   6  316.77   17.70
   1 -15   6  311.87   20.90
  -1 -15  -6  319.07   19.50
   0  15  -7   77.29    8.30
   0  15   7   69.89    8.50
   0 -15   7   55.19    5.00
   0 -15   7   62.09    9.80
   0 -15   7   54.99    4.70
   0 -15  -7   54.59    6.70
   1  15  -8  238.58   16.80
  -1  15   8  228.58   17.00
   1 -15  -8  212.58   15.10
  -1 -15   8  241.38   17.80
  -2  15   9  138.09   10.20
   2  15  -9  126.89   12.00
  -2  15   9  119.69   12.60
   2 -15  -9  110.49   10.30
  -2 -15   9  143.19   18.50
  -3  15  10  246.88   17.40
   3  15 -10  263.57   19.60
  -3  15  10  256.27   19.80
  -3 -15  10  246.48   21.20
   3 -15 -10  291.77   18.20
  -4  16  -3  320.87   23.40
  -4 -16  -3  290.37   17.80
   4 -16   3  287.77   20.40
  -4 -16  -3  261.97   18.60
   3  16   4  611.74   35.90
  -3  16  -4  653.53   37.20
  -3  16  -4  662.53   32.10
  -3 -16  -4  561.34   31.80
  -3 -16  -4  586.64   28.90
   3 -16   4  573.54   32.10
  -2  16  -5   72.79    9.10
   2  16   5   55.09    8.60
  -2  16  -5   70.79    7.10
   2 -16   5   64.39    7.30
  -2 -16  -5   61.09    7.60
   1  16   6  177.38   14.00
  -1  16  -6  191.78   15.30
  -1  16  -6  178.78   13.50
  -1 -16  -6  160.08   12.40
   1 -16   6  153.28   13.20
   1 -16   6  160.48   10.60
   0  16  -7  402.16   25.00
   0  16   7  447.86   26.00
   0 -16   7  403.96   19.70
   0 -16   7  377.56   19.40
   0 -16   7  383.06   24.60
   0 -16  -7  382.86   22.70
   1  16  -8  238.88   17.30
  -1  16   8  228.38   17.40
  -1 -16   8  232.08   17.60
   1 -16  -8  211.88   15.30
   2  16  -9   -1.50    3.90
  -2  16   9    5.30    4.40
  -2  16   9    9.90    3.50
  -2 -16   9    3.40    4.20
   2 -16  -9    4.00    3.60
   3  16 -10    6.90    4.00
  -3  16  10    9.00    3.90
  -3  16  10   -3.10    3.60
   3 -16 -10    4.50    3.60
  -3 -16  10    0.90    3.90
   4  17   3    4.30    4.40
  -4  17  -3   -1.40    3.90
  -4 -17  -3    7.20    3.30
  -4 -17  -3   -0.80    3.00
   4 -17   3    2.00    3.20
  -3  17  -4   10.50    3.20
  -3  17  -4    9.20    3.60
   3  17   4   14.80    5.40
  -3 -17  -4    6.20    2.70
  -3 -17  -4    2.90    3.40
   3 -17   4    3.10    3.40
   2  17   5   46.60    7.60
  -2  17  -5   54.89    9.30
  -2 -17  -5   37.70    6.60
   2 -17   5   43.30    6.80
  -1  17  -6  132.39   12.70
  -1  17  -6  137.89   11.70
   1  17   6  145.79   12.40
   1 -17   6  130.69    9.40
   1 -17   6  113.39   11.80
  -1 -17  -6  147.89   11.70
   0  17   7  105.89   10.80
   0  17  -7  108.49   10.50
   0 -17   7   87.09   10.00
   0 -17   7   89.09    6.40
   0 -17  -7   78.19    8.30
   0 -17   7   84.19    6.50
   1  17  -8  355.86   23.50
  -1  17   8  381.26   24.30
  -1 -17   8  365.86   23.90
   1 -17  -8  317.97   20.50
   2  17  -9  166.28   14.50
  -2  17   9  173.78   15.60
  -2  17   9  157.68   11.30
   2 -17  -9  164.78   12.80
  -2 -17   9  133.29   14.10
   3  17 -10  125.39   13.10
  -3  17  10  127.59   13.80
  -3  17  10  118.59   11.70
  -3 -17  10  127.49   14.30
   3 -17 -10  117.49   11.00
   4  18   3  136.19   14.30
  -4  18  -3  134.69   14.80
  -4 -18  -3  105.99   10.90
  -4 -18  -3  113.99    9.70
   4 -18   3  100.39   11.60
  -3  18  -4  282.67   16.60
   3  18   4  273.47   20.00
  -3 -18  -4  246.88   13.90
  -3 -18  -4  219.38   16.70
   3 -18   4  250.47   17.50
  -2  18  -5  593.74   30.70
   2  18   5  535.35   32.10
  -2  18  -5  566.64   33.60
  -2 -18  -5  530.85   30.40
   2 -18   5  560.94   29.50
  -1  18  -6  330.27   22.00
  -1  18  -6  316.17   20.00
   1  18   6  295.77   20.30
  -1 -18  -6  272.87   17.90
   1 -18   6  291.27   16.40
   1 -18   6  257.17   19.20
   0  18   7  146.59   13.10
   0  18  -7  156.18   13.10
   0 -18   7  128.69    8.10
   0 -18   7  120.89    8.20
   0 -18   7  129.59   12.30
   0 -18  -7  122.19   10.80
   1  18  -8   55.49    8.90
  -1  18   8   54.99    9.20
  -1 -18   8   58.09   10.00
   1 -18  -8   57.09    8.00
   2  18  -9   55.09    8.90
  -2  18   9   64.59   10.80
  -2  18   9   44.50    5.90
  -2 -18   9   46.00    9.60
   2 -18  -9   36.30    6.70
  -3  18  10    1.60    4.20
  -3  18  10   -0.40    4.20
   3  18 -10    3.10    4.60
  -3 -18  10   -2.80    4.40
   4  19   3   29.20    7.50
  -4  19  -3   32.10    8.40
  -4 -19  -3   23.50    4.80
  -4 -19  -3   13.60    5.30
   4 -19   3   27.10    7.30
   3  19   4    4.70    4.40
  -3  19  -4    1.30    2.70
  -3  19  -4   -4.60    2.60
  -3 -19  -4    2.60    2.10
  -2  19  -5   25.50    4.90
   2  19   5   28.90    6.10
  -2  19  -5   17.70    5.60
   2 -19   5   19.40    4.70
  -2 -19  -5   25.60    6.20
  -1  19  -6   23.80    5.40
   1  19   6   30.90    6.70
   1 -19   6   22.30    4.30
  -1 -19  -6   22.30    5.10
   1 -19   6   20.70    5.70
   0  19   7  146.09   13.40
   0  19  -7  160.68   13.30
   0 -19   7  145.79   12.90
   0 -19   7  120.39    8.10
   0 -19  -7  117.19   10.80
  -1  19   8  342.47   23.50
   1  19  -8  335.57   22.90
   1 -19  -8  325.77   20.50
  -1 -19   8  328.67   23.20
  -2  19   9  179.78   16.50
   2  19  -9  173.18   15.40
  -2 -19   9  170.38   16.30
   2 -19  -9  175.98   13.70
  -4  20  -3  182.38   17.50
   4  20   3  178.18   16.80
  -4 -20  -3  172.78   11.50
  -4 -20  -3  128.19   13.30
   4 -20   3  130.59   14.40
  -3  20  -4  266.67   20.80
   3  20   4  260.27   19.70
  -3  20  -4  268.67   16.40
  -3 -20  -4  230.58   17.30
   3 -20   4  230.98   17.10
   2  20   5  484.25   30.20
  -2  20  -5  528.85   28.60
  -2  20  -5  534.85   32.10
  -2 -20  -5  476.05   27.20
   2 -20   5  424.36   25.10
   1  20   6   55.29    8.80
  -1  20  -6   56.39    8.50
  -1 -20  -6   54.19    8.90
   1 -20   6   68.89   10.50
   1 -20   6   83.39   12.10
   0  20  -7  230.78   17.50
   0  20   7  232.78   17.30
   0 -20   7  189.58   11.50
   0 -20  -7  198.18   15.10
   0 -20   7  233.18   17.50
  -1  20   8   58.09   10.30
   1  20  -8   58.09   10.00
  -1 -20   8   42.80    8.60
   1 -20  -8   30.70    6.00
  -2  20   9   24.50    7.80
   2  20  -9   23.10    6.90
   2 -20  -9   35.20    6.90
  -2 -20   9   29.00    7.30
  -3  21  -4   -5.10    2.80
   3 -21   4   -1.50    3.20
  -3 -21  -4    2.30    3.30
  -2  21  -5   34.80    6.00
   2  21   5   22.70    5.80
  -2  21  -5   41.20    8.00
  -2 -21  -5   26.80    6.60
   2 -21   5   18.50    4.50
   1  21   6  119.89   11.70
  -1  21  -6   95.49   10.40
   1 -21   6   90.99   11.20
  -1 -21  -6   87.89    9.80
   1 -21   6  113.99    8.90
   0  21   7  200.48   16.60
   0  21  -7  200.48   16.30
   0 -21   7  178.58   15.70
   0 -21   7  177.18   10.80
   0 -21  -7  188.88   14.60
  -1  21   8  105.09   12.40
   1  21  -8  127.69   12.70
  -1 -21   8   89.29   17.30
   1 -21  -8   84.79    9.50
  -2  21   9  126.09   14.30
   2  21  -9  143.49   14.30
  -2 -21   9  137.59   14.90
   2 -21  -9  124.39   11.70
  -3  22  -4  172.38   16.20
   3  22   4  188.68   16.30
   3 -22   4  158.48   14.20
   3 -22   4  159.88   12.20
  -3 -22  -4  184.68   15.10
  -2  22  -5  309.07   19.80
  -2  22  -5  323.97   29.70
   2  22   5  289.97   21.30
  -2 -22  -5  280.57   19.30
   2 -22   5  259.87   17.40
  -1  22  -6  177.88   14.50
   1  22   6  189.38   15.80
   1 -22   6  162.38   11.60
   1 -22   6  176.78   15.40
   0  22   7  424.06   36.30
   0  22  -7  456.55   28.50
   0 -22  -7  392.66   24.80
   0 -22   7  402.46   20.70
   0 -22   7  430.56   27.10
   1  22  -8   14.10    5.40
  -1  22   8    9.00    5.30
  -1 -22   8   17.00    5.70
   1 -22  -8   10.90    4.00
   2  22  -9    2.60    3.60
  -2  22   9   10.20    5.50
   2 -22  -9   23.90    6.70
  -2 -22   9   10.10    5.90
  -3  23  -4    1.70    3.60
   3  23   4   12.80    5.50
  -3  23  -4   -2.20    2.60
   3 -23   4   -5.50    3.40
   3 -23   4   -6.60    2.80
  -3 -23  -4   -0.70    3.40
  -2  23  -5   24.10    4.90
   2  23   5   25.10    7.80
  -2  23  -5   12.80    6.40
   2 -23   5   22.80    6.90
  -2 -23  -5   19.70    5.90
   2 -23   5   33.10    6.20
  -1  23  -6   29.80    6.50
   1 -23   6   34.80    5.40
   1 -23   6   34.10    8.00
  -1 -23  -6   31.20    6.90
   0  23   7  123.99   12.60
   0  23  -7   98.09   11.10
   0 -23   7  101.09   12.80
   0 -23   7  104.79    7.70
   0 -23  -7  106.09   11.60
   1  23  -8  102.19   11.80
  -1  23   8  100.49   12.20
   1 -23  -8   71.39   11.50
  -1 -23   8   92.89   11.20
  -2  23   9   97.39   12.60
   2  23  -9   72.69   11.60
  -2 -23   9   84.29   13.30
   2 -23  -9   89.59   10.00
  -3  24  -4  166.08   16.40
   3  24   4  163.68   15.40
   3 -24   4  117.19   12.70
  -3 -24  -4  125.39   13.50
   3 -24   4  134.99   10.60
  -2  24  -5  370.36   25.80
   2  24   5  356.96   24.20
  -2  24  -5  352.86   22.90
   2 -24   5  327.67   23.70
   2 -24   5  296.07   20.00
  -2 -24  -5  351.56   22.50
   1  24   6  267.07   19.80
  -1  24  -6  260.57   19.30
   1 -24   6  223.98   23.10
  -1 -24  -6  235.58   17.40
   1 -24   6  229.68   14.70
   0  24  -7  167.58   15.00
   0  24   7  153.38   15.10
   0 -24  -7  144.49   13.20
   0 -24   7  136.69   14.10
   0 -24   7  143.79    9.30
  -1  24   8   32.00    7.80
   1  24  -8   20.10    6.30
  -1 -24   8   36.60    8.00
   3  25   4   -0.10    5.00
  -3 -25  -4   -5.10    3.80
   3 -25   4    0.10    3.80
   3 -25   4   -5.90    2.80
  -2  25  -5   11.10    5.00
   2  25   5   12.40    5.70
  -2  25  -5   12.50    5.40
   2 -25   5    2.20    4.00
   2 -25   5    0.70    5.40
  -2 -25  -5    5.90    4.60
  -1  25  -6   50.59   12.30
   1  25   6   54.69    9.80
   1 -25   6   66.49   10.80
  -1 -25  -6   41.60    8.00
   1 -25   6   50.39    6.50
   0  25  -7  116.79   13.40
   0  25   7  126.49   12.90
   0 -25   7   93.29    7.30
   0 -25   7   98.79   11.70
   0 -25  -7  106.69   11.50
  -1  25   8  103.09   13.50
   1  25  -8  111.69   13.50
   1 -25  -8   76.39    9.60
  -1 -25   8   98.29   11.80
  -2  26  -5  165.88   15.90
  -2  26  -5  151.28   14.00
   2  26   5  159.98   14.90
   2 -26   5  122.99   12.60
  -2 -26  -5  137.39   13.60
   2 -26   5  114.39   14.20
  -1  26  -6   69.09   10.60
   1  26   6  104.49   11.00
   1 -26   6   62.39   11.30
   1 -26   6   56.09    7.70
  -1 -26  -6   63.39    9.80
   0  26   7  106.09   12.10
   0  26  -7   99.59   12.70
   0 -26  -7  109.09   12.00
   0 -26   7  115.29   12.80
   1  26  -8   24.20    7.70
  -1  26   8   22.00    7.40
  -1 -26   8   27.20    7.00
   1 -26  -8   13.90    4.60
  -2  27  -5    3.70    4.90
   2  27   5   -2.20    4.30
   2 -27   5    1.40    4.10
   2 -27   5   -5.00    3.70
   2 -27   5    4.50    3.90
  -2 -27  -5    1.10    4.40
  -1  27  -6   22.60    7.70
   1  27   6   30.50    7.20
  -1 -27  -6   23.20    6.40
   1 -27   6   24.80    7.50
   1 -27   6   21.30    4.80
   0  27   7   56.19    9.50
   0  27  -7   91.69   11.30
   0 -27  -7   62.69   10.80
   0 -27   7   84.59   10.90
  -1  28  -6  157.78   16.10
   1  28   6  172.08   16.30
   1 -28   6  144.99   11.70
   1 -28   6  144.49   15.10
  -1 -28  -6  165.38   15.60
   0  28  -7   49.00   10.00
   0  28   7   65.19   10.90
   0 -28  -7   52.49    9.60
   0 -28   7   40.50    8.90
  -5   0  -3  352.66   24.50
   5   0   3  355.06   24.30
  -4   0  -4  304.27   17.80
  -4   0  -4  344.87   22.00
   4   0   4  361.86   22.60
  -3   0  -5  304.47   19.40
  -3   0  -5  315.07   17.70
   3   0   5  314.97   20.10
  -2   0  -6  154.88   10.80
  -2   0  -6  151.28   11.20
  -1   0  -7  239.58   15.40
   1   0   7  251.17   15.60
  -1   0  -7  269.87   15.60
   1   0   7  253.97   15.70
   0   0   8  130.49    9.70
   0   0   8  119.99    9.00
   0   0  -8  119.89    9.60
   1   0  -9    2.00    2.70
  -1   0   9    5.60    2.30
  -1   0   9    9.40    3.70
  -2   0  10   57.99    6.20
  -2   0  10   62.49    7.90
   2   0 -10   49.00    7.60
  -3   0  11    2.90    3.60
   3   0 -11    7.40    3.30
  -3   0  11    4.50    2.90
  -5   1  -3   13.70    5.90
   5   1   3   12.40    5.20
  -5  -1  -3   15.00    5.20
   5  -1   3   14.80    5.70
  -4   1  -4   37.60    4.80
   4   1   4   54.09    8.50
  -4   1  -4   41.30    7.50
  -4  -1  -4   40.30    5.10
   4  -1   4   60.29    9.50
  -4  -1  -4   40.90    7.20
  -3   1  -5  296.37   17.10
  -3   1  -5  316.77   19.10
   3   1   5  277.17   19.10
  -3  -1  -5  282.37   16.70
   3  -1   5  292.47   18.90
  -3  -1  -5  293.47   18.40
  -2   1  -6  156.18   11.10
  -2   1  -6  170.78   11.90
   2   1   6  162.38   13.80
  -2  -1  -6  167.48   11.50
  -2  -1  -6  155.08   11.10
   1   1   7  617.14   32.20
  -1   1  -7  663.43   32.40
  -1   1  -7  622.14   32.10
   1   1   7  605.44   31.90
   1  -1   7  655.83   33.40
   1  -1   7  681.43   33.10
  -1  -1  -7  638.74   32.60
  -1  -1  -7  614.04   32.70
   0   1   8  489.45   25.70
   0   1  -8  465.35   26.10
   0   1   8  508.55   26.10
   0  -1   8  468.45   25.60
   0  -1   8  482.85   24.70
   0  -1  -8  470.45   25.70
   1   1  -9 1171.78   55.99
  -1   1   9 1109.59   55.79
  -1   1   9 1170.38   54.79
  -1  -1   9 1107.19   58.89
   1  -1  -9 1107.59   55.09
  -1  -1   9 1191.98   53.79
  -2   1  10  258.57   15.60
   2   1 -10  245.88   16.80
  -2   1  10  267.57   17.80
  -2  -1  10  243.88   14.50
   2  -1 -10  255.37   16.60
  -2  -1  10  244.18   17.30
   3   1 -11  129.69   11.90
  -3   1  11  135.79   15.10
  -3  -1  11  133.99   13.60
  -3  -1  11  143.69   10.00
   3  -1 -11  155.28   12.60
   5   2   3  173.48   15.90
  -5   2  -3  153.38   15.00
  -5  -2  -3  173.98   15.70
   5  -2   3  191.88   16.40
   4   2   4  389.46   25.00
  -4   2  -4  391.96   24.90
  -4  -2  -4  405.16   24.20
   4  -2   4  390.76   25.10
  -4  -2  -4  365.16   20.60
  -3   2  -5  379.26   20.40
  -3   2  -5  367.76   22.50
   3   2   5  375.96   23.10
  -3  -2  -5  372.36   20.70
  -3  -2  -5  360.56   21.80
   3  -2   5  392.06   22.90
  -2   2  -6  439.26   24.00
  -2   2  -6  438.16   25.00
   2   2   6  472.55   25.70
  -2  -2  -6  454.25   23.10
   2  -2   6  407.96   29.80
  -2  -2  -6  378.56   22.20
   1   2   7  122.19    9.90
   1   2   7  133.39    9.70
  -1   2  -7  130.49    9.90
  -1   2  -7  126.09    9.80
   1  -2   7  109.59    9.40
   1  -2   7  130.59    9.30
  -1  -2  -7  121.89    9.30
  -1  -2  -7  120.39    9.00
   0   2   8    5.70    2.40
   0   2   8    3.30    2.10
   0   2  -8    4.50    2.10
   0  -2   8    4.10    2.50
   0  -2  -8    4.10    2.60
   0  -2   8    7.70    2.20
   1   2  -9    5.90    3.30
  -1   2   9    8.30    3.10
  -1   2   9   13.50    3.20
  -1  -2   9   10.70    2.70
   1  -2  -9    8.20    3.30
  -1  -2   9    7.00    3.30
  -2   2  10   13.70    3.60
   2   2 -10   14.50    4.40
  -2   2  10   22.30    5.00
   2  -2 -10   18.70    4.70
  -2  -2  10   15.40    4.50
  -2  -2  10   24.90    4.00
   3   2 -11   29.30    5.60
  -3   2  11   26.90    5.20
  -3  -2  11   25.80    6.90
  -3  -2  11   37.70    4.60
   3  -2 -11   31.70    6.40
  -5   3  -3   -3.40    2.70
   5   3   3   -2.70    3.70
  -5  -3  -3   -1.00    3.20
   5  -3   3    0.00    3.80
   4   3   4  156.88   13.90
  -4   3  -4  157.28   13.80
  -4  -3  -4  136.29   10.00
  -4  -3  -4  138.49   12.00
   4  -3   4  145.89   13.20
  -3   3  -5   52.39    5.70
   3   3   5   69.69    8.00
  -3   3  -5   54.89    7.00
   3  -3   5   42.50    7.20
  -3  -3  -5   57.49    6.20
  -3  -3  -5   66.39    7.20
  -2   3  -6  359.66   20.20
   2   3   6  326.07   20.10
  -2   3  -6  304.37   18.40
  -2  -3  -6  298.17   17.70
  -2  -3  -6  309.57   17.70
  -1   3  -7  911.11   44.50
   1   3   7  920.31   44.70
  -1   3  -7  885.71   43.90
   1   3   7  867.31   43.30
  -1  -3  -7  828.72   42.80
  -1  -3  -7  937.81   42.70
   1  -3   7  855.11   42.70
   1  -3   7  895.01   44.00
   0   3   8  361.56   20.20
   0   3   8  365.66   19.70
   0   3  -8  332.87   22.70
   0  -3   8  350.36   21.10
   0  -3   8  372.36   19.70
   0  -3  -8  365.56   22.50
   1   3  -9  817.52   42.10
  -1   3   9  808.22   41.60
  -1   3   9  875.81   41.60
   1  -3  -9  738.73   39.10
  -1  -3   9  799.12   37.20
  -1  -3   9  778.12   40.20
  -2   3  10   71.49    8.00
   2   3 -10   73.79    8.20
  -2   3  10   77.09    7.40
  -2  -3  10   79.89    8.90
   2  -3 -10   81.39    8.30
  -2  -3  10   74.49    6.20
  -3   3  11  176.58   12.70
   3   3 -11  191.78   14.60
  -3   3  11  162.78   17.10
   3  -3 -11  192.18   14.10
  -3  -3  11  189.88   16.00
   5   4   3  146.39   14.10
  -5   4  -3  122.79   13.90
   5  -4   3  125.09   13.50
  -5  -4  -3  125.49   12.70
   4   4   4  718.13   39.80
  -4   4  -4  727.43   40.10
  -4  -4  -4  651.93   34.10
   4  -4   4  700.73   38.40
  -4  -4  -4  698.63   37.20
   3   4   5  165.18   13.30
  -3   4  -5  171.48   13.30
  -3   4  -5  166.68   10.90
  -3  -4  -5  167.78   11.60
  -3  -4  -5  170.68   12.40
   3  -4   5  163.08   13.20
  -2   4  -6  389.56   21.30
   2   4   6  388.36   22.70
  -2  -4  -6  381.36   21.10
  -2  -4  -6  383.56   20.70
   2  -4   6  342.77   26.90
   1   4   7  162.98   10.80
  -1   4  -7  156.88   11.60
   1   4   7  166.38   12.00
  -1   4  -7  154.28   11.30
  -1  -4  -7  147.39   11.00
   1  -4   7  157.18   11.70
  -1  -4  -7  150.68   10.20
   1  -4   7  159.18   10.70
   0   4   8  465.15   24.90
   0   4   8  449.36   24.00
   0  -4   8  479.75   26.60
   0  -4   8  468.35   24.20
   1   4  -9    6.90    2.20
  -1   4   9   12.80    3.80
  -1   4   9   13.40    3.60
   1   4  -9   10.30    3.20
  -1  -4   9   16.80    3.10
   1  -4  -9   10.80    3.60
  -1  -4   9   10.00    3.80
  -2   4  10   56.99    8.20
   2   4 -10   42.50    5.10
   2   4 -10   52.29    7.50
  -2   4  10   47.70    8.00
   2  -4 -10   56.59    7.00
  -2  -4  10   57.29    4.80
  -2  -4  10   44.20    7.80
  -3   4  11   48.80    7.90
  -3   4  11   40.40    6.40
   3   4 -11   39.10    7.10
   3  -4 -11   36.10    6.70
  -3  -4  11   44.50    9.40
   5   5   3    1.70    4.00
  -5   5  -3   -6.30    2.90
   5  -5   3    4.90    4.70
  -5  -5  -3   -3.70    2.90
  -4   5  -4   33.00    6.90
   4   5   4   45.90    8.40
  -4  -5  -4   25.30    4.60
   4  -5   4   30.50    6.60
  -4  -5  -4   34.20    6.10
  -3   5  -5  200.48   12.00
   3   5   5  190.68   14.70
  -3   5  -5  200.78   14.90
   3  -5   5  185.98   14.30
  -3  -5  -5  201.88   13.20
  -2   5  -6  874.81   42.40
  -2   5  -6  833.02   44.10
   2   5   6  896.71   44.40
  -2  -5  -6  837.52   39.80
  -2  -5  -6  789.12   40.40
  -1   5  -7  743.63   38.60
  -1   5  -7  729.93   37.60
   1   5   7  759.62   38.60
   1   5   7  771.62   36.70
  -1  -5  -7  737.43   37.90
   1  -5   7  774.42   37.30
   1  -5   7  755.92   38.90
   0   5  -8  213.38   14.30
   0   5   8  195.08   13.50
   0   5   8  205.78   12.60
   0  -5  -8  191.18   14.90
   0  -5   8  190.18   14.00
   0  -5   8  206.48   12.00
   1   5  -9  546.25   30.70
  -1   5   9  602.74   30.90
  -1   5   9  564.94   29.70
   1   5  -9  575.94   27.50
  -1  -5   9  577.44   27.70
   1  -5  -9  565.14   30.60
  -1  -5   9  567.14   31.60
  -2   5  10  184.68   13.30
  -2   5  10  182.28   13.00
   2   5 -10  172.48   13.60
  -2  -5  10  174.18   14.60
  -2  -5  10  182.58   10.00
   2  -5 -10  168.28   13.10
  -3   5  11  204.88   16.20
   3   5 -11  232.78   16.90
  -3   5  11  234.18   16.00
   3  -5 -11  234.08   16.30
  -3  -5  11  241.18   19.00
   5   6   3  136.19   14.60
  -5   6  -3  158.08   15.30
  -5  -6  -3  116.09   12.00
   5  -6   3  130.99   13.70
  -4   6  -4  422.56   26.50
   4   6   4  388.36   25.50
   4  -6   4  358.06   25.40
  -4  -6  -4  361.26   20.80
  -4  -6  -4  369.46   22.40
  -3   6  -5  188.78   14.40
  -3   6  -5  188.28   11.60
   3   6   5  195.28   14.60
  -3  -6  -5  197.58   13.90
   3  -6   5  199.28   14.80
  -2   6  -6 1611.44   75.89
  -2   6  -6 1546.65   73.39
   2   6   6 1593.34   75.69
  -2  -6  -6 1502.55   68.19
  -2  -6  -6 1437.66   69.89
   1   6   7    5.60    2.90
   1   6   7   11.70    2.90
   1   6   7    8.60    2.50
  -1   6  -7    9.80    3.60
  -1   6  -7    9.30    3.20
   1  -6   7   14.40    4.30
   1  -6   7    8.70    2.90
  -1  -6  -7   13.90    4.40
   0   6   8  181.88   12.70
   0   6  -8  173.48   12.60
   0   6   8  180.38   11.20
   0  -6   8  158.08   10.10
   0  -6  -8  167.98   11.80
  -1   6   9    7.80    2.90
   1   6  -9    9.10    3.40
  -1  -6   9    9.80    4.20
   1  -6  -9   12.00    3.60
  -1  -6   9   10.40    2.40
  -2   6  10    1.50    2.40
   2   6 -10    3.20    2.60
  -2   6  10    6.80    2.70
  -2  -6  10   -0.60    2.40
   2  -6 -10   -0.40    2.00
   3   6 -11   22.40    5.60
  -3   6  11   18.80    4.90
  -3   6  11   39.70    6.70
  -3  -6  11   26.70    7.30
   3  -6 -11   30.20    5.90
   5   7   3   -3.30    4.20
  -5   7  -3    2.10    4.00
  -5  -7  -3   -0.50    3.40
   5  -7   3    1.40    4.10
  -5  -7  -3   -3.70    2.40
   4   7   4   29.70    6.50
  -4   7  -4   53.69   12.10
  -4  -7  -4   47.70    7.60
  -4  -7  -4   37.90    6.10
  -3   7  -5  207.28   12.70
  -3   7  -5  232.48   16.30
   3   7   5  217.38   16.00
  -3  -7  -5  189.68   13.10
  -3  -7  -5  203.98   13.40
   3  -7   5  187.78   14.30
   2   7   6  184.18   14.00
  -2   7  -6  180.98   12.20
  -2   7  -6  209.98   14.60
  -2  -7  -6  179.28   13.70
  -2  -7  -6  198.68   12.10
   2  -7   6  197.58   14.90
   1   7   7  671.23   33.00
  -1   7  -7  675.13   35.10
   1   7   7  724.63   33.60
  -1  -7  -7  607.64   33.70
   1  -7   7  671.13   32.30
   0   7  -8  339.57   19.40
   0   7   8  300.97   16.80
   0   7   8  304.87   19.10
   0  -7   8  332.97   20.20
   0  -7  -8  291.47   18.40
   0  -7   8  304.97   16.60
   1   7  -9  698.53   36.60
   1   7  -9  688.13   32.10
  -1   7   9  665.23   34.30
  -1   7   9  726.13   36.70
  -1  -7   9  678.43   31.40
  -1  -7   9  673.03   36.80
   1  -7  -9  671.53   35.30
  -2   7  10  329.57   20.10
   2   7 -10  338.97   21.50
  -2   7  10  334.57   20.60
   2  -7 -10  297.77   19.60
  -2  -7  10  353.36   22.70
  -3   7  11   68.69    8.70
  -3   7  11   56.99    8.40
   3   7 -11   75.89   12.10
  -3  -7  11   67.59   11.20
   3  -7 -11   74.29    8.70
  -5   8  -3  212.38   18.50
   5   8   3  179.88   16.50
  -5  -8  -3  183.38   15.60
   5  -8   3  206.58   17.20
  -4   8  -4  319.07   25.40
   4   8   4  287.97   20.80
  -4  -8  -4  247.58   16.00
   4  -8   4  258.07   19.50
  -4  -8  -4  267.87   17.50
  -3   8  -5  303.17   19.70
   3   8   5  279.67   19.20
  -3   8  -5  280.87   16.00
  -3  -8  -5  260.57   16.30
   3  -8   5  278.37   18.10
  -3  -8  -5  261.97   16.70
  -2   8  -6  689.13   35.30
   2   8   6  692.13   37.60
  -2   8  -6  745.73   38.30
   2  -8   6  654.73   34.00
  -2  -8  -6  663.43   34.00
  -2  -8  -6  652.93   32.30
  -1   8  -7   45.70    5.90
   1   8   7   44.90    6.90
   1   8   7   43.90    4.30
  -1   8  -7   58.59    7.10
   1   8   7   42.30    4.40
  -1  -8  -7   46.90    6.90
   1  -8   7   41.00    5.00
   1  -8   7   54.39    7.00
   0   8   8   59.39    7.00
   0   8  -8   57.99    5.30
   0   8  -8   58.39    6.80
   0   8   8   56.39    5.30
   0   8   8   62.39    5.30
   0  -8  -8   52.29    7.50
   0  -8   8   60.89    5.30
   0  -8   8   56.89    8.60
   1   8  -9    8.70    3.20
  -1   8   9   20.10    3.90
   1   8  -9   15.80    2.30
  -1   8   9   18.30    4.60
  -1  -8   9   14.40    2.10
   1  -8  -9   16.40    4.20
  -1  -8   9   12.40    4.50
  -2   8  10    7.00    3.10
  -2   8  10    1.90    2.40
   2   8 -10    5.40    3.30
  -2  -8  10    0.50    3.20
   2  -8 -10    7.00    3.10
  -3   8  11    3.80    3.30
   3   8 -11   11.70    4.20
  -3   8  11    3.90    3.80
   3  -8 -11    9.30    3.80
  -3  -8  11    8.80    4.60
   5   9   3    8.30    4.70
  -5   9  -3   -3.00    3.30
   5  -9   3   -2.50    3.90
  -5  -9  -3   -6.50    2.60
  -5  -9  -3    3.80    4.40
  -4   9  -4    5.20    2.90
   4   9   4    4.80    3.80
  -4  -9  -4   -1.60    2.20
   4  -9   4    3.90    3.60
  -4  -9  -4    1.50    2.80
  -3   9  -5   54.19    5.30
  -3   9  -5   56.19    8.60
   3   9   5   47.10    8.40
   3  -9   5   55.09    8.30
  -3  -9  -5   57.79    6.40
  -3  -9  -5   51.29    7.20
  -2   9  -6  334.17   19.60
   2   9   6  369.26   22.10
  -2   9  -6  356.26   22.20
  -2  -9  -6  355.66   18.80
   2  -9   6  356.36   20.70
  -2  -9  -6  341.57   20.50
  -1   9  -7  983.40   48.70
  -1   9  -7  967.50   47.20
   1   9   7  894.91   44.10
   1   9   7  962.70   48.00
   1  -9   7  947.71   44.70
  -1  -9  -7  886.61   46.00
   1  -9   7  960.80   47.80
   0   9   8  258.77   16.70
   0   9   8  245.18   13.80
   0   9  -8  263.07   16.60
   0   9  -8  264.67   13.90
   0   9   8  229.08   13.40
   0  -9   8  272.37   17.70
   0  -9   8  223.38   13.20
   0  -9  -8  239.68   15.70
   1   9  -9  240.38   16.20
  -1   9   9  219.18   13.70
  -1   9   9  243.98   16.50
  -1  -9   9  216.78   16.60
   1  -9  -9  231.98   15.50
  -2   9  10  383.26   23.10
   2   9 -10  416.06   25.30
  -2   9  10  457.95   25.70
   2  -9 -10  434.06   25.30
  -2  -9  10  441.66   27.90
   3   9 -11  193.28   14.90
  -3   9  11  159.68   13.90
  -3   9  11  150.08   13.20
  -3  -9  11  154.98   15.30
   3  -9 -11  162.88   13.20
  -5  10  -3  155.08   16.60
   5  10   3  205.98   17.40
  -5 -10  -3  173.68   15.30
   5 -10   3  182.38   16.30
  -4  10  -4  457.45   29.50
   4  10   4  479.55   29.60
   4 -10   4  415.26   25.50
  -4 -10  -4  416.56   23.60
  -4 -10  -4  358.66   22.40
  -3  10  -5  236.08   17.30
  -3  10  -5  212.68   13.20
   3  10   5  240.58   16.80
   3 -10   5  202.08   14.80
  -3 -10  -5  205.58   13.30
  -3 -10  -5  199.98   14.10
   2  10   6  196.28   14.80
  -2  10  -6  208.18   15.20
  -2  10  -6  187.78   12.70
  -2 -10  -6  159.58   12.30
  -2 -10  -6  180.68   10.80
   2 -10   6  183.38   12.60
   1  10   7   10.70    2.10
  -1  10  -7   11.30    5.40
  -1  10  -7   16.70    4.50
   1  10   7   10.60    2.20
   1  10   7    9.00    3.60
   1 -10   7    8.10    3.80
   1 -10   7    8.10    2.80
  -1 -10  -7    8.20    3.00
   0  10   8  150.08   12.00
   0  10   8  148.99    9.00
   0  10  -8  128.79    8.80
   0  10  -8  140.39   11.40
   0 -10   8  130.29    8.70
   0 -10  -8  152.78   11.70
   0 -10   8  162.78   13.00
   0 -10   8  142.89    9.10
   1  10  -9   92.99    9.30
  -1  10   9   80.79    6.80
  -1  10   9   91.59    9.60
   1 -10  -9   92.39    9.10
  -1 -10   9   80.09    9.50
   2  10 -10  110.49   11.00
  -2  10  10  116.29   11.40
  -2  10  10   98.99    9.10
   2 -10 -10  127.09   11.00
  -2 -10  10  145.59   13.90
  -3  10  11    5.80    6.90
  -3  10  11    2.40    2.80
   3  10 -11    5.50    3.80
   3 -10 -11    8.50    4.10
  -3 -10  11   12.10    5.20
   4  11   4   19.90   10.30
  -4  11  -4   34.40    7.30
   4 -11   4   31.40    6.80
  -4 -11  -4   24.70    5.50
  -4 -11  -4   17.20    4.80
  -3  11  -5   49.90    8.50
   3  11   5   51.09    7.80
  -3  11  -5   39.70    4.90
  -3 -11  -5   39.60    5.20
   3 -11   5   43.10    7.40
  -3 -11  -5   38.40    6.30
  -2  11  -6  273.97   16.90
   2  11   6  274.57   15.10
  -2  11  -6  317.27   19.90
   2  11   6  280.57   19.20
  -2 -11  -6  304.17   15.30
   2 -11   6  274.37   17.30
  -2 -11  -6  249.88   17.40
   1  11   7  576.04   32.50
  -1  11  -7  612.24   33.50
  -1  11  -7  589.84   31.40
   1 -11   7  565.94   28.50
  -1 -11  -7  521.95   29.50
   1 -11   7  580.44   31.70
   0  11   8  799.12   41.30
   0  11   8  776.22   36.90
   0  11  -8  807.52   41.00
   0 -11   8  866.41   43.40
   0 -11   8  785.22   37.50
   0 -11   8  790.22   37.60
   0 -11  -8  770.12   40.70
  -1  11   9  471.95   27.20
   1  11  -9  473.55   27.10
  -1  11   9  440.06   23.50
  -1 -11   9  470.75   28.60
   1 -11  -9  456.85   26.20
  -2  11  10  103.29   10.70
   2  11 -10   90.29   10.30
  -2  11  10   96.29    8.80
   2 -11 -10  100.29    9.90
  -2 -11  10  107.89   12.10
   3  11 -11  176.68   14.90
  -3  11  11  166.68   14.60
  -3  11  11  147.59   12.70
   3 -11 -11  173.98   13.40
  -3 -11  11  135.39   14.90
  -4  12  -4  259.97   20.40
   4  12   4  276.47   27.20
  -4 -12  -4  240.98   15.40
   4 -12   4  231.58   17.30
  -4 -12  -4  181.28   14.60
   3  12   5  238.18   17.70
  -3  12  -5  240.38   14.30
  -3  12  -5  246.48   18.30
  -3 -12  -5  215.58   15.30
   3 -12   5  217.28   15.70
  -3 -12  -5  237.58   14.20
   2  12   6  762.12   40.50
   2  12   6  739.33   35.30
  -2  12  -6  755.42   40.90
  -2  12  -6  755.02   37.80
   2 -12   6  704.43   36.70
  -2 -12  -6  696.93   37.20
  -2 -12  -6  739.63   34.00
   1  12   7  222.38   15.90
  -1  12  -7  236.98   16.70
  -1  12  -7  209.28   14.70
   1 -12   7  211.08   15.60
  -1 -12  -7  198.58   14.10
   1 -12   7  198.58   12.60
   0  12  -8  119.79   10.80
   0  12   8  134.09   11.70
   0 -12   8  113.69    7.50
   0 -12   8  142.69   12.20
   0 -12   8  100.49    7.40
   0 -12  -8  105.79    9.90
  -1  12   9   63.39    5.80
   1  12  -9   66.89    8.20
  -1  12   9   71.09    8.70
   1 -12  -9   48.00    7.50
  -1 -12   9   61.89    9.50
  -2  12  10    5.90    3.80
  -2  12  10   -1.30    2.50
   2  12 -10    4.60    3.10
   2 -12 -10    9.50    3.70
   3  12 -11   12.40    5.40
  -3  12  11    6.90    4.00
  -3  12  11    7.80    3.90
   3 -12 -11   15.90    4.30
  -3 -12  11   19.40    6.60
  -4  13  -4   63.79   10.30
   4  13   4   53.69    9.40
  -4 -13  -4   55.69    8.30
   4 -13   4   48.00    9.00
  -4 -13  -4   51.89    7.20
  -3  13  -5  140.99   10.10
  -3  13  -5  149.49   13.60
   3  13   5  156.78   13.40
  -3 -13  -5  141.99   10.00
  -3 -13  -5  122.19   11.20
   3 -13   5  131.89   11.90
  -2  13  -6  533.55   31.70
   2  13   6  590.34   31.80
  -2  13  -6  509.35   28.50
  -2 -13  -6  480.15   27.30
   2 -13   6  494.45   26.80
   1  13   7  257.17   17.40
  -1  13  -7  264.27   18.40
  -1  13  -7  226.38   15.90
   1 -13   7  232.78   13.90
  -1 -13  -7  214.68   15.20
   1 -13   7  229.88   16.90
   0  13  -8   25.50    5.00
   0  13   8   32.30    6.30
   0 -13   8   36.00    6.70
   0 -13   8   28.90    3.70
   0 -13  -8   26.70    5.40
   0 -13   8   25.20    3.90
  -1  13   9  690.93   38.40
   1  13  -9  712.33   38.10
  -1  13   9  699.93   33.90
   1 -13  -9  636.34   35.20
  -1 -13   9  702.03   38.40
  -2  13  10  139.69   12.80
   2  13 -10  128.29   20.50
  -2  13  10  126.79   12.60
  -2 -13  10  144.79   14.40
   2 -13 -10  137.59   12.00
   3  13 -11  111.19   12.50
  -3  13  11  120.69   12.50
  -3  13  11  100.99   10.60
   3 -13 -11  102.89   10.50
  -3 -13  11  102.99   12.90
   4  14   4  262.57   20.00
  -4  14  -4  270.47   20.90
  -4 -14  -4  203.58   14.70
  -4 -14  -4  235.38   16.40
   4 -14   4  236.28   17.50
   3  14   5  211.88   17.00
  -3  14  -5  217.28   17.60
  -3  14  -5  231.28   13.80
  -3 -14  -5  218.68   12.90
   3 -14   5  201.38   15.00
  -3 -14  -5  178.38   14.50
   2  14   6  173.08   14.10
  -2  14  -6  172.78   14.80
  -2 -14  -6  151.38   12.50
   2 -14   6  169.78   12.20
   1  14   7  241.08   17.20
  -1  14  -7  246.88   16.60
  -1  14  -7  258.57   18.50
  -1 -14  -7  221.58   15.70
   1 -14   7  236.78   14.20
   1 -14   7  240.28   17.40
   0  14  -8  123.39   10.90
   0  14   8   89.49   10.10
   0 -14   8  101.79    7.20
   0 -14   8  101.19   11.00
   0 -14  -8  103.69    9.60
   0 -14   8  109.89    7.30
   1  14  -9    2.90    2.90
  -1  14   9    5.50    4.40
  -1  14   9   10.10    2.40
  -1 -14   9    9.10    4.50
   1 -14  -9    2.30    2.80
   2  14 -10    4.90    4.00
  -2  14  10   10.10    4.20
  -2  14  10    1.50    4.20
   2 -14 -10   10.40    4.10
  -2 -14  10    8.00    4.50
   3  14 -11   28.20    6.70
  -3  14  11   23.40    6.20
  -3  14  11   26.10    5.60
   3 -14 -11   33.60    6.40
  -3 -14  11   19.90    6.90
   4  15   4   64.99   10.30
  -4  15  -4   74.19   12.10
  -4 -15  -4   50.89    8.00
  -4 -15  -4   64.19    7.20
   4 -15   4   50.29    8.50
   3  15   5  121.19   12.20
  -3  15  -5   94.29   11.70
  -3  15  -5  105.19    8.50
   3 -15   5   85.99    9.60
  -3 -15  -5   96.99    7.50
  -3 -15  -5   82.99    9.70
  -2  15  -6   73.89    7.60
   2  15   6   78.69    9.50
  -2  15  -6   69.29    9.20
  -2 -15  -6   81.19    8.70
   2 -15   6   60.99    7.40
   1  15   7  672.93   39.10
  -1  15  -7  739.03   38.40
  -1  15  -7  798.62   41.40
  -1 -15  -7  649.24   35.80
   1 -15   7  686.93   33.80
   1 -15   7  697.13   38.00
   0  15   8  297.27   20.10
   0  15  -8  302.77   19.70
   0 -15   8  271.17   19.40
   0 -15   8  272.17   14.20
   0 -15  -8  239.78   16.80
   0 -15   8  252.27   13.80
  -1  15   9  417.86   24.90
   1  15  -9  410.86   24.40
  -1  15   9  323.17   18.80
   1 -15  -9  365.26   22.90
  -1 -15   9  406.36   26.20
   2  15 -10   62.49    9.50
  -2  15  10   59.69    6.90
  -2  15  10   62.69   11.00
   2 -15 -10   49.10    7.70
  -2 -15  10   58.29   10.20
  -3  15  11   92.59   10.70
   3  15 -11  118.29   13.20
  -3  15  11  112.49   12.70
  -3 -15  11   71.99   12.50
   3 -15 -11   94.09   10.20
   4  16   4  220.08   17.80
  -4  16  -4  206.78   18.30
  -4 -16  -4  175.38   12.80
   4 -16   4  183.98   15.20
  -4 -16  -4  166.28   14.50
  -3  16  -5  217.18   14.00
   3  16   5  218.38   17.40
  -3 -16  -5  207.18   12.60
   3 -16   5  201.48   15.20
  -3 -16  -5  206.98   15.50
  -2  16  -6  245.98   16.00
   2  16   6  238.78   17.70
  -2  16  -6  233.28   18.40
   2 -16   6  223.78   15.20
  -2 -16  -6  250.07   16.90
  -1  16  -7   29.60    6.50
   1  16   7   31.30    6.70
  -1  16  -7   33.40    5.80
   1 -16   7   34.90    5.40
  -1 -16  -7   22.00    5.20
   1 -16   7   25.60    6.10
   0  16   8  170.58   14.30
   0  16  -8  184.58   14.30
   0 -16   8  176.78   15.20
   0 -16  -8  194.58   13.90
   0 -16   8  180.58   10.40
   0 -16   8  178.38   10.50
   1  16  -9   13.60    4.70
  -1  16   9    9.80    4.40
  -1 -16   9   16.50    5.40
   1 -16  -9    9.90    3.90
   2  16 -10   11.20    4.20
  -2  16  10    6.10    4.50
  -2  16  10    9.00    3.50
  -2 -16  10    5.20    4.20
   2 -16 -10    2.20    3.50
   4  17   4   19.20    6.70
  -4  17  -4   38.60    9.20
   4 -17   4   27.10    6.80
  -4 -17  -4   23.40    6.10
  -4 -17  -4   18.10    4.80
  -3  17  -5   39.60    7.90
   3  17   5   50.59    8.60
  -3  17  -5   54.89    6.20
   3 -17   5   61.09    9.10
  -3 -17  -5   53.09    8.60
  -3 -17  -5   59.69    5.80
   2  17   6  112.39   11.30
  -2  17  -6  132.99   12.70
  -2  17  -6   89.49    9.00
   2 -17   6  100.79    8.90
  -2 -17  -6   87.29    9.70
   1  17   7  520.45   30.40
  -1  17  -7  511.25   29.30
   1 -17   7  485.55   25.00
   1 -17   7  484.05   29.20
  -1 -17  -7  439.36   26.70
   0  17  -8  272.07   18.50
   0  17   8  238.08   18.10
   0 -17   8  267.97   19.20
   0 -17   8  246.58   13.10
   0 -17   8  243.18   13.20
   0 -17  -8  210.38   15.80
  -1  17   9  377.36   24.90
   1  17  -9  359.96   25.10
  -1 -17   9  366.06   25.10
   1 -17  -9  339.17   21.90
   2  17 -10  134.59   12.80
  -2  17  10  110.69   13.20
   2 -17 -10  114.99   11.50
  -2 -17  10  127.39   14.10
   4  18   4  206.28   17.80
  -4  18  -4  190.08   18.40
   4 -18   4  166.48   15.10
  -4 -18  -4  157.48   13.90
  -4 -18  -4  176.48   12.10
  -3  18  -5  103.49    9.10
  -3  18  -5  105.79   12.00
  -3 -18  -5   80.19   11.80
   2  18   6  160.48   13.90
  -2  18  -6  143.19   11.80
  -2  18  -6  144.09   14.20
   2 -18   6  115.89   10.00
  -2 -18  -6  133.09   11.70
   1  18   7   25.20    5.90
  -1  18  -7   23.90    5.50
  -1 -18  -7   22.50    5.60
   1 -18   7   18.50    3.90
   1 -18   7   29.80    7.20
   0  18   8   44.30    7.80
   0  18  -8   54.09    9.10
   0 -18   8   39.50    7.90
   0 -18   8   37.50    4.10
   0 -18  -8   39.60    6.60
  -1  18   9   22.00    8.60
   1  18  -9   12.20    5.30
   1 -18  -9   15.10    4.60
  -2  18  10    6.00    4.90
  -2  18  10   -4.00    3.00
   2  18 -10   -0.10    2.90
   2 -18 -10    5.80    3.50
  -2 -18  10    6.30    5.80
   4  19   4   39.80    8.50
  -4  19  -4   20.50    7.20
  -4 -19  -4   20.20    6.10
   4 -19   4   22.10    6.20
  -3  19  -5   86.19    9.40
   3  19   5  105.59   11.50
  -3  19  -5  104.09   12.20
  -3 -19  -5   69.29    9.70
   3 -19   5   62.39    9.30
  -2  19  -6  161.48   15.40
   2  19   6  146.99   13.80
  -2  19  -6  154.98   12.40
  -2 -19  -6  136.79   12.90
   2 -19   6  140.69   11.10
   1  19   7  110.39   11.40
  -1  19  -7  106.99   10.90
   1 -19   7  112.99   12.00
  -1 -19  -7   90.69   10.00
   1 -19   7  100.69    8.80
   0  19   8  179.28   15.70
   0  19  -8  193.38   15.50
   0 -19   8  179.08   10.30
   0 -19   8  172.98   15.50
   0 -19  -8  172.38   13.90
   1  19  -9  364.66   24.80
  -1  19   9  375.56   25.30
   1 -19  -9  334.57   22.00
  -1 -19   9  371.26   25.10
  -2  19  10  155.88   15.30
   2  19 -10  147.79   14.60
   2 -19 -10  137.79   12.90
  -2 -19  10  113.89   13.60
   3  20   5  115.09   13.00
  -3  20  -5  150.28   14.40
  -3  20  -5  130.29   10.50
  -3 -20  -5  103.69   11.50
   3 -20   5  117.79   11.50
  -2  20  -6  187.58   14.10
   2  20   6  184.08   18.00
   2 -20   6  183.88   13.30
  -2 -20  -6  170.28   14.20
  -1  20  -7   52.59    8.60
   1  20   7   58.09    9.70
   1 -20   7   61.09    9.90
   1 -20   7   52.89    8.70
  -1 -20  -7   65.29    9.40
   0  20  -8   18.40    5.30
   0 -20   8   14.40    2.80
   0 -20  -8    9.50    4.00
   0 -20   8   16.50    5.60
   1  20  -9    5.60    3.90
  -1  20   9    9.10    4.40
  -1 -20   9    2.90    4.20
   1 -20  -9    9.30    4.40
  -2  20  10   16.50    6.80
   2  20 -10   17.60    5.90
   2 -20 -10   15.40    5.50
  -2 -20  10    5.60    5.50
   3  21   5   36.80    8.00
  -3  21  -5   39.80    6.60
  -3  21  -5   42.90    9.00
  -3 -21  -5   23.20    6.10
   3 -21   5   20.40    5.80
  -2  21  -6   86.99    9.80
   2  21   6  104.69   12.10
  -2  21  -6  128.89   13.70
  -2 -21  -6   93.49   10.60
   2 -21   6  103.89   12.60
   2 -21   6   95.49    9.50
  -1  21  -7  248.28   18.30
  -1 -21  -7  210.08   16.50
   1 -21   7  246.38   19.90
   1 -21   7  210.68   13.90
   0  21  -8  338.67   24.60
   0  21   8  321.77   22.70
   0 -21  -8  293.47   25.80
   0 -21   8  286.17   15.10
   0 -21   8  285.07   25.50
   1  21  -9  176.38   16.30
  -1  21   9  200.08   17.30
  -1 -21   9  163.88   16.20
   1 -21  -9  179.68   15.70
  -2  21  10   76.39   12.90
   2  21 -10   76.79   12.30
   2 -21 -10   70.59   10.00
  -2 -21  10   66.39   12.40
  -3  22  -5   50.79    7.80
  -3  22  -5   74.89   12.40
   3 -22   5   79.79    9.70
  -3 -22  -5   78.49   11.60
   2  22   6  196.08   16.30
  -2  22  -6  163.28   16.40
  -2  22  -6  173.08   14.00
   2 -22   6  150.88   15.30
  -2 -22  -6  154.18   13.70
   2 -22   6  139.29   12.10
   1  22   7   46.80    8.60
  -1  22  -7   46.50    8.40
   1 -22   7   48.00    6.90
  -1 -22  -7   37.90    7.50
   1 -22   7   54.49    9.50
   0  22   8   19.70    6.70
   0  22  -8   28.20    6.70
   0 -22   8    9.30    4.70
   0 -22  -8    8.30    4.20
   0 -22   8   18.60    2.90
   1  22  -9   14.40    5.40
  -1  22   9   13.10    5.40
  -1 -22   9   20.30    6.20
   1 -22  -9    5.20    3.70
  -3  23  -5   44.00    9.00
   3  23   5   58.39   10.20
  -3 -23  -5   45.00    8.70
   3 -23   5   33.30    7.20
  -2  23  -6  212.68   15.80
  -2  23  -6  190.68   17.70
   2  23   6  179.28   16.50
   2 -23   6  179.38   13.80
   2 -23   6  187.88   17.50
  -2 -23  -6  162.58   14.80
  -1  23  -7  184.18   18.60
   1  23   7  236.98   17.80
  -1 -23  -7  161.58   14.30
   1 -23   7  163.18   11.90
   1 -23   7  171.38   15.90
   0  23  -8  103.69   11.60
   0  23   8   75.59   12.00
   0 -23   8   70.09   11.20
   0 -23  -8   94.99   10.10
   0 -23   8   63.29    7.30
   1  23  -9   93.09   11.90
  -1  23   9   87.09   13.30
  -1 -23   9  104.09   12.40
   1 -23  -9   69.29    9.10
   3  24   5   99.59   14.20
   3 -24   5   57.99    8.50
  -3 -24  -5   70.59   11.40
   3 -24   5   78.49   11.20
  -2  24  -6  123.39   11.70
  -2  24  -6  130.99   14.50
   2  24   6  117.39   13.10
   2 -24   6  101.79   14.60
   2 -24   6  107.39   10.30
  -2 -24  -6  103.49   11.80
  -1  24  -7   21.80    5.50
   1  24   7   27.50    6.90
   1 -24   7   30.50    8.50
   1 -24   7   32.70    5.20
  -1 -24  -7   17.90    5.10
   0  24  -8   35.70    7.70
   0  24   8   31.70    8.00
   0 -24  -8   27.00    6.20
   0 -24   8   23.90    7.20
  -1  24   9   -3.30    4.10
   1  24  -9    5.70    4.90
   1 -24  -9    2.90    3.60
  -1 -24   9   -1.60    4.10
  -2  25  -6   81.69   13.00
  -2  25  -6   45.20    8.10
   2  25   6   57.89   10.90
  -2 -25  -6   42.50    8.50
   2 -25   6   30.30   10.30
   2 -25   6   46.20   10.40
   1  25   7  124.89   13.00
  -1  25  -7  129.49   13.30
   1 -25   7   89.29   11.90
  -1 -25  -7  100.29   11.80
   1 -25   7  101.59    9.10
   0  25   8  165.88   16.00
   0  25  -8  179.98   16.10
   0 -25   8  152.58   15.40
   0 -25  -8  153.88   14.10
  -1  25   9  170.78   16.70
   1  25  -9  133.09   15.20
   1 -25  -9   90.99   11.10
  -1 -25   9  121.59   14.10
  -2  26  -6  173.28   17.90
   2  26   6  185.28   17.40
  -2  26  -6  181.18   15.60
   2 -26   6  145.39   12.70
   2 -26   6  171.68   17.30
  -2 -26  -6  134.79   14.40
   1  26   7   14.70    5.60
  -1  26  -7   11.70    5.50
   1 -26   7    6.50    4.50
  -1 -26  -7    7.20    5.20
   1 -26   7   12.20    3.90
   0  26  -8    0.00    4.40
   0  26   8    6.90    5.10
   0 -26   8   -1.00    3.60
   0 -26  -8   -4.80    3.90
  -1  27  -7  143.89   14.40
   1  27   7  152.68   15.70
   1 -27   7   98.39   10.10
  -1 -27  -7  125.99   13.70
   1 -27   7  119.49   13.70
   0  27  -8   64.29   10.50
   0  27   8   54.79   10.90
   0 -27  -8   47.00    9.10
   5   0   4  112.89   13.20
  -5   0  -4  125.89   13.40
  -4   0  -5  142.49   10.50
  -4   0  -5  165.68   13.50
  -3   0  -6   24.90    4.70
  -3   0  -6   26.10    5.90
   3   0   6   37.40    6.60
   2   0   7   96.29    9.30
  -2   0  -7  100.59    8.90
  -2   0  -7   88.59    8.70
   1   0   8   40.40    6.50
  -1   0  -8   49.90    6.10
   1   0   8   43.20    6.60
  -1   0  -8   43.30    6.30
   0   0   9   59.29    6.30
   0   0   9   65.59    6.80
   0   0  -9   51.49    6.60
  -1   0  10  201.78   13.20
  -1   0  10  195.18   14.40
   1   0 -10  210.38   14.70
  -2   0  11  100.49   10.30
  -2   0  11   89.29    8.00
   2   0 -11   81.29    9.40
   3   0 -12   32.80    6.90
  -3   0  12   30.60    7.40
  -3   0  12   22.40    6.50
   5   1   4   68.99   11.30
  -5   1  -4   77.89   11.70
   5  -1   4   74.69   12.20
  -5  -1  -4   54.89    9.60
  -4   1  -5   98.39   10.60
  -4   1  -5   82.09    7.20
  -4  -1  -5  102.99   10.50
  -4  -1  -5   86.09    7.90
  -3   1  -6  506.05   27.80
   3   1   6  468.95   28.00
  -3   1  -6  467.25   25.70
   3  -1   6  466.45   27.70
  -3  -1  -6  467.05   26.80
  -3  -1  -6  476.45   25.50
  -2   1  -7  201.58   13.70
   2   1   7  212.18   14.60
  -2  -1  -7  212.58   18.40
   2  -1   7  199.58   14.10
  -2  -1  -7  199.78   13.80
  -1   1  -8 1620.44   76.49
   1   1   8 1590.34   76.59
   1   1   8 1742.43   76.89
  -1   1  -8 1555.54   76.29
  -1  -1  -8 1548.05   74.39
   1  -1   8 1603.94   74.39
   1  -1   8 1596.74   75.09
   0   1  -9  164.08   12.20
   0   1   9  166.58   11.70
   0   1   9  156.28   11.70
   0  -1   9  169.88   12.40
   0  -1  -9  160.18   12.20
   0  -1   9  164.18   11.20
   1   1 -10  403.26   23.60
  -1   1  10  401.46   22.30
  -1   1  10  385.96   23.20
   1  -1 -10  374.96   23.30
  -1  -1  10  412.76   21.90
  -1  -1  10  402.56   23.80
  -2   1  11  151.48   10.60
   2   1 -11  131.99   11.80
  -2   1  11  138.39   12.40
  -2  -1  11  124.29   12.10
  -2  -1  11  133.69    9.30
   2  -1 -11  139.29   11.80
  -3   1  12   33.10    5.20
  -3   1  12   25.50    6.60
   3   1 -12   36.90   11.30
  -3  -1  12   32.70    4.90
   3  -1 -12   39.00    7.40
  -3  -1  12   45.50    8.90
   5   2   4  135.39   15.10
  -5   2  -4  143.79   14.60
  -5  -2  -4  142.09   14.20
   5  -2   4  137.79   14.40
  -4   2  -5  113.59    8.60
  -4   2  -5  121.59   11.80
  -4  -2  -5  114.29    9.30
  -4  -2  -5  138.39   12.30
   4  -2   5  140.39   17.90
   3   2   6   76.99    8.90
  -3   2  -6   69.29    7.20
  -3   2  -6   74.89    8.20
  -3  -2  -6   57.19    8.40
   3  -2   6   69.79    8.80
  -3  -2  -6   75.59    7.70
   2   2   7   70.69    8.10
  -2   2  -7   84.69    7.90
  -2   2  -7   68.29    7.60
  -2  -2  -7   61.89    6.80
  -2  -2  -7   66.69    9.60
   2  -2   7   68.29    7.40
   1   2   8    9.20    3.80
  -1   2  -8    6.70    2.90
  -1   2  -8   18.20    4.20
   1   2   8   15.40    3.90
   1  -2   8   17.70    4.40
  -1  -2  -8    9.00    3.40
   1  -2   8   11.30    3.50
   0   2  -9   94.49    8.70
   0   2   9   80.79    7.50
   0   2   9   77.89    7.70
   0  -2   9   82.39    9.20
   0  -2   9   86.99    7.40
   0  -2  -9   76.79    8.10
   1   2 -10   84.79    9.10
  -1   2  10   96.29    8.50
  -1   2  10   93.29    8.90
   1  -2 -10   80.79    8.60
  -1  -2  10   81.99    7.40
  -1  -2  10   89.69    9.10
   2   2 -11   93.29   10.00
  -2   2  11  112.59   10.70
   2  -2 -11  103.39   10.30
  -2  -2  11  114.79    8.40
  -2  -2  11  104.99   11.30
  -3   2  12   48.60    8.60
  -3   2  12   48.20    6.90
   3   2 -12   43.30    9.80
  -3  -2  12   48.80    9.00
   3  -2 -12   49.40    7.30
  -5   3  -4   67.79   11.40
   5   3   4   67.89   11.40
  -5  -3  -4   71.19   10.90
   5  -3   4   65.89   10.60
  -4   3  -5  210.48   16.30
  -4   3  -5  189.88   12.10
  -4  -3  -5  204.38   16.00
   4  -3   5  240.98   20.20
   3   3   6  652.53   35.60
  -3   3  -6  633.84   32.70
  -3   3  -6  640.64   35.10
  -3  -3  -6  642.74   32.80
   3  -3   6  604.14   34.10
  -3  -3  -6  621.34   33.10
  -2   3  -7  327.77   20.20
  -2   3  -7  331.47   19.20
   2   3   7  312.47   20.00
   2  -3   7  288.57   18.40
  -2  -3  -7  287.27   17.90
  -2  -3  -7  314.27   18.00
  -1   3  -8 1000.00   50.59
   1   3   8 1037.50   50.19
  -1   3  -8 1072.09   51.79
   1  -3   8 1101.09   52.19
  -1  -3  -8  972.30   50.49
   1  -3   8 1052.19   50.49
   0   3   9  392.66   21.60
   0   3   9  355.16   21.50
   0   3  -9  395.36   22.50
   0  -3   9  370.76   20.30
   0  -3  -9  354.16   21.60
   0  -3   9  394.56   22.90
   1   3 -10  349.57   21.90
  -1   3  10  380.06   22.20
  -1   3  10  371.86   21.40
  -1  -3  10  334.67   21.50
  -1  -3  10  351.46   18.80
   1  -3 -10  331.67   20.70
   2   3 -11   53.59    8.10
  -2   3  11   69.09    7.40
  -2   3  11   61.99    8.80
   2  -3 -11   60.29    8.30
  -2  -3  11   48.10    5.20
  -2  -3  11   58.69    9.30
  -3   3  12   23.40    5.40
  -3   3  12   35.10    6.40
   3   3 -12   26.20    6.30
   3  -3 -12   31.80    6.50
  -3  -3  12   25.10    6.70
   5   4   4   72.59   11.60
  -5   4  -4   84.79   12.40
  -5  -4  -4   82.89   10.50
   5  -4   4   76.39   11.70
  -4   4  -5  177.48   16.20
  -4  -4  -5  186.58   14.50
   4  -4   5  167.38   15.50
  -4  -4  -5  178.58   12.30
  -3   4  -6  192.38   13.00
  -3   4  -6  206.98   15.30
   3   4   6  202.68   15.40
   3  -4   6  207.68   15.20
  -3  -4  -6  191.08   13.70
  -3  -4  -6  195.38   13.50
  -2   4  -7    7.70    3.00
  -2   4  -7    4.80    2.40
   2   4   7    7.40    4.10
  -2  -4  -7    6.10    2.60
  -2  -4  -7    6.40    2.70
   2  -4   7    2.40    3.00
   1   4   8   10.40    3.50
  -1   4  -8   14.30    4.60
   1   4   8   13.70    3.50
  -1   4  -8   10.40    3.60
  -1  -4  -8   11.90    3.70
   1  -4   8   11.00    3.40
   0   4   9   81.29    7.50
   0   4   9   75.09    7.80
   0   4  -9   84.89    8.30
   0  -4  -9   90.79    8.60
   0  -4   9   78.29    6.90
   0  -4   9   75.29    8.20
   1   4 -10    5.80    2.90
  -1   4  10    4.00    3.80
   1  -4 -10    0.60    2.40
  -1  -4  10    5.10    2.00
  -1  -4  10    6.40    2.70
   2   4 -11  180.78   14.00
  -2   4  11  166.88   12.80
  -2   4  11  155.78   12.90
   2  -4 -11  194.08   14.30
  -2  -4  11  167.38   10.50
  -2  -4  11  183.78   15.30
  -3   4  12   93.79   10.80
   3   4 -12  124.99   11.50
  -3   4  12   96.79   10.00
   3  -4 -12  117.49   11.10
  -3  -4  12  110.39   12.40
  -5   5  -4   73.09   12.30
   5   5   4   82.69   12.30
  -5  -5  -4   73.69   10.60
   5  -5   4   67.69   11.10
   4   5   5  218.68   23.80
   4  -5   5  204.18   16.50
  -4  -5  -5  199.28   15.20
  -4  -5  -5  191.88   13.40
  -3   5  -6  205.78   15.60
  -3   5  -6  215.08   13.30
   3   5   6  197.08   15.70
  -3  -5  -6  207.58   14.60
   3  -5   6  231.58   16.40
  -3  -5  -6  228.28   14.80
   2   5   7  797.92   42.10
  -2   5  -7  808.02   40.50
  -2   5  -7  819.92   42.30
  -2  -5  -7  764.62   39.90
   2  -5   7  783.52   40.40
  -2  -5  -7  818.42   39.30
   1   5   8 1069.39   53.59
   1   5   8 1060.79   51.49
  -1   5  -8 1129.79   54.19
  -1   5  -8 1080.29   52.99
   1  -5   8 1049.79   49.90
  -1  -5  -8  994.80   50.49
   1  -5   8 1051.19   51.99
   0   5  -9  199.18   13.90
   0   5   9  179.98   15.00
   0   5   9  186.38   12.30
   0  -5   9  181.38   13.90
   0  -5  -9  185.38   13.20
   0  -5   9  182.48   11.70
  -1   5  10  155.98   11.70
   1   5 -10  135.59   11.70
  -1   5  10  135.79   10.80
   1  -5 -10  154.58   12.60
  -1  -5  10  149.29    9.80
  -1  -5  10  158.08   12.90
   2   5 -11   77.69    9.20
  -2   5  11   75.49    8.40
  -2   5  11   69.59    8.10
   2  -5 -11   76.19    9.10
  -2  -5  11   84.49   10.30
  -3   5  12   12.90    4.80
   3   5 -12   18.60    5.10
  -3   5  12   18.90    5.00
   3  -5 -12   15.90    4.50
  -3  -5  12   13.30    5.90
   5   6   4   72.89   11.50
  -5   6  -4   71.49   11.40
  -5  -6  -4   79.59   11.30
   5  -6   4   71.89   11.60
   4   6   5  182.38   17.50
  -4   6  -5  183.98   15.80
  -4  -6  -5  142.19   11.60
  -4  -6  -5  186.28   13.70
   4  -6   5  153.58   14.30
  -3   6  -6   64.89    7.80
  -3   6  -6   44.20    5.70
   3   6   6   43.50    7.80
  -3  -6  -6   43.70    6.60
   3  -6   6   50.19    8.20
  -3  -6  -6   57.39    6.00
  -2   6  -7   56.19    6.70
  -2   6  -7   69.09    7.90
   2   6   7   58.59    7.50
   2  -6   7   54.79    6.60
  -2  -6  -7   45.60    5.20
  -2  -6  -7   50.09    7.20
  -1   6  -8   74.29    8.30
  -1   6  -8   83.39    8.10
   1   6   8   70.79    8.20
   1   6   8   68.29    6.60
   1  -6   8   81.19    7.50
   1  -6   8   81.29    8.90
  -1  -6  -8   87.49    8.50
   0   6  -9  229.58   15.50
   0   6   9  230.18   15.50
   0   6   9  214.58   13.70
   0  -6  -9  213.48   15.00
   0  -6   9  218.08   13.20
   0  -6   9  228.88   16.00
  -1   6  10   19.80    4.80
  -1   6  10   16.30    4.20
   1   6 -10   12.60    4.10
   1   6 -10   13.70    2.70
   1  -6 -10   15.80    4.20
  -1  -6  10   15.90    3.00
  -1  -6  10   10.00    4.20
  -2   6  11  159.78   12.90
  -2   6  11  168.88   13.10
   2   6 -11  170.78   14.00
   2  -6 -11  166.58   13.60
  -2  -6  11  176.18   15.40
  -3   6  12   25.70    5.80
   3   6 -12   28.20    6.50
  -3   6  12   28.80    6.60
   3  -6 -12   29.40    6.30
  -3  -6  12   28.00    8.00
   5   7   4   63.79   10.90
  -5   7  -4   55.49   10.30
  -5  -7  -4   71.59   10.30
   5  -7   4   51.69    9.80
  -4   7  -5  103.19   11.40
   4   7   5  101.19   11.60
  -4  -7  -5   95.29    9.80
  -4  -7  -5   86.29    8.40
   4  -7   5  101.49   11.30
  -3   7  -6  748.23   40.70
   3   7   6  766.52   41.00
  -3   7  -6  743.43   37.20
   3  -7   6  740.63   40.10
  -3  -7  -6  763.52   39.00
   2   7   7  775.22   40.70
  -2   7  -7  737.63   40.30
  -2   7  -7  764.22   38.50
  -2  -7  -7  637.34   33.50
   2  -7   7  695.63   35.50
  -2  -7  -7  708.53   35.70
   1   7   8   82.09    8.60
   1   7   8   82.29    6.80
  -1   7  -8   82.79    8.90
  -1   7  -8   85.39    8.30
   1  -7   8   80.19    7.20
   1  -7   8   85.49    9.30
  -1  -7  -8   71.49    8.10
   0   7  -9  404.66   24.30
   0   7   9  445.06   24.70
   0   7   9  418.66   22.30
   0  -7   9  407.16   25.30
   0  -7   9  433.26   22.10
   0  -7  -9  415.56   24.40
  -1   7  10  365.46   21.40
  -1   7  10  413.96   23.70
   1   7 -10  380.46   19.50
   1   7 -10  403.96   23.80
   1  -7 -10  387.36   22.80
  -1  -7  10  359.16   23.50
  -2   7  11  263.37   17.50
  -2   7  11  248.18   16.70
   2   7 -11  245.68   18.10
  -2  -7  11  272.07   21.40
   2  -7 -11  282.87   18.70
   3   7 -12    8.00    4.50
  -3   7  12   13.60    4.50
  -3   7  12   15.70    5.30
   3  -7 -12   18.20    5.30
  -3  -7  12    9.20    5.50
   5   8   4  100.49   12.80
  -5   8  -4   89.19   13.50
  -5  -8  -4  101.79   11.20
   5  -8   4   77.19   12.50
   4   8   5  205.68   17.10
  -4   8  -5  214.98   17.30
   4  -8   5  188.08   15.60
  -4  -8  -5  174.68   13.50
  -4  -8  -5  212.38   14.90
   3   8   6   13.90    5.10
  -3   8  -6   21.00    5.60
  -3   8  -6   19.50    3.50
  -3  -8  -6   18.30    4.60
   3  -8   6   20.40    4.80
  -3  -8  -6   21.70    4.60
  -2   8  -7  133.09   12.00
  -2   8  -7  107.79   11.00
   2   8   7  144.39   12.00
  -2  -8  -7  120.19    8.90
  -2  -8  -7  117.89   10.40
   2  -8   7  115.89   10.20
  -1   8  -8   69.49    7.70
   1   8   8   73.69    6.30
   1   8   8   82.59    9.00
  -1   8  -8   89.19    9.50
  -1  -8  -8   87.49    8.60
   1  -8   8   75.39    9.10
   1  -8   8   70.49    6.90
   0   8   9  182.98   11.20
   0   8   9  172.28   13.20
   0   8  -9  158.58   12.80
   0  -8   9  168.18   13.90
   0  -8  -9  162.28   12.70
   0  -8   9  167.68   10.60
   1   8 -10    8.20    3.60
  -1   8  10    1.10    2.30
  -1   8  10    6.70    3.10
  -1  -8  10   -1.30    1.30
  -1  -8  10    3.80    3.50
  -2   8  11  330.37   20.50
  -2   8  11  339.27   21.60
   2   8 -11  344.47   22.70
   2  -8 -11  345.07   21.60
  -3   8  12    9.70    4.40
  -3   8  12   15.70    5.50
   3   8 -12   14.80    4.70
   3  -8 -12    5.90    3.70
  -3  -8  12    9.90    4.80
   4   9   5   64.99   10.00
  -4   9  -5   60.69    9.70
  -4  -9  -5   81.79    8.70
  -4  -9  -5   67.19    7.40
   4  -9   5   47.20    8.50
  -3   9  -6  291.47   19.50
  -3   9  -6  249.28   15.40
   3   9   6  260.37   18.90
  -3  -9  -6  244.98   15.50
  -3  -9  -6  254.07   16.60
   3  -9   6  235.68   17.00
   2   9   7  280.87   19.30
  -2   9  -7  296.37   19.90
  -2  -9  -7  257.37   15.00
   2  -9   7  272.27   17.10
  -2  -9  -7  254.97   17.20
  -1   9  -8 1028.10   50.49
   1   9   8  968.20   47.00
   1   9   8 1053.29   51.79
  -1   9  -8 1065.59   52.49
   1   9   8  986.80   47.30
   1  -9   8 1011.60   50.49
  -1  -9  -8  916.21   48.50
   1  -9   8  999.30   47.30
   0   9  -9  732.93   39.00
   0   9   9  766.82   39.30
   0   9   9  729.63   35.60
   0  -9   9  757.32   40.30
   0  -9   9  709.83   35.30
   0  -9  -9  743.83   38.50
   1   9 -10  117.69   10.90
  -1   9  10  104.29    8.40
  -1   9  10  110.09   10.60
  -1  -9  10  103.79   11.20
   1  -9 -10  112.59   10.50
  -2   9  11   33.20    5.90
   2   9 -11   44.80    8.80
  -2   9  11   44.90    8.10
   2  -9 -11   45.80    7.50
  -2  -9  11   50.89    9.60
   3   9 -12   54.29    9.00
  -3   9  12   45.60    8.10
  -3   9  12   58.89    9.40
  -3  -9  12   78.59   12.30
   3  -9 -12   65.69    9.70
   4  10   5  201.18   17.90
  -4  10  -5  264.47   19.20
   4 -10   5  196.68   16.60
  -4 -10  -5  214.48   15.20
  -4 -10  -5  236.88   15.90
   3  10   6   57.09    9.30
  -3  10  -6   43.20    5.40
  -3  10  -6   41.60    7.80
  -3 -10  -6   46.80    5.60
  -3 -10  -6   44.00    6.90
   3 -10   6   54.09    8.10
  -2  10  -7    2.60    2.40
  -2  10  -7    1.10    1.80
   2  10   7   -1.40    2.30
  -2 -10  -7   -1.40    1.50
  -2 -10  -7    4.30    2.60
   2 -10   7    2.00    2.60
   1  10   8   84.69    6.80
   1  10   8   85.59    6.40
  -1  10  -8   97.99   10.10
  -1  10  -8   94.19    9.10
   1  10   8   85.19    9.40
   1 -10   8   74.79    7.10
   1 -10   8   72.99    9.00
  -1 -10  -8   68.89    8.10
   0  10   9   14.60    4.40
   0  10   9    6.70    2.40
   0  10  -9   13.40    4.30
   0  10   9   10.50    3.10
   0 -10   9    6.80    4.10
   0 -10   9   18.30    3.40
   0 -10  -9   11.30    3.90
   1  10 -10    9.90    3.90
  -1  10  10    4.00    1.90
  -1  10  10    7.00    4.00
   1 -10 -10    6.60    3.20
  -1 -10  10    4.40    3.90
  -2  10  11  138.69   11.40
  -2  10  11  157.68   13.70
   2  10 -11  170.88   16.50
   2 -10 -11  159.98   13.10
  -2 -10  11  150.08   15.10
  -3  10  12   55.89    9.30
   3  10 -12   87.89   10.30
  -3  10  12   63.99   12.00
   3 -10 -12   64.79    9.40
  -3 -10  12   66.69   11.50
  -4  11  -5  141.69   13.80
   4  11   5  106.89   12.60
   4 -11   5  116.59   12.10
  -4 -11  -5  131.69   11.20
  -4 -11  -5  112.19   10.60
  -3  11  -6  355.66   23.70
   3  11   6  355.16   23.70
  -3  11  -6  349.96   19.80
  -3 -11  -6  304.27   17.60
   3 -11   6  292.17   19.60
  -3 -11  -6  294.67   19.10
  -2  11  -7  297.47   20.40
   2  11   7  283.97   19.90
  -2  11  -7  292.77   17.90
   2 -11   7  270.37   17.00
  -2 -11  -7  257.97   17.20
  -2 -11  -7  257.87   14.50
   1  11   8  739.33   39.80
  -1  11  -8  785.02   40.80
  -1  11  -8  698.03   38.30
  -1 -11  -8  665.63   36.40
   1 -11   8  695.13   38.20
   1 -11   8  708.13   34.80
   0  11   9   41.30    4.50
   0  11   9   37.00    4.00
   0  11  -9   38.80    6.50
   0  11   9   39.70    7.10
   0 -11   9   38.90    7.80
   0 -11   9   41.30    4.70
   0 -11  -9   42.60    7.00
  -1  11  10  568.64   28.70
   1  11 -10  552.14   32.10
  -1  11  10  571.64   32.30
  -1 -11  10  590.64   35.00
   1 -11 -10  605.84   33.10
  -2  11  11   87.79   10.10
  -2  11  11   78.39    8.10
   2  11 -11   71.79   10.30
  -2 -11  11   84.29   13.10
   2 -11 -11   82.69    9.40
   3  11 -12   23.30    6.70
  -3  11  12    6.20    5.30
   3 -11 -12    3.10    4.60
  -3 -11  12   12.40    5.60
   4  12   5  104.09   12.00
  -4  12  -5   84.19   11.20
  -4 -12  -5   98.49    9.40
   4 -12   5   97.49   10.90
  -4 -12  -5   83.69    9.30
  -3  12  -6   67.39    8.70
   3  12   6   70.19    9.10
  -3  12  -6   55.19    6.30
  -3 -12  -6   61.09    6.10
  -3 -12  -6   47.70    7.30
   3 -12   6   46.20    7.80
  -2  12  -7   22.10    4.40
   2  12   7   27.50    6.60
   2  12   7   25.70    3.90
  -2  12  -7   20.50    5.80
  -2 -12  -7   25.60    3.60
  -2 -12  -7   26.60    5.40
   2 -12   7   14.10    3.80
   1  12   8   52.39    8.50
  -1  12  -8   58.89    7.50
   1 -12   8   49.30    8.90
   1 -12   8   52.79    5.80
  -1 -12  -8   38.20    6.50
   0  12  -9   33.40    6.40
   0  12   9   36.70    7.30
   0 -12   9   27.80    4.10
   0 -12   9   24.00    6.10
   0 -12  -9   34.80    6.30
  -1  12  10  220.68   13.40
   1  12 -10  244.58   17.20
  -1  12  10  213.38   16.80
  -1 -12  10  230.88   18.10
   1 -12 -10  213.78   16.00
   2  12 -11   37.00    7.20
  -2  12  11   30.20    5.50
  -2  12  11   34.10    7.70
   2 -12 -11   33.20    6.60
  -2 -12  11   39.20    8.40
  -4  13  -5  178.28   16.30
   4  13   5  170.38   15.90
   4 -13   5  137.09   13.30
  -4 -13  -5  140.79   11.80
  -4 -13  -5  159.08   12.80
   3  13   6  403.26   26.60
  -3  13  -6  441.46   31.00
  -3  13  -6  427.56   23.10
  -3 -13  -6  361.16   23.50
  -3 -13  -6  424.76   21.70
   3 -13   6  391.96   24.20
  -2  13  -7  250.27   16.50
  -2  13  -7  246.58   18.60
   2  13   7  275.87   19.00
   2 -13   7  219.58   15.10
  -2 -13  -7  234.38   16.10
  -1  13  -8  713.03   37.40
   1  13   8  692.43   38.40
  -1 -13  -8  624.94   34.50
   1 -13   8  645.14   36.50
   1 -13   8  658.43   32.60
   0  13  -9  115.29   11.20
   0  13   9  139.19   12.20
   0 -13   9  114.89    7.90
   0 -13   9  126.79   12.30
   0 -13  -9  113.49   10.50
   0 -13   9  123.19    9.50
   1  13 -10  275.47   20.00
  -1  13  10  306.17   16.50
  -1  13  10  297.37   20.70
  -1 -13  10  322.87   22.60
   1 -13 -10  296.97   20.10
  -2  13  11   57.79   11.10
   2  13 -11   58.09    9.50
  -2  13  11   58.59    7.00
   2 -13 -11   59.69    8.60
  -2 -13  11   55.19   10.60
  -4  14  -5   70.09   12.10
   4  14   5   88.29   11.10
   4 -14   5   74.09    9.50
  -4 -14  -5   70.39   16.10
  -4 -14  -5   70.59    8.20
  -3  14  -6  111.79   12.70
  -3  14  -6   85.59    8.10
   3  14   6   98.99   11.90
  -3 -14  -6   83.09    9.60
   3 -14   6   85.79    9.80
  -3 -14  -6   88.59    7.10
  -2  14  -7   71.29    7.70
  -2  14  -7   69.69   10.50
   2  14   7   80.29    9.80
  -2 -14  -7   60.29    8.90
   2 -14   7   63.79    7.00
  -1  14  -8   -0.50    2.20
   1  14   8   -2.10    2.60
  -1 -14  -8   -1.10    2.10
   1 -14   8    2.40    3.30
   1 -14   8   -0.10    2.10
   0  14  -9   32.30    6.40
   0  14   9   36.80    7.10
   0 -14  -9   35.50    6.70
   0 -14   9   35.50    4.30
   0 -14   9   33.30    7.70
   0 -14   9   36.70    4.40
  -1  14  10   52.79    8.90
   1  14 -10   52.79    8.70
  -1  14  10   58.69    5.70
  -1 -14  10   59.89    9.70
   1 -14 -10   35.60    6.70
  -2  14  11   79.59   10.50
   2  14 -11   81.89   10.10
  -2  14  11   80.59    8.30
  -2 -14  11   85.89   13.30
   2 -14 -11   83.49    9.70
   4  15   5  116.99   13.20
  -4  15  -5  117.19   13.60
  -4 -15  -5  106.09   11.10
   4 -15   5  113.69   12.00
  -4 -15  -5  103.59    9.80
  -3  15  -6  237.68   19.20
  -3 -15  -6  219.08   16.50
  -3 -15  -6  244.88   13.60
   3 -15   6  210.38   16.40
   2  15   7  252.37   19.20
  -2  15  -7  277.47   17.60
  -2  15  -7  281.37   20.40
  -2 -15  -7  242.68   17.40
   2 -15   7  254.07   16.40
   1  15   8  508.65   29.70
  -1  15  -8  489.85   28.50
   1 -15   8  479.85   24.60
   1 -15   8  432.56   27.90
  -1 -15  -8  433.46   26.00
   0  15  -9  224.88   17.10
   0  15   9  255.47   18.30
   0 -15   9  214.08   12.50
   0 -15   9  225.68   12.50
   0 -15   9  214.78   17.60
   0 -15  -9  227.88   16.20
  -1  15  10  109.89   11.80
   1  15 -10   93.49   12.10
   1 -15 -10  105.09   10.40
  -1 -15  10   86.39   15.10
   2  15 -11   49.10    9.30
  -2  15  11   58.69   10.30
  -2  15  11   60.69    7.20
  -2 -15  11   69.09   12.20
   2 -15 -11   58.19    9.00
  -4  16  -5   54.89   10.30
   4  16   5   75.89   11.70
  -4 -16  -5   61.19    7.90
  -4 -16  -5   61.39    9.10
   4 -16   5   59.39    9.80
   3  16   6   29.80    7.80
  -3  16  -6   44.10    6.30
  -3  16  -6   44.90    8.90
  -3 -16  -6   27.90    9.70
   3 -16   6   44.80    8.60
  -2  16  -7    2.60    3.00
   2  16   7   -1.40    3.40
  -2  16  -7    4.60    2.80
  -2 -16  -7    0.90    2.60
   2 -16   7    3.40    2.30
  -1  16  -8    7.00    3.10
   1  16   8    7.20    3.90
   1 -16   8    7.50    2.90
  -1 -16  -8    2.60    2.50
   1 -16   8    4.60    3.90
   0  16   9   12.80    5.10
   0  16  -9   18.60    5.40
   0 -16   9   13.40    4.80
   0 -16  -9    9.70    4.10
   0 -16   9   11.00    2.50
  -1  16  10   25.20    8.60
   1  16 -10   19.70    5.60
  -1 -16  10   22.50    6.50
   1 -16 -10   17.40    5.00
  -2  16  11   87.39   11.50
   2  16 -11  105.79   11.90
  -2 -16  11  109.69   13.80
   4  17   5   68.89   11.10
  -4  17  -5   81.09   13.20
  -4 -17  -5   68.99    7.60
   4 -17   5   88.89   11.00
  -4 -17  -5   57.59    8.90
   3  17   6  198.78   17.10
  -3  17  -6  174.38   13.00
  -3  17  -6  215.48   17.80
  -3 -17  -6  168.58   14.50
   3 -17   6  204.68   17.90
   2  17   7  157.28   14.60
  -2  17  -7  158.88   15.90
  -2  17  -7  153.88   12.40
   2 -17   7  127.69   11.00
  -2 -17  -7  147.29   12.70
  -1  17  -8  405.06   24.80
   1  17   8  409.36   26.00
   1 -17   8  369.16   20.50
   1 -17   8  382.36   24.70
  -1 -17  -8  329.47   22.20
   0  17  -9  307.57   21.10
   0  17   9  313.37   21.90
   0 -17  -9  280.67   19.10
   0 -17   9  273.87   14.80
   0 -17   9  301.77   21.60
   1  17 -10  143.19   13.50
  -1  17  10  143.49   13.90
   1 -17 -10  123.69   11.90
  -1 -17  10  114.29   13.00
   2  17 -11   58.59    9.70
  -2  17  11   89.19   11.40
   2 -17 -11   67.59   10.00
  -2 -17  11   56.99   10.70
   4  18   5   30.50    8.30
  -4  18  -5   52.99   10.60
   4 -18   5   25.80    6.90
  -4 -18  -5   23.10    6.30
  -3  18  -6   32.30    5.50
  -3  18  -6   36.50    8.30
   3  18   6   20.90    5.80
   3 -18   6   28.90    6.30
  -3 -18  -6   12.90    4.70
  -2  18  -7    8.90    4.70
  -2  18  -7   22.30    4.90
   2 -18   7   17.80    4.70
   2 -18   7   16.20    5.30
  -2 -18  -7   17.60    6.50
   1  18   8    8.90    3.50
  -1  18  -8    3.40    3.20
  -1 -18  -8    3.30    3.10
   1 -18   8   -1.60    2.80
   1 -18   8   -1.00    3.00
   0  18  -9  107.99   12.80
   0 -18  -9   84.49    9.80
   0 -18   9   80.09    6.10
   1  18 -10   25.60    6.60
  -1  18  10   29.80    6.90
   1 -18 -10   17.70    8.40
  -1 -18  10   35.00    8.40
  -2  18  11   81.89   12.60
   2  18 -11   72.49   11.90
   2 -18 -11   80.49    9.90
  -2 -18  11   68.69   12.60
   3  19   6  166.98   16.60
  -3  19  -6  209.38   14.10
  -3  19  -6  205.88   18.20
  -3 -19  -6  188.88   15.20
   3 -19   6  169.78   14.60
  -2  19  -7  200.38   15.00
  -2  19  -7  208.98   17.80
   2  19   7  192.48   16.90
   2 -19   7  160.78   12.50
  -2 -19  -7  147.39   13.30
   2 -19   7  173.08   15.50
   1  19   8  374.96   26.60
  -1  19  -8  329.57   22.60
  -1 -19  -8  295.87   21.20
   1 -19   8  320.37   31.30
   1 -19   8  366.26   23.80
   0  19  -9  169.48   15.10
   0  19   9  176.68   15.50
   0 -19  -9  165.38   14.60
   0 -19   9  155.98    9.50
   0 -19   9  176.38   15.40
   1  19 -10  128.99   13.30
  -1  19  10  112.99   13.00
   1 -19 -10  126.39   12.10
  -1 -19  10  126.29   14.00
  -2  19  11   51.99   10.30
   2  19 -11   57.29   10.00
  -2 -19  11   48.70   10.80
   2 -19 -11   54.89    8.80
  -3  20  -6   24.70    7.00
  -3  20  -6   18.10    4.30
   3  20   6   23.30    7.00
  -3 -20  -6   12.00    5.20
   3 -20   6   14.30    5.10
  -2  20  -7   34.10    6.90
   2  20   7   28.50    7.80
  -2  20  -7   35.10    7.90
   2 -20   7   16.40    6.10
  -2 -20  -7   25.70    6.50
   2 -20   7   17.00    4.30
   1  20   8    7.90    4.90
  -1  20  -8    9.50    4.50
  -1 -20  -8    6.80    3.50
   1 -20   8   10.50    4.90
   1 -20   8    5.10    2.90
   0  20  -9   54.49    9.30
   0  20   9   44.90    8.70
   0 -20  -9   35.90    7.10
   0 -20   9   38.70    7.50
   0 -20   9   33.90    4.00
   1  20 -10   20.60    5.30
  -1  20  10    9.30    5.60
   1 -20 -10   15.80    5.40
  -1 -20  10   17.00    5.30
  -3  21  -6  153.58   15.80
   3  21   6  142.59   15.60
  -3  21  -6  149.99   12.40
  -3 -21  -6  137.79   13.70
   3 -21   6  143.79   12.60
  -2  21  -7  175.38   17.00
  -2  21  -7  167.68   14.10
   2  21   7  192.88   16.50
  -2 -21  -7  144.59   13.50
   2 -21   7  147.49   12.00
   2 -21   7  153.68   15.40
  -1  21  -8  226.18   23.10
   1  21   8  208.28   17.80
   1 -21   8  183.58   16.00
   1 -21   8  173.08   12.20
  -1 -21  -8  175.08   14.90
   0  21   9   79.29   10.20
   0  21  -9   61.49   10.50
   0 -21   9   70.19   11.20
   0 -21  -9   59.29    8.70
   1  21 -10  154.88   15.50
  -1  21  10  162.08   15.90
   1 -21 -10  120.79   12.00
  -1 -21  10  171.28   16.40
  -3  22  -6   13.80    6.90
  -3  22  -6    4.60    3.80
   3  22   6   16.40    6.90
   3 -22   6   13.20    4.80
  -3 -22  -6    8.70    4.80
  -2  22  -7    9.90    4.70
   2  22   7    5.30    5.10
  -2  22  -7   10.70    4.80
  -2 -22  -7    4.60    4.10
   2 -22   7    9.70    3.80
   2 -22   7    5.40    4.50
  -1  22  -8    0.10    3.10
   1  22   8   -3.90    3.60
  -1 -22  -8    4.10    4.00
   1 -22   8   -2.50    2.00
   1 -22   8    6.10    4.80
   0  22   9    2.10    4.70
   0  22  -9    0.70    3.10
   0 -22   9    0.80    3.70
   0 -22  -9   -1.40    2.60
  -1  22  10   12.20    5.90
   1  22 -10   24.40    7.10
   1 -22 -10   22.40    5.60
  -1 -22  10   25.20    7.10
  -2  23  -7  204.28   17.90
   2  23   7  182.28   16.70
  -2  23  -7  151.68   14.00
   2 -23   7  155.28   16.20
  -2 -23  -7  144.39   14.60
   2 -23   7  165.08   12.90
  -1  23  -8  299.97   21.40
   1  23   8  285.87   22.10
   1 -23   8  236.18   19.80
   1 -23   8  250.77   15.70
  -1 -23  -8  252.27   18.90
   0  23   9  194.48   17.50
   0  23  -9  171.78   15.90
   0 -23  -9  110.99   11.90
   0 -23   9  139.39   14.30
   1  23 -10   42.50    9.30
  -1  23  10   40.30    9.80
  -1 -23  10   49.10   10.10
   1 -23 -10   34.20    6.80
  -2  24  -7   35.90    9.00
   2  24   7   29.70    7.50
  -2  24  -7   35.30    7.20
   2 -24   7   37.20    7.30
  -2 -24  -7   29.20    8.00
   2 -24   7   40.10   10.00
  -1  24  -8    9.20    4.00
   1  24   8    1.30    4.20
   1 -24   8   -2.50    4.00
  -1 -24  -8    3.50    3.50
   1 -24   8   10.20    3.70
   0  24   9   11.20    5.90
   0  24  -9   15.10    6.10
   0 -24  -9   24.50    6.30
   0 -24   9   18.80    6.60
  -2  25  -7  188.18   15.70
   2  25   7  201.88   18.20
  -2 -25  -7  156.48   15.80
   2 -25   7  164.58   17.90
   2 -25   7  167.28   14.20
  -1  25  -8   53.69    9.20
   1  25   8   49.20    9.40
  -1 -25  -8   42.30    8.70
   1 -25   8   43.20    9.60
   1 -25   8   54.19    6.30
   0  25  -9   75.09   12.40
   0  25   9   99.89   12.50
   0 -25  -9   57.09    9.90
   0 -25   9   79.39   13.30
   1  26   8   -6.90    3.70
  -1  26  -8   -0.40    4.10
   1 -26   8    1.30    2.80
  -1 -26  -8   -1.50    4.00
  -5   0  -5   41.50    8.80
   5   0   5   30.60    8.50
  -4   0  -6   -3.20    2.50
   4   0   6   -2.20    3.50
  -4   0  -6   -3.50    2.10
  -3   0  -7   -0.20    2.70
  -3   0  -7    1.80    2.40
   3   0   7   -2.80    2.80
  -2   0  -8  136.39   11.30
   2   0   8  143.79   12.10
  -2   0  -8  156.68   12.00
  -1   0  -9  162.68   12.80
   1   0   9  165.48   12.60
   1   0   9  178.08   13.80
   0   0  10  478.75   26.10
   0   0 -10  441.36   26.10
   0   0  10  449.56   25.00
  -1   0  11  144.19   12.10
  -1   0  11  149.88   11.30
   1   0 -11  144.29   12.10
  -2   0  12  205.38   13.90
   2   0 -12  236.08   16.90
  -2   0  12  211.58   16.80
   3   0 -13   65.39   10.00
  -3   0  13   52.79    9.60
   5   1   5  180.28   17.00
  -5   1  -5  173.18   16.60
  -5  -1  -5  161.68   15.30
   5  -1   5  152.38   16.00
   4   1   6  169.48   15.00
  -4   1  -6  146.39   14.30
   4  -1   6  178.38   15.10
  -4  -1  -6  162.88   14.00
  -4  -1  -6  148.49   11.50
  -3   1  -7  370.06   22.90
   3   1   7  359.16   23.40
  -3   1  -7  367.06   21.50
   3  -1   7  367.66   23.20
  -3  -1  -7  374.06   21.50
  -3  -1  -7  339.37   21.80
  -2   1  -8  553.54   30.40
   2   1   8  556.14   31.30
  -2   1  -8  573.14   31.00
   2  -1   8  512.85   29.30
  -2  -1  -8  533.35   29.00
  -2  -1  -8  534.55   29.10
  -1   1  -9  250.97   16.90
   1   1   9  265.37   16.90
   1   1   9  255.97   16.80
   1  -1   9  245.68   16.10
  -1  -1  -9  205.48   15.40
   1  -1   9  267.17   17.20
   0   1 -10  233.58   16.70
   0   1  10  279.97   18.30
   0   1  10  255.97   19.00
   0  -1  10  261.67   17.50
   0  -1 -10  273.97   17.70
   0  -1  10  268.87   16.50
  -1   1  11   17.00    4.70
  -1   1  11   20.80    5.40
   1   1 -11   11.60    4.10
   1  -1 -11   23.90    5.00
  -1  -1  11   17.80    5.30
  -1  -1  11   24.60    4.40
   2   1 -12   49.60    8.10
  -2   1  12   53.99    8.80
  -2   1  12   53.49    6.70
[truncated: 88,612 more chars]
