# Supplementary material for: catena-Poly[barium(II)-μ2-(dimethyl sulfoxide)-κ2 O:O-bis­(μ2-2,4,6-tri­nitro­phenolato-κ4 O 2,O 1:O 1,O 6)]
Source: IUCrdata. 2020 Nov 13;5(Pt 11):x201498. doi: 10.1107/S2414314620014984 (PMC9462151; doi:10.1107/S2414314620014984)
Supplement: Supplementary file 2 [file x-05-x201498-Isup3.hkl]

data_I                                                                          
_shelx_title ' NUP_Bapieg_0ma_a.res in P2(1)/m'                                 
_shelx_refln_list_code          4                                               
_shelx_F_calc_maximum      181.60                                               
_exptl_crystal_F_000       656.00                                               
_reflns_d_resolution_high  0.7491                                               
                                                                                
loop_                                                                           
 _space_group_symop_operation_xyz                                               
 'x, y, z'                                                                      
 '-x, y+1/2, -z'                                                                
 '-x, -y, -z'                                                                   
 'x, -y-1/2, z'                                                                 
                                                                                
_cell_length_a     4.1933                                                       
_cell_length_b    24.1526                                                       
_cell_length_c    11.0917                                                       
_cell_angle_alpha  90.000                                                       
_cell_angle_beta   95.775                                                       
_cell_angle_gamma  90.000                                                       
                                                                                
_shelx_F_squared_multiplier     1.000                                           
                                                                                
loop_                                                                           
 _refln_index_h                                                                 
 _refln_index_k                                                                 
 _refln_index_l                                                                 
 _refln_F_squared_calc                                                          
 _refln_F_squared_meas                                                          
 _refln_F_squared_sigma                                                         
 _refln_observed_status                                                         
   1   0   0         19.02         31.17         2.83 o                         
   2   0   0       6674.59       6187.59       197.77 o                         
   3   0   0       1004.26        944.37        39.99 o                         
   4   0   0         82.15        101.65        14.66 o                         
   5   0   0          2.95         -0.34        11.60 o                         
   1   1   0       1174.67       1094.12        17.38 o                         
   2   1   0       3287.79       3106.24        54.26 o                         
   3   1   0       1556.63       1612.03        42.99 o                         
   4   1   0       2455.96       2369.41        62.65 o                         
   5   1   0        403.47        421.11        20.83 o                         
   1   2   0      16814.16      16229.50       224.22 o                         
   2   2   0      10028.94       9339.47       156.70 o                         
   3   2   0       1052.97        945.00        21.69 o                         
   4   2   0         60.18         76.35         8.64 o                         
   5   2   0          2.47          1.11         6.84 o                         
   1   3   0        301.50        299.99         6.42 o                         
   2   3   0       1056.35        997.77        19.80 o                         
   3   3   0       1527.84       1416.96        30.45 o                         
   4   3   0       2500.61       2534.76        66.34 o                         
   5   3   0        724.47        736.78        30.17 o                         
   0   4   0       6328.26       8382.27       149.88 o                         
   1   4   0        197.58        239.54         5.09 o                         
   2   4   0       4641.28       4405.02        82.25 o                         
   3   4   0       1485.87       1356.66        30.33 o                         
   4   4   0        168.47        165.05         9.63 o                         
   5   4   0          1.37          3.09         6.46 o                         
   1   5   0       7051.74       7170.83       136.41 o                         
   2   5   0        762.15        686.63        14.85 o                         
   3   5   0       2528.50       2483.92        55.85 o                         
   4   5   0       1137.91       1025.96        34.83 o                         
   5   5   0        698.02        733.08        47.97 o                         
   0   6   0       6083.84       8298.66       129.14 o                         
   1   6   0       1763.91       1723.21        27.99 o                         
   2   6   0         77.94         81.08         4.52 o                         
   3   6   0       2341.18       2242.12        51.23 o                         
   4   6   0        253.22        257.29        11.67 o                         
   5   6   0          9.83         16.03         7.43 o                         
   1   7   0        825.55        810.90        17.63 o                         
   2   7   0       1472.72       1427.47        29.05 o                         
   3   7   0       2380.03       2167.92        49.13 o                         
   4   7   0        990.28        972.37        27.24 o                         
   5   7   0        611.03        642.14        43.66 o                         
   0   8   0        762.10        874.76        15.62 o                         
   1   8   0       5429.88       5739.59        89.08 o                         
   2   8   0       3777.87       3614.70        69.05 o                         
   3   8   0       1035.29        993.14        28.33 o                         
   4   8   0        226.37        236.95        11.57 o                         
   5   8   0          0.78          3.62         5.00 o                         
   1   9   0       1138.36       1201.06        22.98 o                         
   2   9   0        346.85        382.08        13.01 o                         
   3   9   0       1347.47       1281.34        37.49 o                         
   4   9   0       1606.23       1574.55        45.87 o                         
   5   9   0        444.86        459.58        25.47 o                         
   0  10   0      24203.56      29899.49       493.77 o                         
   1  10   0       5132.66       5627.00        76.22 o                         
   2  10   0       2408.00       2318.47        46.41 o                         
   3  10   0       1126.00       1061.54        40.87 o                         
   4  10   0         44.38         55.08         6.80 o                         
   5  10   0         11.79          3.25         5.29 o                         
   1  11   0          5.35         11.77         1.64 o                         
   2  11   0        647.34        663.33        16.81 o                         
   3  11   0        860.66        847.68        23.76 o                         
   4  11   0        988.58       1004.37        39.99 o                         
   5  11   0        509.89        472.69        34.68 o                         
   0  12   0       5144.76       6746.80       123.40 o                         
   1  12   0       5552.94       6252.12        84.68 o                         
   2  12   0       2457.06       2324.28        39.87 o                         
   3  12   0        645.77        605.67        22.80 o                         
   4  12   0         23.94         29.88         5.21 o                         
   5  12   0          1.32          3.72         7.81 o                         
   1  13   0       1213.75       1436.38        24.34 o                         
   2  13   0         57.28         50.80         4.24 o                         
   3  13   0        719.31        683.82        27.60 o                         
   4  13   0        977.71        980.04        39.14 o                         
   5  13   0        436.81        400.55        18.24 o                         
   0  14   0      10930.05      13711.96       303.74 o                         
   1  14   0        601.94        574.31        15.89 o                         
   2  14   0       2366.04       2329.28        46.27 o                         
   3  14   0        533.08        496.54        16.99 o                         
   4  14   0        116.48        110.67        10.05 o                         
   5  14   0          3.65          4.19        15.15 o                         
   1  15   0        313.16        328.16         8.64 o                         
   2  15   0       1794.51       1941.58        37.02 o                         
   3  15   0       1084.83       1095.87        32.44 o                         
   4  15   0       1198.00       1166.29        32.90 o                         
   0  16   0       5358.36       6469.36       146.34 o                         
   1  16   0       2121.12       2434.49        44.89 o                         
   2  16   0       1322.96       1433.51        31.35 o                         
   3  16   0        906.40        870.71        25.09 o                         
   4  16   0        199.49        195.04        18.68 o                         
   1  17   0         44.71         51.85         4.96 o                         
   2  17   0       2748.20       2904.45        57.99 o                         
   3  17   0       1169.67       1169.30        29.93 o                         
   4  17   0       1537.46       1504.46        53.28 o                         
   0  18   0       6742.71       7822.05       176.54 o                         
   1  18   0        713.94        815.98        18.36 o                         
   2  18   0       4093.39       4240.83        83.62 o                         
   3  18   0        395.06        381.36        14.98 o                         
   4  18   0         41.09         35.51         8.31 o                         
   1  19   0       2666.75       2929.02        62.89 o                         
   2  19   0        292.63        329.77        11.69 o                         
   3  19   0       1005.82        957.14        28.52 o                         
   4  19   0        899.17        855.65        36.71 o                         
   0  20   0       2911.60       3232.77        90.30 o                         
   1  20   0       4250.71       5113.04        97.62 o                         
   2  20   0        661.55        701.72        18.98 o                         
   3  20   0        517.76        524.05        17.74 o                         
   4  20   0         30.32         26.29         6.46 o                         
   1  21   0         34.62         54.03         7.76 o                         
   2  21   0        574.10        626.97        17.84 o                         
   3  21   0        602.47        579.67        18.93 o                         
   4  21   0        291.76        289.05        20.11 o                         
   0  22   0       2004.64       2378.31       105.16 o                         
   1  22   0       1687.93       1980.96        39.26 o                         
   2  22   0        676.39        713.64        21.82 o                         
   3  22   0        428.09        445.06        17.78 o                         
   4  22   0        121.91        109.75        10.11 o                         
   1  23   0         11.57         12.33         4.44 o                         
   2  23   0          4.38         -1.21         3.55 o                         
   3  23   0        688.43        663.02        27.08 o                         
   0  24   0        917.13       1092.15        37.64 o                         
   1  24   0       1151.12       1241.43        27.37 o                         
   2  24   0        634.58        614.91        19.50 o                         
   3  24   0        408.80        405.54        17.56 o                         
   1  25   0        272.60        322.70        12.52 o                         
   2  25   0        146.56        140.54         9.69 o                         
   3  25   0        328.59        306.62        15.26 o                         
   0  26   0       1725.48       1898.04        59.34 o                         
   1  26   0        714.92        818.69        25.09 o                         
   2  26   0        640.13        650.63        19.41 o                         
   3  26   0        112.97         95.31         8.13 o                         
   1  27   0        109.44        113.50         8.01 o                         
   2  27   0        656.18        670.94        19.74 o                         
   3  27   0        207.95        207.19        15.13 o                         
   0  28   0       1220.66       1369.82        46.56 o                         
   1  28   0        419.19        417.08        14.90 o                         
   2  28   0        563.79        594.83        24.05 o                         
   1  29   0         88.19         84.01        14.03 o                         
   2  29   0        210.38        230.71        18.59 o                         
   0  30   0        443.52        483.24        23.13 o                         
   1  30   0        670.91        705.55        33.19 o                         
   2  30   0        350.25        344.41        17.03 o                         
   1  31   0         25.47         33.66         6.31 o                         
   0  32   0       1374.09       1524.83        67.99 o                         
  -5   0   1        271.78        306.08        36.24 o                         
  -4   0   1       1033.47       1166.07        50.40 o                         
  -3   0   1       1965.36       1823.08        66.95 o                         
  -2   0   1      10249.66      10030.48       222.73 o                         
  -1   0   1        221.99        191.97         5.14 o                         
   1   0   1       6516.72       6214.04       112.13 o                         
   2   0   1        363.97        366.58        11.55 o                         
   3   0   1         11.99          2.23        12.87 o                         
   4   0   1        187.24        186.79        28.59 o                         
   5   0   1          8.92         -4.04         8.39 o                         
  -5   1   1        402.89        441.16        21.97 o                         
  -4   1   1        973.90       1024.27        32.42 o                         
  -3   1   1        535.09        481.88        17.30 o                         
  -2   1   1        477.54        474.54        10.01 o                         
  -1   1   1         82.60         59.59         2.20 o                         
   1   1   1      23494.85      20314.35       397.20 o                         
   2   1   1      11969.93      11243.26       203.15 o                         
   3   1   1       2272.93       2181.23        44.07 o                         
   4   1   1       2161.54       2135.79        63.54 o                         
   5   1   1        437.50        501.46        26.06 o                         
  -5   2   1        324.83        315.81        17.68 o                         
  -4   2   1       1264.92       1237.84        37.21 o                         
  -3   2   1       2260.96       2157.75        43.30 o                         
  -2   2   1      11527.80      10750.43       168.05 o                         
  -1   2   1        684.85        702.65        12.47 o                         
   1   2   1        295.24        304.23         5.26 o                         
   2   2   1        123.83        108.41         5.10 o                         
   3   2   1        156.72        159.81         7.13 o                         
   4   2   1         15.47         19.27         5.58 o                         
   5   2   1        391.11        406.71        20.58 o                         
  -5   3   1        400.90        464.50        21.66 o                         
  -4   3   1        626.65        598.89        22.35 o                         
  -3   3   1        589.52        560.33        16.47 o                         
  -2   3   1         95.82         83.73         4.29 o                         
  -1   3   1      16978.89      16069.76       221.80 o                         
   0   3   1          7.75         10.14         1.09 o                         
   1   3   1       2886.55       2734.39        34.82 o                         
   2   3   1       3692.11       3530.36        61.62 o                         
   3   3   1       1765.16       1744.01        39.76 o                         
   4   3   1       1853.07       1843.08        51.36 o                         
   5   3   1        464.30        438.17        30.60 o                         
  -5   4   1        335.20        375.99        24.09 o                         
  -4   4   1        794.05        742.75        25.95 o                         
  -3   4   1       3050.21       2780.24        55.18 o                         
  -2   4   1       6848.36       6200.62        93.01 o                         
  -1   4   1      10881.74      10141.94       157.93 o                         
   0   4   1       3342.14       3764.29        83.09 o                         
   1   4   1       2767.07       2643.05        34.76 o                         
   2   4   1        386.01        319.81         8.55 o                         
   3   4   1         33.28         35.12         5.64 o                         
   4   4   1         54.25         59.87         6.26 o                         
   5   4   1        446.53        418.82        21.04 o                         
  -5   5   1        384.59        398.02        20.23 o                         
  -4   5   1        273.71        250.98        11.32 o                         
  -3   5   1        141.89        132.50         8.37 o                         
  -2   5   1        362.76        375.87         8.86 o                         
  -1   5   1       1997.64       2128.93        48.20 o                         
   0   5   1       1743.95       2132.32        33.24 o                         
   1   5   1       6563.10       6865.27       111.97 o                         
   2   5   1       1036.14        911.38        18.71 o                         
   3   5   1       2068.77       1992.59        45.71 o                         
   4   5   1       1065.83       1068.49        29.23 o                         
   5   5   1        632.55        651.44        26.61 o                         
  -5   6   1        413.50        418.59        20.92 o                         
  -4   6   1        231.15        223.16        12.78 o                         
  -3   6   1       3849.25       3641.06        78.76 o                         
  -2   6   1       3004.64       2744.64        43.06 o                         
  -1   6   1      10516.50      10272.49       136.44 o                         
   0   6   1      21732.51      24785.02       470.37 o                         
   1   6   1       4483.47       4695.36       118.92 o                         
   2   6   1       1435.93       1447.99        26.09 o                         
   3   6   1        425.17        398.31        13.91 o                         
   4   6   1          8.91          8.69         6.02 o                         
   5   6   1        306.53        352.40        19.15 o                         
  -5   7   1        568.88        577.81        24.46 o                         
  -4   7   1        213.34        203.25        10.87 o                         
  -3   7   1        289.84        282.08        11.33 o                         
  -2   7   1         68.89         82.10         4.24 o                         
  -1   7   1         13.99         14.18         1.30 o                         
   0   7   1        514.76        588.63         9.21 o                         
   1   7   1       5776.76       6283.78       101.35 o                         
   2   7   1        571.43        516.33        13.63 o                         
   3   7   1       2056.98       2014.47        46.36 o                         
   4   7   1       1871.50       1884.60        63.88 o                         
   5   7   1        586.71        636.75        34.83 o                         
  -5   8   1        152.78        156.05        13.63 o                         
  -4   8   1        501.59        466.43        16.63 o                         
  -3   8   1       2088.42       1925.79        50.28 o                         
  -2   8   1       5776.61       5576.73        95.58 o                         
  -1   8   1       5259.25       5683.49        73.24 o                         
   0   8   1      13061.60      15840.80       185.74 o                         
   1   8   1       6564.04       7172.28        93.02 o                         
   2   8   1        634.83        533.87        13.85 o                         
   3   8   1        162.94        167.10         8.97 o                         
   4   8   1          2.17          7.77         3.78 o                         
   5   8   1        290.45        327.90        18.50 o                         
  -5   9   1        410.55        464.02        21.61 o                         
  -4   9   1        675.54        645.99        20.68 o                         
  -3   9   1       1548.16       1446.18        37.02 o                         
  -2   9   1        554.95        550.16        12.97 o                         
  -1   9   1        416.32        439.59         9.76 o                         
   0   9   1        429.55        565.24         8.33 o                         
   1   9   1       1933.85       1897.05        36.86 o                         
   2   9   1       5630.38       5736.01       127.57 o                         
   3   9   1       3384.42       3188.21        69.60 o                         
   4   9   1       1861.96       1844.59        45.62 o                         
   5   9   1        518.93        514.27        23.53 o                         
  -5  10   1        167.20        200.85        15.77 o                         
  -4  10   1        468.66        492.71        18.90 o                         
  -3  10   1       1449.32       1386.78        34.22 o                         
  -2  10   1       4532.10       4421.76        96.18 o                         
  -1  10   1       3310.99       3848.50        56.00 o                         
   0  10   1       2918.27       3680.96        44.79 o                         
   1  10   1       5525.63       6232.31       130.44 o                         
   2  10   1       2349.73       2404.65        57.12 o                         
   3  10   1         85.24         87.29         7.15 o                         
   4  10   1          6.91         14.69         4.36 o                         
   5  10   1        229.95        239.72        16.89 o                         
  -5  11   1        406.83        408.79        30.15 o                         
  -4  11   1        665.89        636.89        21.05 o                         
  -3  11   1        959.70        922.44        25.32 o                         
  -2  11   1        287.10        329.22        10.50 o                         
  -1  11   1         57.04         90.18         3.47 o                         
   0  11   1          4.10         24.63         2.24 o                         
   1  11   1      11155.13      12910.72       195.61 o                         
   2  11   1       4849.63       4736.47       100.78 o                         
   3  11   1       2113.64       1995.69        52.44 o                         
   4  11   1       1486.97       1444.30        66.20 o                         
   5  11   1        401.03        407.13        25.60 o                         
  -5  12   1        327.51        323.39        16.15 o                         
  -4  12   1        572.60        590.69        20.07 o                         
  -3  12   1       1805.28       1791.24        39.73 o                         
  -2  12   1       2000.65       1931.46        43.99 o                         
  -1  12   1       1445.58       1595.03        30.00 o                         
   0  12   1       5901.85       7464.10       111.04 o                         
   1  12   1         94.80         86.98         3.97 o                         
   2  12   1        557.22        528.18        12.43 o                         
   3  12   1         87.48         85.57         7.46 o                         
   4  12   1          4.50          1.95         4.00 o                         
   5  12   1        192.68        184.50        13.12 o                         
  -5  13   1        261.26        257.08        20.38 o                         
  -4  13   1        457.49        440.56        23.02 o                         
  -3  13   1        289.65        291.24        12.59 o                         
  -2  13   1          1.28          5.55         2.27 o                         
  -1  13   1        441.96        494.30        10.03 o                         
   0  13   1       2675.47       3201.71        49.58 o                         
   1  13   1       2573.70       2942.99        52.82 o                         
   2  13   1       2417.75       2397.65        41.44 o                         
   3  13   1       1453.72       1319.80        37.68 o                         
   4  13   1        700.06        687.19        34.64 o                         
   5  13   1        401.99        355.71        26.79 o                         
  -5  14   1        208.05        201.55        13.95 o                         
  -4  14   1        700.50        747.23        24.01 o                         
  -3  14   1       1546.72       1528.11        35.33 o                         
  -2  14   1       4744.80       4650.29       125.99 o                         
  -1  14   1       1378.40       1559.01        30.68 o                         
   0  14   1       2449.69       2905.40        60.53 o                         
   1  14   1       1042.14       1141.10        28.95 o                         
   2  14   1         64.17         64.45         4.88 o                         
   3  14   1         18.21         12.11         3.80 o                         
   4  14   1         31.71         40.50         6.09 o                         
  -4  15   1        313.77        322.11        17.18 o                         
  -3  15   1         29.85         39.94         5.19 o                         
  -2  15   1          4.04          6.53         2.73 o                         
  -1  15   1        988.91       1207.21        22.70 o                         
   0  15   1        706.88        867.37        17.05 o                         
   1  15   1       1643.76       1784.64        33.25 o                         
   2  15   1       2316.92       2368.75        55.10 o                         
   3  15   1        676.52        651.65        21.02 o                         
   4  15   1       1154.61       1122.96        46.88 o                         
  -4  16   1        701.06        686.06        32.98 o                         
  -3  16   1       1193.98       1183.79        28.94 o                         
  -2  16   1       6462.99       6723.57       125.52 o                         
  -1  16   1       1731.39       2013.18        41.01 o                         
   0  16   1       4453.93       5522.46        89.21 o                         
   1  16   1       1714.18       2004.97        40.02 o                         
   2  16   1        193.73        211.49         8.40 o                         
   3  16   1         22.39         20.70         4.40 o                         
   4  16   1         61.72         64.13         7.54 o                         
  -4  17   1        347.11        369.86        17.34 o                         
  -3  17   1        106.68        117.52         8.22 o                         
  -2  17   1         63.40         81.05         8.58 o                         
  -1  17   1        313.51        339.63        11.63 o                         
   0  17   1       1408.41       1742.54        31.25 o                         
   1  17   1       1170.23       1382.82        25.95 o                         
   2  17   1       1663.34       1725.43        34.49 o                         
   3  17   1        684.46        664.81        21.07 o                         
   4  17   1       1327.90       1284.51        57.29 o                         
  -4  18   1        586.58        573.04        28.57 o                         
  -3  18   1       1128.48       1145.23        28.52 o                         
  -2  18   1       3656.27       3736.43        73.05 o                         
  -1  18   1       2845.14       3255.50        59.99 o                         
   0  18   1       4002.84       4770.85        84.26 o                         
   1  18   1        963.19       1057.77        20.97 o                         
   2  18   1        122.94        137.13        11.29 o                         
   3  18   1         63.34         70.21         7.24 o                         
   4  18   1        227.94        220.89        14.83 o                         
  -4  19   1        367.97        334.85        15.86 o                         
  -3  19   1        312.67        321.03        13.02 o                         
  -2  19   1          6.89         13.45         3.39 o                         
  -1  19   1        300.54        356.97        10.97 o                         
   0  19   1        695.94        899.21        19.02 o                         
   1  19   1       1183.91       1369.65        28.40 o                         
   2  19   1       2389.79       2473.69        47.43 o                         
   3  19   1       1597.87       1497.14        38.60 o                         
   4  19   1        336.91        348.34        16.13 o                         
  -4  20   1        314.74        304.37        22.80 o                         
  -3  20   1        844.41        821.75        23.60 o                         
  -2  20   1       1030.43       1040.81        31.51 o                         
  -1  20   1       2391.84       2746.08        55.48 o                         
   0  20   1       2980.74       3411.62        57.83 o                         
   1  20   1        668.83        755.45        18.56 o                         
   2  20   1        216.26        234.12         9.37 o                         
   3  20   1         11.97         11.69         4.46 o                         
   4  20   1          0.28         14.78         5.41 o                         
  -4  21   1        113.72        107.48        11.15 o                         
  -3  21   1        120.47        156.47        11.16 o                         
  -2  21   1         67.81         67.33         8.28 o                         
  -1  21   1        223.78        243.92         9.86 o                         
   0  21   1         50.66        102.29         7.13 o                         
   1  21   1       3981.33       4371.21        73.84 o                         
   2  21   1       1171.32       1328.39        28.75 o                         
   3  21   1        889.52        898.32        36.16 o                         
   4  21   1        665.31        638.94        34.10 o                         
  -4  22   1        192.93        179.55        16.74 o                         
  -3  22   1       1064.49       1074.32        29.23 o                         
  -2  22   1        886.49        938.31        23.82 o                         
  -1  22   1       1060.13       1194.15        28.20 o                         
   0  22   1        229.55        272.24         9.23 o                         
   1  22   1       1152.86       1299.27        27.83 o                         
   2  22   1        145.82        160.06         8.70 o                         
   3  22   1          1.59         -2.61         4.25 o                         
   4  22   1          2.26         -2.80        12.65 o                         
  -3  23   1        115.00        119.73         8.98 o                         
  -2  23   1         29.49         24.35         5.25 o                         
  -1  23   1        509.75        568.57        15.41 o                         
   0  23   1        391.92        410.18        17.32 o                         
   1  23   1       1125.80       1248.26        34.70 o                         
   2  23   1        334.14        361.93        13.29 o                         
   3  23   1       1276.02       1278.32        37.86 o                         
  -3  24   1        946.23        912.32        25.59 o                         
  -2  24   1        980.54        977.96        27.04 o                         
  -1  24   1        799.93        882.35        21.13 o                         
   0  24   1        697.68        814.02        21.43 o                         
   1  24   1        326.82        373.68        13.80 o                         
   2  24   1        490.34        490.57        17.20 o                         
   3  24   1          2.94          2.55         4.45 o                         
  -3  25   1        160.13        153.13        10.87 o                         
  -2  25   1          0.02         -3.74         3.74 o                         
  -1  25   1         12.03         14.24         4.31 o                         
   0  25   1        217.22        258.89        10.66 o                         
   1  25   1        666.00        770.40        25.93 o                         
   2  25   1       1065.84       1103.95        28.83 o                         
   3  25   1        588.27        572.62        23.15 o                         
  -3  26   1        235.73        239.06        15.35 o                         
  -2  26   1        903.50        892.21        32.29 o                         
  -1  26   1       1275.74       1372.46        35.10 o                         
   0  26   1       1993.05       2200.86        47.30 o                         
   1  26   1        589.79        698.78        23.70 o                         
   2  26   1         67.01         82.01         8.79 o                         
   3  26   1         35.87         33.01        10.30 o                         
  -3  27   1         60.02         38.96         7.43 o                         
  -2  27   1          7.08          2.23         4.49 o                         
  -1  27   1          0.43         10.69         7.39 o                         
   0  27   1        148.99        201.92        10.53 o                         
   1  27   1        578.90        692.02        23.16 o                         
   2  27   1        833.27        818.85        25.99 o                         
  -2  28   1       1100.35       1098.88        36.62 o                         
  -1  28   1        886.27        969.98        26.45 o                         
   0  28   1        893.30       1010.28        29.75 o                         
   1  28   1        530.23        580.55        30.60 o                         
   2  28   1        151.69        149.83        10.05 o                         
  -2  29   1         25.40         16.65         5.49 o                         
  -1  29   1        166.74        174.72        11.97 o                         
   0  29   1        177.97        194.69        12.38 o                         
   1  29   1        187.15        188.91        13.60 o                         
   2  29   1        446.03        452.89        35.22 o                         
  -2  30   1        775.56        631.24        32.51 o                         
  -1  30   1        422.28        451.05        25.37 o                         
   0  30   1        618.37        668.85        25.83 o                         
   1  30   1        251.70        259.01        17.01 o                         
  -1  31   1          5.09         -2.90         6.92 o                         
   0  31   1        265.82        314.33        15.85 o                         
   1  31   1        367.98        360.34        19.52 o                         
   0  32   1        391.77        377.55        25.95 o                         
  -5   0   2        589.61        627.14        35.79 o                         
  -4   0   2       2099.35       2091.76        94.23 o                         
  -3   0   2       1133.41       1127.51        69.44 o                         
  -2   0   2        515.68        458.76        11.97 o                         
   0   0   2          8.96          7.58         1.70 o                         
   1   0   2       7727.16       6959.32       125.80 o                         
   2   0   2        588.23        509.04        15.23 o                         
   3   0   2        863.31        812.27        40.67 o                         
   4   0   2        822.04        811.64        40.23 o                         
   5   0   2        463.39        527.67        34.16 o                         
  -5   1   2         94.73        108.85        11.73 o                         
  -4   1   2          5.18          4.77         4.23 o                         
  -3   1   2         92.53        100.86         8.01 o                         
  -2   1   2       2328.23       2401.18        40.17 o                         
  -1   1   2        311.00        361.07         6.20 o                         
   0   1   2       4319.45       4426.90        53.03 o                         
   1   1   2       1807.07       1549.41        21.20 o                         
   2   1   2       5496.08       5306.57        90.47 o                         
   3   1   2       1594.94       1562.73        37.55 o                         
   4   1   2        490.59        535.95        21.59 o                         
   5   1   2        591.71        621.27        30.34 o                         
  -5   2   2        514.70        521.15        35.23 o                         
  -4   2   2       1798.34       1825.21        50.14 o                         
  -3   2   2       1283.69       1199.95        29.66 o                         
  -2   2   2      12637.42      12177.31       239.72 o                         
  -1   2   2         72.00         41.20         1.84 o                         
   0   2   2        767.70        967.31        14.75 o                         
   1   2   2       1573.08       1352.33        22.98 o                         
   2   2   2        503.60        491.11        13.20 o                         
   3   2   2        431.10        370.86        10.84 o                         
   4   2   2        615.08        591.06        19.18 o                         
   5   2   2        478.70        524.79        24.06 o                         
  -5   3   2        174.41        162.50        13.61 o                         
  -4   3   2         30.86         39.56         7.52 o                         
  -3   3   2          3.11          3.73         2.08 o                         
  -2   3   2        100.70         91.79         4.71 o                         
  -1   3   2      32979.33      30890.96       777.88 o                         
   0   3   2       2203.06       2493.42        35.42 o                         
   1   3   2       2139.61       2007.29        31.79 o                         
   2   3   2       3118.42       2936.03        48.37 o                         
   3   3   2       2122.00       2134.70        49.00 o                         
   4   3   2        852.59        870.17        25.27 o                         
   5   3   2         75.39         92.32        11.18 o                         
  -5   4   2        750.11        789.54        29.38 o                         
  -4   4   2       1235.93       1198.13        31.06 o                         
  -3   4   2       3413.21       3435.08        67.60 o                         
  -2   4   2       1564.63       1397.31        25.01 o                         
  -1   4   2       1147.25       1138.70        15.16 o                         
   0   4   2        260.40        231.28         4.72 o                         
   1   4   2          0.68          7.26         1.24 o                         
   2   4   2         25.48         29.92         2.47 o                         
   3   4   2        949.33        894.25        24.37 o                         
   4   4   2        133.00        136.45         9.33 o                         
   5   4   2        706.21        786.66        30.41 o                         
  -5   5   2        147.21        155.74        13.47 o                         
  -4   5   2         66.27         81.20         6.87 o                         
  -3   5   2        545.69        539.95        18.06 o                         
  -2   5   2        436.55        414.36         9.37 o                         
  -1   5   2       4754.02       4650.43        78.13 o                         
   0   5   2      10589.06      11433.95       257.80 o                         
   1   5   2      16398.88      16417.17       352.59 o                         
   2   5   2       5470.86       5047.62        81.23 o                         
   3   5   2       1754.00       1620.84        39.12 o                         
   4   5   2        401.14        397.97        15.35 o                         
   5   5   2        125.67        129.88        13.22 o                         
  -5   6   2        953.20       1014.76        34.91 o                         
  -4   6   2       1430.71       1428.79        36.20 o                         
  -3   6   2       1746.90       1715.00        40.86 o                         
  -2   6   2       2539.50       2435.26        43.73 o                         
  -1   6   2       1678.24       1722.19        37.24 o                         
   0   6   2       1480.28       1725.10        30.96 o                         
   1   6   2        119.94        175.23         4.32 o                         
   2   6   2        169.46        201.52         5.99 o                         
   3   6   2       1749.04       1627.52        43.37 o                         
   4   6   2        180.87        178.44        10.31 o                         
   5   6   2        574.52        603.19        26.05 o                         
  -5   7   2        199.12        224.68        22.89 o                         
  -4   7   2         55.67         60.49         6.20 o                         
  -3   7   2         43.66         38.44         5.36 o                         
  -2   7   2         89.46        104.51         6.68 o                         
  -1   7   2      14135.58      13863.46       225.71 o                         
   0   7   2       1697.99       1813.68        54.49 o                         
   1   7   2      22709.83      23683.12       467.44 o                         
   2   7   2       6831.37       6501.25       103.44 o                         
   3   7   2       1806.33       1730.21        45.86 o                         
   4   7   2        457.45        430.05        17.92 o                         
   5   7   2        191.94        210.14        16.36 o                         
  -5   8   2        736.33        693.41        27.51 o                         
  -4   8   2       1025.40       1063.37        29.21 o                         
  -3   8   2       2906.56       2707.83        59.93 o                         
  -2   8   2       6991.12       6617.01       121.85 o                         
  -1   8   2       5144.37       5184.53        79.95 o                         
   0   8   2       2266.90       2600.90        52.06 o                         
   1   8   2        167.07        164.53         4.86 o                         
   2   8   2         15.37         11.62         2.00 o                         
   3   8   2        930.33        905.38        25.29 o                         
   4   8   2        442.41        428.29        16.35 o                         
   5   8   2        646.76        734.84        43.40 o                         
  -5   9   2        274.41        288.32        17.07 o                         
  -4   9   2          2.45         10.45         3.86 o                         
  -3   9   2          4.80         11.08         3.15 o                         
  -2   9   2         63.68         82.46         4.85 o                         
  -1   9   2       5495.79       5772.90       111.49 o                         
   0   9   2       4574.44       5305.03        79.66 o                         
   1   9   2       8182.24       8978.88       140.97 o                         
   2   9   2       4653.31       4595.19       112.07 o                         
   3   9   2       2789.20       2648.90        59.43 o                         
   4   9   2        855.35        811.21        24.61 o                         
   5   9   2        216.38        234.35        17.12 o                         
  -5  10   2        474.70        489.75        23.81 o                         
  -4  10   2       1429.04       1424.65        43.90 o                         
  -3  10   2       2492.96       2360.38        49.05 o                         
  -2  10   2       5608.48       5476.81       101.75 o                         
  -1  10   2       7699.91       8408.32       176.10 o                         
   0  10   2       3263.23       3958.33        57.51 o                         
   1  10   2       1540.94       1709.01        34.39 o                         
   2  10   2         16.57         15.11         3.20 o                         
   3  10   2       1102.46       1028.66        27.56 o                         
   4  10   2        616.97        571.31        19.91 o                         
   5  10   2        706.02        742.02        36.09 o                         
  -5  11   2         58.73         59.79         7.97 o                         
  -4  11   2          7.30         10.63        10.87 o                         
  -3  11   2         87.64         85.95         6.56 o                         
  -2  11   2        559.46        566.94        14.27 o                         
  -1  11   2       4898.67       5188.62       107.35 o                         
   0  11   2        359.64        376.27         9.60 o                         
   1  11   2       5171.64       5412.19        97.04 o                         
   2  11   2       3372.54       3303.68        55.07 o                         
   3  11   2       2300.53       2182.18        56.88 o                         
   4  11   2        649.70        626.96        22.95 o                         
   5  11   2        152.82        146.65        11.72 o                         
  -5  12   2        532.61        491.48        25.48 o                         
  -4  12   2       1300.62       1260.51        38.34 o                         
  -3  12   2       1856.37       1736.24        38.53 o                         
  -2  12   2       4979.47       4747.25       105.13 o                         
  -1  12   2       1555.80       1606.92        33.11 o                         
   0  12   2       2272.25       2884.85        56.19 o                         
   1  12   2         78.01         71.21         4.87 o                         
   2  12   2        317.92        338.04         8.93 o                         
   3  12   2       1178.23       1058.42        28.53 o                         
   4  12   2        340.12        326.52        17.31 o                         
   5  12   2        420.84        399.02        23.92 o                         
  -5  13   2         63.29         44.69         7.65 o                         
  -4  13   2          2.16         -2.12         6.29 o                         
  -3  13   2        293.04        286.54        11.15 o                         
  -2  13   2        342.86        370.82         9.78 o                         
  -1  13   2       4403.62       4621.74        74.48 o                         
   0  13   2       4900.59       5877.34       131.91 o                         
   1  13   2       1478.69       1636.70        56.85 o                         
   2  13   2       2510.90       2468.21        44.00 o                         
   3  13   2        954.59        885.56        30.94 o                         
   4  13   2        344.28        330.04        18.84 o                         
  -5  14   2        501.21        503.47        20.63 o                         
  -4  14   2       1077.05       1021.03        35.20 o                         
  -3  14   2       1484.64       1397.12        34.27 o                         
  -2  14   2        988.77        906.69        17.04 o                         
  -1  14   2       1982.70       2230.40        40.31 o                         
   0  14   2        160.70        141.73         7.11 o                         
   1  14   2          6.43         10.22         3.16 o                         
   2  14   2        200.38        197.53         8.18 o                         
   3  14   2        467.00        460.58        16.39 o                         
   4  14   2        225.55        235.64        17.44 o                         
  -4  15   2          9.95         18.53         5.53 o                         
  -3  15   2        147.91        155.92         8.60 o                         
  -2  15   2        968.41       1019.68        19.00 o                         
  -1  15   2       1440.32       1567.92        36.17 o                         
   0  15   2       2727.00       3104.74        77.06 o                         
   1  15   2       3429.34       3604.72        82.95 o                         
   2  15   2       2510.20       2662.04        49.02 o                         
   3  15   2        634.25        604.92        19.53 o                         
   4  15   2        443.42        462.10        27.79 o                         
  -4  16   2       1222.14       1171.39        46.20 o                         
  -3  16   2        183.46        174.23         9.34 o                         
  -2  16   2       3786.82       3730.73        65.38 o                         
  -1  16   2         93.98        125.62         5.23 o                         
   0  16   2         11.14         19.69         3.59 o                         
   1  16   2        695.75        834.42        23.57 o                         
   2  16   2         16.26         19.27         3.37 o                         
   3  16   2          5.08          5.34         3.71 o                         
   4  16   2        608.42        561.50        23.89 o                         
  -4  17   2          2.01          5.27         4.82 o                         
  -3  17   2         62.23         72.16         6.89 o                         
  -2  17   2       1181.03       1235.72        34.81 o                         
  -1  17   2       1731.20       1907.74        38.59 o                         
   0  17   2       1715.85       1835.94        42.41 o                         
   1  17   2       2421.28       2715.89        86.24 o                         
   2  17   2       2610.60       2543.80        47.65 o                         
   3  17   2       1249.79       1212.66        32.33 o                         
   4  17   2        210.61        224.86        24.46 o                         
  -4  18   2        577.66        590.99        21.27 o                         
  -3  18   2       1461.43       1381.46        32.84 o                         
  -2  18   2        514.47        516.03        17.99 o                         
  -1  18   2       2110.07       2198.41        50.81 o                         
   0  18   2        103.70        132.91         9.06 o                         
   1  18   2        352.79        382.81        18.30 o                         
   2  18   2         26.64         29.10         3.74 o                         
   3  18   2        120.27        111.36         9.12 o                         
   4  18   2        140.90        140.79        12.89 o                         
  -4  19   2          0.47          6.36         4.53 o                         
  -3  19   2         91.07         91.31         7.61 o                         
  -2  19   2          7.30          4.57         2.92 o                         
  -1  19   2        863.53       1012.74        22.39 o                         
   0  19   2       3882.39       4407.79        94.12 o                         
   1  19   2       1359.91       1594.67        39.35 o                         
   2  19   2       1924.33       1946.14        36.22 o                         
   3  19   2       1096.82       1013.11        34.21 o                         
   4  19   2        241.98        241.47        14.58 o                         
  -4  20   2        571.81        575.76        40.34 o                         
  -3  20   2        802.65        809.38        26.99 o                         
  -2  20   2       1341.77       1353.46        30.92 o                         
  -1  20   2        511.41        557.70        16.20 o                         
   0  20   2       1838.12       2226.87        46.95 o                         
   1  20   2         32.68         25.89         5.65 o                         
   2  20   2         13.12         12.61         3.45 o                         
   3  20   2        552.17        539.46        19.78 o                         
   4  20   2        132.78        134.17        16.46 o                         
  -4  21   2          3.21          2.60         6.49 o                         
  -3  21   2        104.45        109.92         8.41 o                         
  -2  21   2        128.32        125.52         8.32 o                         
  -1  21   2       1693.89       1956.43        38.78 o                         
   0  21   2         72.43         77.44         7.45 o                         
   1  21   2       3440.78       3826.67        70.90 o                         
   2  21   2       1027.09       1060.74        31.15 o                         
   3  21   2        582.08        567.03        23.33 o                         
   4  21   2        342.72        324.93        21.37 o                         
  -4  22   2        348.85        351.68        24.84 o                         
  -3  22   2        966.36        949.72        25.85 o                         
  -2  22   2       1510.35       1595.06        49.42 o                         
  -1  22   2       1096.87       1257.93        27.28 o                         
   0  22   2         45.88         59.65         5.87 o                         
   1  22   2          2.00          7.79         3.57 o                         
   2  22   2          6.01          1.03         4.02 o                         
   3  22   2        453.43        412.45        15.03 o                         
  -3  23   2         97.04         80.42        11.35 o                         
  -2  23   2        273.08        276.79        13.51 o                         
  -1  23   2       1879.01       2089.03        38.66 o                         
   0  23   2        724.30        827.98        25.18 o                         
   1  23   2       1128.93       1257.55        28.50 o                         
   2  23   2        914.75        986.98        26.67 o                         
   3  23   2        415.74        398.17        16.80 o                         
  -3  24   2        995.35        896.49        31.78 o                         
  -2  24   2        917.28        970.73        25.47 o                         
  -1  24   2        879.17        979.55        22.63 o                         
   0  24   2        343.09        361.77        17.83 o                         
   1  24   2         95.79        102.41         7.23 o                         
   2  24   2          0.51         -5.14         5.33 o                         
   3  24   2        315.71        362.88        31.70 o                         
  -3  25   2         40.25         30.68         6.16 o                         
  -2  25   2         66.85         69.57         6.46 o                         
  -1  25   2        825.94        881.81        26.59 o                         
   0  25   2       1305.42       1427.17        34.31 o                         
   1  25   2       1275.90       1474.04        38.85 o                         
   2  25   2        868.07        893.24        25.32 o                         
   3  25   2        614.15        566.11        21.30 o                         
  -3  26   2        529.57        477.35        20.10 o                         
  -2  26   2        668.89        688.72        20.26 o                         
  -1  26   2        455.77        514.48        16.42 o                         
   0  26   2        412.19        464.75        17.70 o                         
   1  26   2        306.16        335.62        16.02 o                         
   2  26   2         98.38         89.88        10.28 o                         
   3  26   2        128.59        117.81        13.30 o                         
  -3  27   2          3.52         -8.19         8.19 o                         
  -2  27   2        255.28        259.06        15.39 o                         
  -1  27   2        341.81        376.73        14.22 o                         
   0  27   2        983.84       1106.75        33.47 o                         
   1  27   2       1309.67       1402.47        38.28 o                         
   2  27   2       1062.41       1120.70        32.92 o                         
  -2  28   2        543.05        494.82        28.70 o                         
  -1  28   2        556.93        648.97        25.99 o                         
   0  28   2        156.13        164.00        11.28 o                         
   1  28   2         72.85         80.54         8.17 o                         
   2  28   2         14.80         10.52         6.17 o                         
  -2  29   2         74.16         57.53        18.76 o                         
  -1  29   2        636.53        680.53        23.00 o                         
   0  29   2        768.53        763.19        31.65 o                         
   1  29   2        631.81        643.04        21.14 o                         
   2  29   2        658.12        606.43        26.12 o                         
  -1  30   2        114.88        109.30        10.26 o                         
   0  30   2        142.78        140.79        12.62 o                         
   1  30   2          3.67         -5.11         5.11 o                         
  -1  31   2        188.38        159.02        12.86 o                         
   0  31   2        432.68        448.64        19.23 o                         
   1  31   2        524.05        531.96        25.95 o                         
  -5   0   3        291.63        333.15        25.03 o                         
  -4   0   3       1784.71       1685.89        66.09 o                         
  -3   0   3       1039.95        997.70        55.95 o                         
  -2   0   3          9.77         15.33         2.16 o                         
  -1   0   3       1276.48       1350.73        28.76 o                         
   0   0   3       3058.81       3011.97        51.57 o                         
   1   0   3       3336.29       3249.87        61.00 o                         
   2   0   3       1011.88        964.16        25.99 o                         
   3   0   3       2342.04       2229.35        96.80 o                         
   4   0   3        564.98        570.48        32.25 o                         
   5   0   3       1042.58       1124.86        54.84 o                         
  -5   1   3          6.59          3.54         6.91 o                         
  -4   1   3        368.65        377.55        17.13 o                         
  -3   1   3        473.01        426.08        21.39 o                         
  -2   1   3       1382.78       1274.67        19.19 o                         
  -1   1   3       3657.27       3546.12        46.31 o                         
   0   1   3      14108.17      13312.00       155.84 o                         
   1   1   3       7004.57       7002.01        93.95 o                         
   2   1   3       5584.35       5049.94        81.34 o                         
   3   1   3       2616.15       2511.67        47.08 o                         
   4   1   3         31.18         32.59         5.22 o                         
   5   1   3         31.30         44.39         8.70 o                         
  -5   2   3        578.63        615.00        24.88 o                         
  -4   2   3       1187.69       1152.53        34.90 o                         
  -3   2   3       1195.04       1177.35        48.35 o                         
  -2   2   3        644.84        649.99        12.03 o                         
  -1   2   3       8757.12       8314.21       105.96 o                         
   0   2   3       2633.18       2569.68        33.90 o                         
   1   2   3        559.28        583.50        17.75 o                         
   2   2   3        701.39        662.66        14.67 o                         
   3   2   3        921.35        892.57        19.72 o                         
   4   2   3       1829.31       1853.95        45.51 o                         
   5   2   3        504.42        551.19        24.99 o                         
  -5   3   3          0.23         -2.12         5.75 o                         
  -4   3   3        166.85        161.02        16.23 o                         
  -3   3   3       1269.22       1260.35        38.84 o                         
  -2   3   3       4987.30       4962.51       117.37 o                         
  -1   3   3       4626.46       4564.60        58.94 o                         
   0   3   3      12861.38      12382.74       150.48 o                         
   1   3   3       7605.98       7816.68       100.21 o                         
   2   3   3        292.24        244.22         8.17 o                         
   3   3   3       1152.52       1086.92        25.20 o                         
   4   3   3        100.16        110.91         8.49 o                         
   5   3   3          0.31         -5.18         5.18 o                         
  -5   4   3        730.96        757.28        28.52 o                         
  -4   4   3       1533.43       1502.03        38.32 o                         
  -3   4   3       1097.14       1054.27        27.35 o                         
  -2   4   3       5127.89       5010.49        85.74 o                         
  -1   4   3        370.55        412.56         8.73 o                         
   0   4   3        944.22        918.66        17.11 o                         
   1   4   3       3272.11       3253.92        43.13 o                         
   2   4   3        480.81        444.56        11.37 o                         
   3   4   3       3579.36       3552.83        77.01 o                         
   4   4   3       1251.42       1274.86        43.45 o                         
   5   4   3        400.76        413.91        21.48 o                         
  -5   5   3         28.61         33.10         7.31 o                         
  -4   5   3        149.61        197.16        11.75 o                         
  -3   5   3       4136.23       4053.73        85.74 o                         
  -2   5   3       1017.22        968.78        23.48 o                         
  -1   5   3      14564.54      14589.71       214.29 o                         
   0   5   3       2706.91       2587.07        40.10 o                         
   1   5   3        578.28        546.49        10.02 o                         
   2   5   3       3451.35       3501.50       106.52 o                         
   3   5   3        445.11        458.66        15.66 o                         
   4   5   3         28.83         26.42         5.09 o                         
   5   5   3          2.73         -5.46         7.62 o                         
  -5   6   3        702.77        740.31        28.14 o                         
  -4   6   3       1936.00       1932.46        46.33 o                         
  -3   6   3       1702.21       1698.82        36.55 o                         
  -2   6   3        225.02        209.46         6.97 o                         
  -1   6   3        206.31        207.44         6.70 o                         
   0   6   3         22.87         31.12         2.02 o                         
   1   6   3       2341.14       2308.84        38.47 o                         
   2   6   3       3958.35       3987.71        92.12 o                         
   3   6   3       3076.88       2952.12        65.44 o                         
   4   6   3        834.22        834.18        27.16 o                         
   5   6   3        416.37        427.21        21.81 o                         
  -5   7   3         36.46         29.00         7.35 o                         
  -4   7   3        192.43        180.54        10.07 o                         
  -3   7   3       2627.84       2582.46        57.85 o                         
  -2   7   3       1599.23       1663.30        33.65 o                         
  -1   7   3       6514.30       6894.10       167.21 o                         
   0   7   3       8686.01       8471.47       163.16 o                         
   1   7   3       3372.84       3375.92        56.69 o                         
   2   7   3       1111.78       1127.84        21.43 o                         
   3   7   3        552.25        512.79        16.95 o                         
   4   7   3          9.44          7.12         5.58 o                         
   5   7   3          0.02         -3.54         4.80 o                         
  -5   8   3        818.09        863.26        33.63 o                         
  -4   8   3       1192.26       1231.99        32.52 o                         
  -3   8   3        875.31        875.13        20.01 o                         
  -2   8   3        513.77        460.01        10.75 o                         
  -1   8   3       3767.90       3747.79        70.50 o                         
   0   8   3        882.47        881.45        15.60 o                         
   1   8   3       5739.38       6202.23        98.55 o                         
   2   8   3        496.23        469.28        10.84 o                         
   3   8   3       2114.32       1989.52        46.70 o                         
   4   8   3       1020.08        993.34        29.65 o                         
   5   8   3        533.83        619.99        26.78 o                         
  -5   9   3          2.19         -1.63         4.45 o                         
  -4   9   3        152.94        134.24         9.52 o                         
  -3   9   3       1412.79       1389.14        28.80 o                         
  -2   9   3       1439.85       1447.78        27.47 o                         
  -1   9   3      15020.91      15667.62       427.11 o                         
   0   9   3        774.83        638.00        15.45 o                         
   1   9   3       6530.69       7380.34       149.84 o                         
   2   9   3       1631.27       1540.82        35.75 o                         
   3   9   3        989.48        977.47        26.74 o                         
   4   9   3         18.80         19.14         4.68 o                         
   5   9   3          4.25         -3.26         7.33 o                         
  -5  10   3        502.83        512.19        31.84 o                         
  -4  10   3        777.96        832.77        26.09 o                         
  -3  10   3       1097.80       1113.23        24.42 o                         
  -2  10   3        687.88        673.17        12.62 o                         
  -1  10   3        423.22        497.80        11.53 o                         
   0  10   3        197.31        214.38         6.40 o                         
   1  10   3          4.68         11.47         2.75 o                         
   2  10   3        617.21        590.81        13.00 o                         
   3  10   3       1778.00       1633.38        44.47 o                         
   4  10   3       1009.78        938.58        29.52 o                         
   5  10   3        547.62        572.88        27.34 o                         
  -5  11   3          1.04         10.50         8.20 o                         
  -4  11   3        219.76        213.43        11.58 o                         
  -3  11   3       1613.88       1494.68        31.05 o                         
  -2  11   3       1792.09       1757.57        39.09 o                         
  -1  11   3       4021.05       3832.66        84.81 o                         
   0  11   3      10512.76      11805.57       231.78 o                         
   1  11   3       2385.06       2428.69        53.00 o                         
   2  11   3       2018.21       1964.12        56.95 o                         
   3  11   3        760.88        717.04        21.58 o                         
   4  11   3          5.66          9.21         4.69 o                         
  -5  12   3        425.19        453.70        21.50 o                         
  -4  12   3        893.44        904.82        31.25 o                         
  -3  12   3        661.23        631.70        16.78 o                         
  -2  12   3        164.23        171.38         5.64 o                         
  -1  12   3        746.07        707.12        19.69 o                         
   0  12   3       1089.30       1294.77        25.11 o                         
   1  12   3       1017.58       1078.23        29.87 o                         
   2  12   3        844.15        887.92        24.55 o                         
   3  12   3       1369.14       1279.57        33.31 o                         
   4  12   3        960.61        945.10        52.56 o                         
  -5  13   3         14.76         17.44         9.06 o                         
  -4  13   3        109.67        111.66         9.59 o                         
  -3  13   3       1873.55       1790.34        39.11 o                         
  -2  13   3       1443.81       1482.64        26.87 o                         
  -1  13   3       3834.57       3809.37        86.78 o                         
   0  13   3       6947.21       7764.19       167.42 o                         
   1  13   3       4614.30       4815.64        99.97 o                         
   2  13   3       1106.47       1090.64        23.38 o                         
   3  13   3        161.89        163.18         9.87 o                         
   4  13   3          2.14          2.19         4.04 o                         
  -4  14   3       1242.54       1261.99        34.59 o                         
  -3  14   3        395.83        348.78        12.52 o                         
  -2  14   3        678.46        680.62        17.95 o                         
  -1  14   3        567.61        560.63        20.47 o                         
   0  14   3        571.70        640.74        16.05 o                         
   1  14   3        740.23        796.85        21.66 o                         
   2  14   3        861.55        905.98        21.64 o                         
   3  14   3       1552.17       1452.39        36.94 o                         
   4  14   3        677.03        694.78        26.39 o                         
  -4  15   3        323.75        336.28        15.36 o                         
  -3  15   3        253.82        251.65        10.54 o                         
  -2  15   3       2462.15       2335.65        43.22 o                         
  -1  15   3       2755.72       2493.89        45.28 o                         
   0  15   3       2122.22       2380.65        57.54 o                         
   1  15   3       1613.57       1647.80        44.16 o                         
   2  15   3       1657.40       1703.79        37.03 o                         
   3  15   3        845.32        774.75        23.39 o                         
   4  15   3          0.29         -1.05         4.17 o                         
  -4  16   3        749.55        694.88        24.21 o                         
  -3  16   3       1588.32       1615.00        36.60 o                         
  -2  16   3        205.56        199.11         7.26 o                         
  -1  16   3        509.54        550.76        14.28 o                         
   0  16   3          4.65          9.66         2.99 o                         
   1  16   3          9.09         13.95         3.17 o                         
   2  16   3       1942.69       1908.32        40.59 o                         
   3  16   3        373.31        391.83        15.38 o                         
   4  16   3        964.45        917.15        31.36 o                         
  -4  17   3        158.88        149.07        11.99 o                         
  -3  17   3        255.83        237.51        10.54 o                         
  -2  17   3        859.91        836.19        20.69 o                         
  -1  17   3       2064.42       2179.35        39.47 o                         
   0  17   3       2824.04       3071.06        66.90 o                         
   1  17   3       1540.95       1644.64        36.05 o                         
   2  17   3        517.21        501.64        17.31 o                         
   3  17   3       1630.14       1465.46        36.62 o                         
   4  17   3         17.45          7.01         4.92 o                         
  -4  18   3        550.20        558.15        23.10 o                         
  -3  18   3        590.29        558.21        18.66 o                         
  -2  18   3        810.64        807.30        19.27 o                         
  -1  18   3       1442.46       1501.84        37.97 o                         
   0  18   3        138.88        165.12         9.20 o                         
   1  18   3        212.63        222.50        10.10 o                         
   2  18   3        126.42        145.29        10.43 o                         
   3  18   3       1580.48       1518.92        31.88 o                         
   4  18   3        429.58        370.21        21.29 o                         
  -4  19   3         44.17         48.83         7.89 o                         
  -3  19   3        718.00        781.74        32.56 o                         
  -2  19   3        512.15        489.43        12.39 o                         
  -1  19   3       1338.89       1468.39        27.68 o                         
   0  19   3       1710.01       1898.88        44.89 o                         
   1  19   3       2775.70       3082.20        64.65 o                         
   2  19   3       1329.45       1371.11        39.17 o                         
   3  19   3        230.05        205.57        10.74 o                         
   4  19   3         78.94         77.91         8.83 o                         
  -4  20   3        416.69        412.74        18.90 o                         
  -3  20   3        405.97        390.31        15.47 o                         
  -2  20   3        208.40        200.76         7.57 o                         
  -1  20   3        262.46        276.51        13.59 o                         
   0  20   3          7.60         14.28         4.04 o                         
   1  20   3         49.68         59.31         5.80 o                         
   2  20   3        475.15        527.66        18.60 o                         
   3  20   3        867.70        816.63        30.55 o                         
   4  20   3        528.86        508.53        36.42 o                         
  -4  21   3         57.95         62.48         8.55 o                         
  -3  21   3        711.26        742.97        37.12 o                         
  -2  21   3        693.41        669.56        16.35 o                         
  -1  21   3       2066.59       2142.11        41.25 o                         
   0  21   3       2089.23       2301.01        61.20 o                         
   1  21   3       1428.19       1625.69        34.32 o                         
   2  21   3        758.33        800.07        24.67 o                         
   3  21   3        234.43        222.38        12.70 o                         
  -4  22   3        450.52        406.60        34.45 o                         
  -3  22   3        386.57        360.32        18.41 o                         
  -2  22   3        470.98        499.63        18.13 o                         
  -1  22   3        186.73        197.02        22.08 o                         
   0  22   3        150.99        160.32        10.40 o                         
   1  22   3       1240.52       1246.20        28.18 o                         
   2  22   3        208.31        218.11        12.18 o                         
   3  22   3        487.86        457.32        18.14 o                         
  -3  23   3        582.16        601.70        24.43 o                         
  -2  23   3        772.24        764.48        28.65 o                         
  -1  23   3       3743.67       4090.37        70.98 o                         
   0  23   3       1502.72       1565.04        39.47 o                         
   1  23   3        621.27        716.91        19.31 o                         
   2  23   3        634.70        661.72        20.53 o                         
   3  23   3         79.26         61.90        10.94 o                         
  -3  24   3        335.07        285.81        21.77 o                         
  -2  24   3        220.82        201.18        11.20 o                         
  -1  24   3        151.02        186.10         9.61 o                         
   0  24   3        402.37        435.77        17.20 o                         
   1  24   3        309.31        344.26        12.53 o                         
   2  24   3        240.15        252.71        12.59 o                         
   3  24   3        539.86        508.52        19.72 o                         
  -3  25   3        463.07        466.03        25.85 o                         
  -2  25   3        706.79        699.05        28.86 o                         
  -1  25   3        912.64        960.86        25.93 o                         
   0  25   3       1238.64       1378.77        34.90 o                         
   1  25   3       1145.11       1167.11        29.72 o                         
   2  25   3        397.81        406.11        15.85 o                         
   3  25   3        102.04         81.75         8.81 o                         
  -3  26   3        435.03        462.59        24.81 o                         
  -2  26   3         60.36         52.57         7.80 o                         
  -1  26   3         74.84         77.21         7.25 o                         
   0  26   3          0.08          5.03         4.20 o                         
   1  26   3        151.72        166.88        10.10 o                         
   2  26   3        372.52        327.50        19.09 o                         
  -2  27   3        268.95        228.05        21.35 o                         
  -1  27   3        688.04        740.51        22.11 o                         
   0  27   3        820.56        832.44        25.63 o                         
   1  27   3        930.93        943.85        24.38 o                         
   2  27   3        245.61        191.71        13.06 o                         
  -2  28   3        300.92        313.73        23.83 o                         
  -1  28   3         30.37         12.28         6.24 o                         
   0  28   3         51.67         61.72         7.55 o                         
   1  28   3         50.20         48.04         7.86 o                         
   2  28   3        350.44        346.69        18.97 o                         
  -2  29   3        610.81        561.37        26.77 o                         
  -1  29   3        506.27        482.92        24.63 o                         
   0  29   3        640.96        707.14        24.38 o                         
   1  29   3        441.13        438.72        17.13 o                         
   2  29   3        342.39        290.93        19.91 o                         
  -1  30   3         91.33         95.89        11.27 o                         
   0  30   3         35.03         33.19         6.80 o                         
   1  30   3        118.67        103.71         9.92 o                         
  -1  31   3        570.96        516.52        37.09 o                         
   0  31   3        543.68        512.08        18.72 o                         
  -5   0   4        404.70        372.00        25.84 o                         
  -4   0   4        486.26        512.33        52.59 o                         
  -3   0   4        503.55        474.30        18.79 o                         
  -2   0   4        270.57        252.32         9.66 o                         
  -1   0   4        242.69        252.99         8.04 o                         
   0   0   4       2037.74       2056.42        36.66 o                         
   1   0   4       1819.42       1547.84        31.51 o                         
   2   0   4       4435.92       4320.33       115.95 o                         
   3   0   4       3287.12       3176.09        89.63 o                         
   4   0   4       1043.55       1060.27        51.63 o                         
   5   0   4        396.09        380.32        29.89 o                         
  -5   1   4        125.47        135.18        14.93 o                         
  -4   1   4        848.06        756.65        25.72 o                         
  -3   1   4       3562.95       3353.81        64.72 o                         
  -2   1   4       1704.79       1600.10        24.97 o                         
  -1   1   4       7507.50       7384.17        94.75 o                         
   0   1   4       2604.96       2294.20        31.08 o                         
   1   1   4       7288.99       7203.32        97.18 o                         
   2   1   4          4.64          7.87         2.37 o                         
   3   1   4        427.92        411.55        13.11 o                         
   4   1   4        126.52        138.74         9.85 o                         
   5   1   4        218.70        218.62        17.58 o                         
  -5   2   4        437.39        407.30        19.71 o                         
  -4   2   4        252.16        254.61        13.29 o                         
  -3   2   4       1490.00       1387.42        29.82 o                         
  -2   2   4        447.53        431.94         9.08 o                         
  -1   2   4         46.14         31.28         2.01 o                         
   0   2   4       1627.69       1760.48        26.18 o                         
   1   2   4       7670.06       7401.22       112.11 o                         
   2   2   4       3763.49       3561.66        68.59 o                         
   3   2   4       2692.21       2649.56        54.60 o                         
   4   2   4       1183.72       1230.88        33.76 o                         
   5   2   4        409.99        444.81        23.15 o                         
  -5   3   4        398.54        386.33        19.74 o                         
  -4   3   4        584.31        598.20        21.05 o                         
  -3   3   4       1623.61       1600.71        37.48 o                         
  -2   3   4       9990.24       9490.56       140.42 o                         
  -1   3   4       6180.94       5979.12        80.85 o                         
   0   3   4       8423.75       7798.54        99.92 o                         
   1   3   4       2171.45       2235.19        35.51 o                         
   2   3   4         10.87          7.47         2.16 o                         
   3   3   4        194.07        181.17         8.85 o                         
   4   3   4        422.53        462.50        17.47 o                         
   5   3   4        177.68        216.88        17.58 o                         
  -5   4   4        263.05        273.75        17.32 o                         
  -4   4   4        743.49        709.73        21.30 o                         
  -3   4   4         42.85         51.57         4.87 o                         
  -2   4   4          0.15         10.23         1.71 o                         
  -1   4   4        931.63        873.30        13.98 o                         
   0   4   4       5530.20       5492.52        68.34 o                         
   1   4   4       7741.36       7780.15       115.78 o                         
   2   4   4       3458.32       3162.99        56.65 o                         
   3   4   4        877.83        830.23        21.09 o                         
   4   4   4       2208.94       2216.44        53.62 o                         
   5   4   4        246.50        252.71        18.26 o                         
  -5   5   4        334.00        391.55        19.58 o                         
  -4   5   4        578.85        576.10        18.60 o                         
  -3   5   4       4785.21       4633.22        88.64 o                         
  -2   5   4       3825.49       3815.23        61.88 o                         
  -1   5   4       5377.87       5284.95        84.69 o                         
   0   5   4       4070.22       4102.82        54.77 o                         
   1   5   4        942.41        889.57        15.93 o                         
   2   5   4        351.17        317.96         9.25 o                         
   3   5   4         93.71         91.58         6.44 o                         
   4   5   4        105.02        103.78         8.74 o                         
   5   5   4        250.93        236.14        18.28 o                         
  -5   6   4        236.73        228.18        22.94 o                         
  -4   6   4        406.17        397.85        15.04 o                         
  -3   6   4         87.26         98.40         6.53 o                         
  -2   6   4        302.96        283.26         7.07 o                         
  -1   6   4       1044.08        989.59        23.61 o                         
   0   6   4       1921.82       2119.12        34.19 o                         
   1   6   4       3235.79       2931.87        45.78 o                         
   2   6   4       2104.32       1939.14        36.92 o                         
   3   6   4       1963.84       1933.37        41.30 o                         
   4   6   4       1129.79       1203.15        33.85 o                         
   5   6   4        229.98        235.74        18.20 o                         
  -5   7   4        340.29        380.63        34.59 o                         
  -4   7   4        595.72        607.24        19.57 o                         
  -3   7   4       3263.54       3209.90        58.67 o                         
  -2   7   4       1785.34       1672.00        29.00 o                         
  -1   7   4       1312.25       1240.09        23.98 o                         
   0   7   4       7889.38       7839.68       168.08 o                         
   1   7   4       1017.70        990.95        21.82 o                         
   2   7   4        190.60        186.39         7.60 o                         
   3   7   4          5.80          5.44         2.64 o                         
   4   7   4        122.87        129.33        15.50 o                         
   5   7   4        174.56        194.95        16.38 o                         
  -5   8   4        232.64        260.88        18.93 o                         
  -4   8   4        188.83        167.44        10.34 o                         
  -3   8   4        253.22        285.55        10.67 o                         
  -2   8   4         86.08         89.64         3.87 o                         
  -1   8   4        743.67        772.20        16.91 o                         
   0   8   4         51.06         58.30         3.76 o                         
   1   8   4       2229.93       2245.52        40.60 o                         
   2   8   4       2071.66       1992.57        37.84 o                         
   3   8   4       1225.31       1205.59        28.43 o                         
   4   8   4        835.11        862.21        33.30 o                         
   5   8   4        266.92        298.33        19.73 o                         
  -5   9   4        340.36        395.86        20.02 o                         
  -4   9   4        396.90        380.59        15.87 o                         
  -3   9   4       1942.41       1933.37        40.42 o                         
  -2   9   4        926.29        863.44        22.40 o                         
  -1   9   4       2193.63       2171.75        39.56 o                         
   0   9   4       2471.56       2641.48        57.71 o                         
   1   9   4        521.20        487.14        14.62 o                         
   2   9   4         66.93         71.47         4.83 o                         
   3   9   4        183.15        168.63         8.31 o                         
   4   9   4          5.18          7.39         4.11 o                         
  -5  10   4        322.61        328.77        18.54 o                         
  -4  10   4        178.97        212.77        11.27 o                         
  -3  10   4        147.47        173.13         7.76 o                         
  -2  10   4         45.09         48.16         4.22 o                         
  -1  10   4        265.01        295.41        10.21 o                         
   0  10   4        872.05        886.49        19.83 o                         
   1  10   4       2640.30       2656.21        57.74 o                         
   2  10   4        528.22        508.99        13.98 o                         
   3  10   4       1000.56        943.71        27.53 o                         
   4  10   4       1289.78       1337.90        53.22 o                         
  -5  11   4        215.35        215.94        19.89 o                         
  -4  11   4        336.46        338.71        14.30 o                         
  -3  11   4       1593.30       1580.20        35.16 o                         
  -2  11   4       3543.32       3450.52        66.74 o                         
  -1  11   4       1227.28       1172.39        32.84 o                         
   0  11   4        734.55        718.02        16.92 o                         
   1  11   4        745.80        812.21        21.68 o                         
   2  11   4        356.01        332.65        10.51 o                         
   3  11   4         82.89         65.36         5.87 o                         
   4  11   4         88.49         82.33         9.50 o                         
  -5  12   4        244.76        270.08        17.60 o                         
  -4  12   4        371.58        371.75        15.51 o                         
  -3  12   4        163.62        163.83         9.31 o                         
  -2  12   4        199.23        169.24         8.00 o                         
  -1  12   4         67.42         63.60         4.37 o                         
   0  12   4       1773.40       1864.67        37.89 o                         
   1  12   4       3332.14       3410.87        73.00 o                         
   2  12   4       2479.10       2440.08        46.21 o                         
   3  12   4       1676.07       1680.23        40.84 o                         
   4  12   4        757.94        737.25        42.16 o                         
  -5  13   4        182.43         94.57        53.07 o                         
  -4  13   4        602.21        630.33        23.56 o                         
  -3  13   4       1712.96       1783.94        43.35 o                         
  -2  13   4       2363.05       2360.55        58.72 o                         
  -1  13   4       2578.30       2645.08        63.80 o                         
   0  13   4       4846.64       4950.95       114.08 o                         
   1  13   4       1275.62       1329.05        32.46 o                         
   2  13   4         47.47         50.01         4.96 o                         
   3  13   4         16.62         12.91         4.12 o                         
   4  13   4        167.95        172.88        12.29 o                         
  -4  14   4        516.41        497.56        24.38 o                         
  -3  14   4        100.90        108.83         7.62 o                         
  -2  14   4        141.12        133.91         8.82 o                         
  -1  14   4         24.12         30.50         3.42 o                         
   0  14   4       2092.69       2081.79        42.50 o                         
   1  14   4       2600.76       2711.76        60.75 o                         
   2  14   4       4776.79       4666.58        89.96 o                         
   3  14   4        901.71        871.77        27.60 o                         
   4  14   4        778.80        756.69        30.47 o                         
  -4  15   4        776.14        767.51        31.77 o                         
  -3  15   4       1384.78       1334.05        31.05 o                         
  -2  15   4       3071.00       3046.36        66.84 o                         
  -1  15   4       3454.75       3596.21       135.86 o                         
   0  15   4       2218.16       2212.79        58.39 o                         
   1  15   4       1623.13       1676.25        40.82 o                         
   2  15   4        109.84        110.09         8.34 o                         
   3  15   4        209.86        216.09        10.06 o                         
   4  15   4        224.24        191.91        13.29 o                         
  -4  16   4         22.00         31.85         7.26 o                         
  -3  16   4       1146.90       1090.24        27.14 o                         
  -2  16   4        117.57        115.63         7.96 o                         
  -1  16   4        351.63        383.37        11.75 o                         
   0  16   4       1408.74       1378.79        43.22 o                         
   1  16   4       1923.88       2031.22        47.39 o                         
   2  16   4        618.28        598.96        19.55 o                         
   3  16   4       2093.53       1931.03        48.87 o                         
   4  16   4        619.85        597.59        28.36 o                         
  -4  17   4        339.55        295.22        16.64 o                         
  -3  17   4       1360.57       1269.88        28.00 o                         
  -2  17   4       2134.49       2062.13        48.06 o                         
  -1  17   4       3254.18       3306.95        80.14 o                         
   0  17   4       1396.48       1533.67        33.28 o                         
   1  17   4       1677.13       1622.29        36.33 o                         
   2  17   4         15.55         23.55         4.66 o                         
   3  17   4         29.35         23.34         5.28 o                         
   4  17   4         92.08         77.73         9.36 o                         
  -4  18   4        236.59        217.72        14.97 o                         
  -3  18   4         71.52         66.95         5.66 o                         
  -2  18   4          0.82          2.80         3.59 o                         
  -1  18   4          6.72          5.93         3.39 o                         
   0  18   4        820.08        866.80        24.35 o                         
   1  18   4       1216.19       1310.42        30.87 o                         
   2  18   4       1492.02       1436.49        36.91 o                         
   3  18   4        826.65        809.82        29.93 o                         
   4  18   4        587.28        564.39        23.35 o                         
  -4  19   4        357.03        305.30        16.11 o                         
  -3  19   4       1202.01       1158.13        36.51 o                         
  -2  19   4        715.75        721.30        21.79 o                         
  -1  19   4       2146.72       2118.10        44.15 o                         
   0  19   4       1341.76       1523.24        33.75 o                         
   1  19   4       1369.33       1326.19        31.45 o                         
   2  19   4        169.45        152.13        12.19 o                         
   3  19   4          0.05          2.22         5.42 o                         
   4  19   4         61.59         82.52        13.27 o                         
  -4  20   4        227.63        206.20        14.52 o                         
  -3  20   4         34.10         34.28         6.48 o                         
  -2  20   4         98.62        106.13         8.20 o                         
  -1  20   4         34.81         20.70         3.93 o                         
   0  20   4        334.74        383.86        15.56 o                         
   1  20   4       1525.26       1577.73        37.41 o                         
   2  20   4        985.14        984.95        28.52 o                         
   3  20   4        803.71        799.49        26.24 o                         
  -4  21   4        268.03        229.15        15.74 o                         
  -3  21   4        867.41        872.91        41.65 o                         
  -2  21   4       1882.51       1799.63        41.66 o                         
  -1  21   4        570.66        538.42        21.20 o                         
   0  21   4       1253.51       1316.81        35.99 o                         
   1  21   4        311.22        296.23        12.33 o                         
   2  21   4        265.95        263.26        13.84 o                         
   3  21   4          3.10         -5.21         5.65 o                         
  -3  22   4         69.89         63.06         6.39 o                         
  -2  22   4         34.88         34.09         4.95 o                         
  -1  22   4       1124.03       1085.39        51.39 o                         
   0  22   4        492.42        532.09        16.13 o                         
   1  22   4       1226.53       1241.64        30.92 o                         
   2  22   4       1054.97       1003.51        31.29 o                         
   3  22   4        590.07        545.73        20.68 o                         
  -3  23   4        821.54        794.32        36.91 o                         
  -2  23   4        727.61        682.86        22.08 o                         
  -1  23   4       1369.89       1469.44        37.28 o                         
   0  23   4       1394.18       1462.88        33.85 o                         
   1  23   4        174.19        175.87        12.22 o                         
   2  23   4         19.86         25.18         5.84 o                         
   3  23   4          0.08         -3.96         6.66 o                         
  -3  24   4         22.09         23.76         7.40 o                         
  -2  24   4          0.86         -3.54         3.54 o                         
  -1  24   4        126.36        148.12         9.58 o                         
   0  24   4        729.94        807.29        21.95 o                         
   1  24   4        914.24        952.45        32.86 o                         
   2  24   4        896.06        907.43        28.53 o                         
   3  24   4        436.97        444.86        29.29 o                         
  -3  25   4        590.82        522.11        39.57 o                         
  -2  25   4        639.54        624.76        21.43 o                         
  -1  25   4        813.51        828.38        23.64 o                         
   0  25   4        534.47        597.42        18.27 o                         
   1  25   4        203.57        188.49        20.05 o                         
   2  25   4         78.99         94.80         8.35 o                         
   3  25   4          2.32         -5.75         5.75 o                         
  -3  26   4         35.76         11.55        11.04 o                         
  -2  26   4         79.90         70.61         8.51 o                         
  -1  26   4         15.64         15.43         4.99 o                         
   0  26   4        152.66        163.79        16.27 o                         
   1  26   4        534.42        548.82        23.46 o                         
   2  26   4        379.18        300.80        21.64 o                         
  -2  27   4        579.40        553.13        23.03 o                         
  -1  27   4        557.20        517.76        24.76 o                         
   0  27   4        197.59        194.53        10.58 o                         
   1  27   4        541.75        562.34        25.32 o                         
   2  27   4         33.66         28.40        10.31 o                         
  -2  28   4          0.09         -2.44         5.61 o                         
  -1  28   4         18.82         13.58         5.91 o                         
   0  28   4        202.03        198.66        11.39 o                         
   1  28   4        312.90        314.10        15.13 o                         
   2  28   4        422.87        386.16        18.71 o                         
  -2  29   4        520.94        475.10        24.23 o                         
  -1  29   4        531.61        522.95        21.74 o                         
   0  29   4        509.52        450.65        15.91 o                         
   1  29   4        182.09        165.73        12.02 o                         
  -1  30   4         32.42         16.40         7.51 o                         
   0  30   4        319.25        278.04        14.26 o                         
   1  30   4        249.62        208.73        13.30 o                         
   0  31   4        387.49        405.65        43.21 o                         
  -5   0   5        230.91        280.02        28.93 o                         
  -4   0   5        130.82        149.62        14.93 o                         
  -3   0   5         60.20         56.66         5.46 o                         
  -2   0   5       3228.05       2741.75        57.80 o                         
  -1   0   5       3376.68       3027.23        62.76 o                         
   0   0   5       6091.56       6097.25       137.34 o                         
   1   0   5       1505.99       1219.17        37.06 o                         
   2   0   5       2746.58       2733.57        96.82 o                         
   3   0   5        986.87        990.91        34.84 o                         
   4   0   5        459.45        483.37        36.86 o                         
   5   0   5        136.12        116.62        19.43 o                         
  -5   1   5        679.14        682.92        26.11 o                         
  -4   1   5       1080.86       1059.47        35.69 o                         
  -3   1   5       2770.70       2702.89        54.16 o                         
  -2   1   5       1567.76       1440.13        24.16 o                         
  -1   1   5       1257.04       1161.44        19.84 o                         
   0   1   5       1381.35       1435.46        23.97 o                         
   1   1   5       1630.16       1650.45        31.41 o                         
   2   1   5        851.29        809.32        19.84 o                         
   3   1   5        906.08        932.10        23.54 o                         
   4   1   5        296.63        287.12        15.23 o                         
   5   1   5        473.21        530.58        25.73 o                         
  -5   2   5         73.04         89.25        10.76 o                         
  -4   2   5         84.76         85.15        10.58 o                         
  -3   2   5          2.43          6.75         2.17 o                         
  -2   2   5       2024.71       2051.45        41.41 o                         
  -1   2   5       3176.27       3107.48        45.54 o                         
   0   2   5       4077.77       3903.18        59.82 o                         
   1   2   5       8654.10       8232.93       139.57 o                         
   2   2   5       2289.80       2176.58        44.57 o                         
   3   2   5       1169.72       1191.21        28.32 o                         
   4   2   5        339.40        387.55        16.28 o                         
   5   2   5        107.39        117.50        13.44 o                         
  -5   3   5        660.90        681.33        46.24 o                         
  -4   3   5       1091.00       1122.01        29.60 o                         
  -3   3   5       2103.43       1996.56        37.97 o                         
  -2   3   5       1795.34       1660.76        27.24 o                         
  -1   3   5       3774.15       3461.37        50.35 o                         
   0   3   5       2244.67       2298.35        36.42 o                         
   1   3   5        157.42        208.48         8.84 o                         
   2   3   5       1440.73       1417.53        31.08 o                         
   3   3   5        177.67        183.28        10.46 o                         
   4   3   5        686.48        656.65        26.24 o                         
   5   3   5        520.67        548.19        26.24 o                         
  -5   4   5         42.72         53.42        11.84 o                         
  -4   4   5         20.59         26.91         4.76 o                         
  -3   4   5         68.02         71.39         5.64 o                         
  -2   4   5       2584.64       2413.36        40.62 o                         
  -1   4   5       4756.72       4334.92        62.36 o                         
   0   4   5       6420.53       6261.01        99.32 o                         
   1   4   5       3352.23       3090.28        55.17 o                         
   2   4   5       5674.04       5491.77       103.70 o                         
   3   4   5        528.20        532.57        16.01 o                         
   4   4   5        530.26        566.32        22.86 o                         
   5   4   5         61.81         66.48        15.42 o                         
  -5   5   5        472.04        520.36        22.61 o                         
  -4   5   5       1292.52       1307.21        30.28 o                         
  -3   5   5        653.48        626.15        15.42 o                         
  -2   5   5       9133.00       8597.35       135.61 o                         
  -1   5   5        992.95        964.73        21.25 o                         
   0   5   5        116.38        104.05         4.19 o                         
   1   5   5        289.99        301.68         9.52 o                         
   2   5   5        218.86        229.87         9.09 o                         
   3   5   5        619.88        625.19        19.45 o                         
   4   5   5        635.74        636.83        25.67 o                         
  -5   6   5         55.43         67.84         9.86 o                         
  -4   6   5         38.36         47.94         5.02 o                         
  -3   6   5        391.34        401.03        12.91 o                         
  -2   6   5        943.35        841.40        16.20 o                         
  -1   6   5       1964.51       1919.36        38.47 o                         
   0   6   5       3139.58       3017.96        49.64 o                         
   1   6   5       3806.53       3573.82        63.09 o                         
   2   6   5       4611.49       4460.12        85.94 o                         
   3   6   5        662.77        614.75        19.46 o                         
   4   6   5        530.13        534.32        28.22 o                         
  -5   7   5        511.30        533.79        23.12 o                         
  -4   7   5        525.89        544.52        17.40 o                         
  -3   7   5       2490.21       2557.85        51.47 o                         
  -2   7   5        869.16        799.49        19.04 o                         
  -1   7   5       1476.34       1436.77        30.02 o                         
   0   7   5       2767.31       2679.62        44.38 o                         
   1   7   5        424.42        407.05        10.40 o                         
   2   7   5         66.64         72.93         6.47 o                         
   3   7   5        664.95        653.48        18.30 o                         
   4   7   5        294.36        306.13        14.58 o                         
  -5   8   5         59.99         21.92         9.38 o                         
  -4   8   5         22.42         18.90         5.61 o                         
  -3   8   5        112.45        117.46         8.50 o                         
  -2   8   5         80.22         89.33         5.60 o                         
  -1   8   5       1951.41       1874.07        38.21 o                         
   0   8   5        720.03        715.59        13.03 o                         
   1   8   5       3748.69       3681.48        64.90 o                         
   2   8   5       2918.20       2793.80        56.06 o                         
   3   8   5        869.97        879.12        22.71 o                         
   4   8   5        644.86        630.42        22.87 o                         
  -5   9   5        542.20        524.14        34.23 o                         
  -4   9   5        620.94        629.13        18.58 o                         
  -3   9   5        827.61        816.17        23.90 o                         
  -2   9   5       3733.12       3752.59        72.40 o                         
  -1   9   5         24.40         15.81         2.93 o                         
   0   9   5       1388.97       1494.96        31.04 o                         
   1   9   5        106.63        113.77         7.13 o                         
   2   9   5         11.72         10.36         2.67 o                         
   3   9   5        190.37        172.12         9.12 o                         
   4   9   5        205.73        211.41        13.54 o                         
  -5  10   5         39.30         45.25        18.64 o                         
  -4  10   5          8.77          7.45         3.71 o                         
  -3  10   5          5.70          5.06         2.56 o                         
  -2  10   5        534.74        462.71        15.01 o                         
  -1  10   5       3303.19       3092.79        91.08 o                         
   0  10   5       1227.45       1156.80        25.08 o                         
   1  10   5       2069.50       2035.57        46.34 o                         
   2  10   5       1703.64       1647.05        33.23 o                         
   3  10   5        707.80        682.15        20.27 o                         
   4  10   5        716.67        710.77        35.80 o                         
  -5  11   5        602.28        719.41        46.09 o                         
  -4  11   5        701.08        709.41        19.26 o                         
  -3  11   5       1255.44       1304.48        28.96 o                         
  -2  11   5       1737.84       1639.42        40.06 o                         
  -1  11   5       2278.28       2388.90        52.59 o                         
   0  11   5          4.53         11.97         3.85 o                         
   1  11   5        161.95        161.77         8.31 o                         
   2  11   5        168.68        155.35         7.23 o                         
   3  11   5        137.72        135.07         8.14 o                         
   4  11   5        386.62        388.21        19.02 o                         
  -5  12   5         23.19         17.83        19.55 o                         
  -4  12   5         18.30          8.90         5.35 o                         
  -3  12   5         43.03         55.83         6.91 o                         
  -2  12   5       1070.92       1126.61        28.94 o                         
  -1  12   5        787.61        727.89        19.12 o                         
   0  12   5       3000.37       3154.01        61.38 o                         
   1  12   5       3425.53       3278.59        71.17 o                         
   2  12   5       3196.67       3139.58        57.48 o                         
   3  12   5        731.12        739.53        20.37 o                         
   4  12   5        304.19        297.76        14.79 o                         
  -4  13   5       1547.08       1582.11        38.69 o                         
  -3  13   5       1126.28       1146.37        35.19 o                         
  -2  13   5       1404.90       1348.59        33.45 o                         
  -1  13   5       1273.24       1334.06        29.01 o                         
   0  13   5        810.65        823.16        24.61 o                         
   1  13   5        265.76        260.64        12.96 o                         
   2  13   5        638.29        627.72        21.49 o                         
   3  13   5        445.83        445.82        14.85 o                         
   4  13   5        513.10        494.02        23.66 o                         
  -4  14   5         51.46         53.87         6.74 o                         
  -3  14   5          6.80         14.21         4.83 o                         
  -2  14   5       1208.81       1245.65        31.54 o                         
  -1  14   5       2286.21       2209.75        49.63 o                         
   0  14   5       3022.90       2978.13        65.64 o                         
   1  14   5       1981.18       2053.60        43.67 o                         
   2  14   5       3309.31       3274.17        74.97 o                         
   3  14   5        667.08        672.65        19.29 o                         
   4  14   5        208.59        238.92        15.03 o                         
  -4  15   5        471.00        449.02        17.28 o                         
  -3  15   5       1727.16       1678.85        47.65 o                         
  -2  15   5       2097.75       2022.93        47.18 o                         
  -1  15   5        922.77        936.82        22.67 o                         
   0  15   5         13.40         15.47         3.45 o                         
   1  15   5        592.10        628.00        17.87 o                         
   2  15   5        832.00        858.14        25.12 o                         
   3  15   5        341.01        311.81        14.76 o                         
   4  15   5        352.59        351.14        16.61 o                         
  -4  16   5         20.70         26.97         5.95 o                         
  -3  16   5         24.73         28.82         6.39 o                         
  -2  16   5        963.56        947.94        26.09 o                         
  -1  16   5       1531.20       1580.57        43.82 o                         
   0  16   5       3283.60       3115.78        76.73 o                         
   1  16   5       3502.78       3348.16        73.93 o                         
   2  16   5        229.46        208.25        11.13 o                         
   3  16   5        758.82        667.72        20.87 o                         
   4  16   5        189.86        198.16        13.52 o                         
  -4  17   5        367.68        377.98        19.64 o                         
  -3  17   5        924.13        915.05        30.94 o                         
  -2  17   5        943.19        876.29        24.82 o                         
  -1  17   5       1586.49       1579.09        45.05 o                         
   0  17   5         19.22         27.19         4.00 o                         
   1  17   5          1.09          2.73         4.52 o                         
   2  17   5        137.67        142.71        11.73 o                         
   3  17   5        178.60        174.03         9.55 o                         
   4  17   5        241.27        229.58        14.86 o                         
  -4  18   5         21.19         17.35         6.03 o                         
  -3  18   5         54.01         46.29         8.49 o                         
  -2  18   5        797.99        751.97        22.22 o                         
  -1  18   5       1193.52       1226.47        36.64 o                         
   0  18   5       1153.97       1140.85        29.82 o                         
   1  18   5       1358.92       1490.41        34.66 o                         
   2  18   5       1822.40       1775.25        44.30 o                         
   3  18   5        335.74        314.40        22.61 o                         
   4  18   5        123.63        102.80        17.56 o                         
  -4  19   5        664.39        677.36        24.83 o                         
  -3  19   5        747.04        745.87        24.73 o                         
  -2  19   5        376.87        398.54        15.12 o                         
  -1  19   5        502.69        461.71        19.05 o                         
   0  19   5        107.82        115.78         8.18 o                         
   1  19   5         53.54         61.04         6.27 o                         
   2  19   5         80.18         75.38         7.67 o                         
   3  19   5        256.03        272.67        24.92 o                         
  -4  20   5          0.76          1.45         5.62 o                         
  -3  20   5        118.83         93.59         9.00 o                         
  -2  20   5        525.40        513.46        18.06 o                         
  -1  20   5       1445.67       1340.03        62.68 o                         
   0  20   5        655.74        655.22        20.40 o                         
   1  20   5       1096.50       1178.61        29.62 o                         
   2  20   5       1647.40       1549.30        52.91 o                         
   3  20   5        413.97        393.38        21.54 o                         
  -3  21   5        658.97        623.72        19.70 o                         
  -2  21   5       1280.63       1223.18        32.96 o                         
  -1  21   5        107.06         90.77         5.87 o                         
   0  21   5        290.46        287.07        12.71 o                         
   1  21   5          5.29          3.00         4.21 o                         
   2  21   5         97.24         90.74        11.62 o                         
   3  21   5        153.15        104.79        13.65 o                         
  -3  22   5         28.73         27.39         5.86 o                         
  -2  22   5        316.99        275.37        23.31 o                         
  -1  22   5        294.44        293.32        15.88 o                         
   0  22   5       2430.64       2321.51        54.85 o                         
   1  22   5       1190.69       1242.09        34.21 o                         
   2  22   5        951.95        916.72        29.94 o                         
   3  22   5        317.82        222.05        19.58 o                         
  -3  23   5        309.49        281.43        14.07 o                         
  -2  23   5       1460.71       1381.21        36.57 o                         
  -1  23   5        286.95        289.34        15.97 o                         
   0  23   5        280.73        269.91        12.90 o                         
   1  23   5          0.04          5.94         4.42 o                         
   2  23   5         85.53         76.40         7.99 o                         
   3  23   5        187.64        142.30        13.62 o                         
  -3  24   5         28.60         20.33        10.21 o                         
  -2  24   5         35.20         38.29        10.22 o                         
  -1  24   5        965.31        934.25        50.84 o                         
   0  24   5        693.17        752.10        24.74 o                         
   1  24   5        826.33        862.46        26.72 o                         
   2  24   5       1118.54       1084.23        29.81 o                         
   3  24   5        283.06        236.19        22.71 o                         
  -3  25   5        699.65        645.82        24.59 o                         
  -2  25   5        192.05        180.40        12.67 o                         
  -1  25   5        437.33        427.22        24.54 o                         
   0  25   5        165.50        165.64        12.66 o                         
   1  25   5         33.99         14.50         5.59 o                         
   2  25   5         31.94         22.72         6.44 o                         
  -2  26   5        250.36        230.22        18.03 o                         
  -1  26   5        303.52        291.84        13.57 o                         
   0  26   5        525.74        543.48        24.00 o                         
   1  26   5        647.50        653.01        26.78 o                         
   2  26   5        493.41        452.86        24.25 o                         
  -2  27   5        445.91        435.44        29.43 o                         
  -1  27   5        231.89        204.79        15.33 o                         
   0  27   5         98.61         78.59         8.91 o                         
   1  27   5         18.91         16.47         5.93 o                         
   2  27   5          5.37          1.41         5.41 o                         
  -2  28   5        283.28        235.70        15.91 o                         
  -1  28   5        308.53        315.13        23.44 o                         
   0  28   5        350.77        319.01        15.30 o                         
   1  28   5        612.01        621.73        21.18 o                         
  -1  29   5        312.17        306.38        17.84 o                         
   0  29   5         27.39         27.53         7.16 o                         
   1  29   5         46.53         36.06         7.20 o                         
   0  30   5        732.42        687.32        26.61 o                         
  -5   0   6          0.52         19.81         8.08 o                         
  -4   0   6        599.35        594.06        67.55 o                         
  -3   0   6       1646.17       1602.93        48.48 o                         
  -2   0   6       1590.38       1494.04        48.49 o                         
  -1   0   6       5054.73       4853.58       111.23 o                         
   0   0   6         29.14         21.80         3.51 o                         
   1   0   6        725.05        724.04        25.33 o                         
   2   0   6        504.89        486.87        24.71 o                         
   3   0   6         92.24         92.67        11.65 o                         
   4   0   6          0.10         -4.64         4.64 o                         
  -5   1   6        526.98        511.38        21.77 o                         
  -4   1   6        699.39        703.85        25.52 o                         
  -3   1   6        360.02        348.62        10.32 o                         
  -2   1   6        147.30        153.92         6.01 o                         
  -1   1   6        226.50        216.91         6.51 o                         
   0   1   6       1214.82       1078.89        20.60 o                         
   1   1   6        692.14        710.20        17.66 o                         
   2   1   6        528.82        515.91        16.73 o                         
   3   1   6       1464.12       1511.44        34.86 o                         
   4   1   6        474.00        509.54        19.57 o                         
  -5   2   6         12.02         20.78         6.39 o                         
  -4   2   6        469.24        509.23        17.38 o                         
  -3   2   6       1054.62       1034.07        22.16 o                         
  -2   2   6       2572.63       2371.53        47.07 o                         
  -1   2   6       1496.07       1380.65        24.78 o                         
   0   2   6       3260.76       3093.40        51.46 o                         
   1   2   6        922.83        868.85        20.57 o                         
   2   2   6       1343.26       1377.47        35.78 o                         
   3   2   6        215.26        226.40        10.55 o                         
   4   2   6          2.28          0.23         3.77 o                         
  -5   3   6        437.38        444.12        20.58 o                         
  -4   3   6        585.21        640.06        21.93 o                         
  -3   3   6        672.33        649.82        15.64 o                         
  -2   3   6        743.92        808.54        17.33 o                         
  -1   3   6         80.09         68.35         3.86 o                         
   0   3   6        513.94        390.35         9.51 o                         
   1   3   6        182.22        187.36         7.70 o                         
   2   3   6       1049.32       1013.48        29.39 o                         
   3   3   6       1952.61       2010.91        43.92 o                         
   4   3   6        561.83        592.96        18.80 o                         
  -5   4   6          0.75         -0.30         9.59 o                         
  -4   4   6        635.29        644.56        20.12 o                         
  -3   4   6        165.56        158.10         7.19 o                         
  -2   4   6       2073.49       2003.43        34.49 o                         
  -1   4   6       5324.14       4802.11        82.72 o                         
   0   4   6       8928.29       8556.92       144.91 o                         
   1   4   6       3058.78       2822.45        51.44 o                         
   2   4   6       1307.52       1208.93        31.62 o                         
   3   4   6        612.85        631.76        18.49 o                         
   4   4   6          2.66          5.38         3.75 o                         
  -5   5   6        327.68        354.90        36.39 o                         
  -4   5   6       1564.43       1615.26        40.06 o                         
  -3   5   6        358.51        412.02        10.52 o                         
  -2   5   6        706.53        596.02        14.61 o                         
  -1   5   6        348.03        344.69        10.24 o                         
   0   5   6        307.76        293.08         9.47 o                         
   1   5   6        661.53        660.87        14.30 o                         
   2   5   6       2774.56       2688.58        59.84 o                         
   3   5   6        671.15        682.79        19.42 o                         
   4   5   6        950.96        965.10        25.99 o                         
  -5   6   6          7.19          7.27         5.41 o                         
  -4   6   6        127.55        160.38        12.76 o                         
  -3   6   6        757.65        703.70        16.31 o                         
  -2   6   6       1672.05       1598.09        38.24 o                         
  -1   6   6       5479.81       5159.33        96.77 o                         
   0   6   6       8426.31       7850.59       124.51 o                         
   1   6   6       1240.39       1160.30        22.15 o                         
   2   6   6       4907.86       4883.29       102.93 o                         
   3   6   6        137.33        163.32        10.29 o                         
   4   6   6         11.10         10.86         5.07 o                         
  -5   7   6        470.12        455.55        31.18 o                         
  -4   7   6       1148.41       1181.16        38.94 o                         
  -3   7   6        266.98        278.95         8.82 o                         
  -2   7   6       1057.74       1028.12        28.96 o                         
  -1   7   6          3.80         10.60         2.68 o                         
   0   7   6        385.52        357.31         8.80 o                         
   1   7   6         70.27         86.31         5.12 o                         
   2   7   6        597.49        609.73        17.45 o                         
   3   7   6       2470.37       2391.53        56.19 o                         
   4   7   6        722.74        784.71        25.94 o                         
  -5   8   6         14.80          6.59         8.38 o                         
  -4   8   6         86.37         84.08         7.73 o                         
  -3   8   6       1396.27       1369.62        32.65 o                         
  -2   8   6       2179.67       2216.94        50.13 o                         
  -1   8   6       1558.27       1568.48        33.15 o                         
   0   8   6       3637.62       3358.15        55.50 o                         
   1   8   6       2420.10       2419.77        57.66 o                         
   2   8   6       2302.63       2165.01        45.50 o                         
   3   8   6         46.26         61.83         5.90 o                         
   4   8   6         47.07         43.55         6.93 o                         
  -5   9   6        544.48        553.15        29.24 o                         
  -4   9   6        597.11        576.60        18.05 o                         
  -3   9   6        309.25        337.06        12.97 o                         
  -2   9   6       1225.43       1242.17        31.06 o                         
  -1   9   6         73.95         63.49         4.79 o                         
   0   9   6        362.83        306.61         7.26 o                         
   1   9   6        681.65        695.10        17.63 o                         
   2   9   6       1178.44       1118.56        26.65 o                         
   3   9   6        815.12        809.99        21.99 o                         
   4   9   6        859.55        904.18        34.75 o                         
  -5  10   6         32.29         14.20        17.80 o                         
  -4  10   6        369.53        398.02        16.82 o                         
  -3  10   6        600.70        596.49        22.51 o                         
  -2  10   6       1431.01       1483.64        40.61 o                         
  -1  10   6       4509.11       4640.61        88.05 o                         
   0  10   6       4426.07       4090.14        78.12 o                         
   1  10   6        483.18        460.99        20.59 o                         
   2  10   6        634.51        587.52        16.62 o                         
   3  10   6        148.71        149.46         8.80 o                         
   4  10   6         23.74         12.91         7.51 o                         
  -4  11   6        819.90        816.53        25.94 o                         
  -3  11   6        590.38        563.18        21.52 o                         
  -2  11   6        577.61        548.86        18.66 o                         
  -1  11   6        297.70        295.42        10.02 o                         
   0  11   6         47.35         49.44         4.22 o                         
   1  11   6       1250.56       1225.26        28.62 o                         
   2  11   6        909.05        899.13        21.63 o                         
   3  11   6       1032.18       1026.96        40.20 o                         
   4  11   6        513.75        502.12        19.92 o                         
  -4  12   6        405.58        458.59        21.69 o                         
  -3  12   6        714.40        721.22        25.49 o                         
  -2  12   6       1870.44       1879.09        44.25 o                         
  -1  12   6       2354.77       2218.72        55.61 o                         
   0  12   6       3680.94       3476.86        75.69 o                         
   1  12   6        321.75        332.04        11.79 o                         
   2  12   6       2487.15       2338.73        44.78 o                         
   3  12   6        188.67        185.20        11.75 o                         
   4  12   6          0.32         -4.20         4.75 o                         
  -4  13   6        736.78        772.08        23.27 o                         
  -3  13   6        583.02        578.37        22.44 o                         
  -2  13   6        226.41        265.02        11.34 o                         
  -1  13   6        393.02        373.06        13.15 o                         
   0  13   6        729.80        660.72        20.65 o                         
   1  13   6        253.35        233.74        11.45 o                         
   2  13   6       1692.30       1651.19        50.67 o                         
   3  13   6       1322.68       1298.55        32.55 o                         
   4  13   6        564.90        589.13        21.74 o                         
  -4  14   6        347.58        368.65        17.56 o                         
  -3  14   6        573.37        595.79        23.13 o                         
  -2  14   6       1980.92       2001.11        47.24 o                         
  -1  14   6       1426.06       1320.69        30.10 o                         
   0  14   6       1766.46       1734.03        37.28 o                         
   1  14   6       3762.06       3608.41        72.37 o                         
   2  14   6        543.86        529.07        21.09 o                         
   3  14   6        308.80        287.69        12.05 o                         
   4  14   6          2.24         -0.18         4.78 o                         
  -4  15   6        322.34        360.78        16.80 o                         
  -3  15   6        363.69        370.48        17.56 o                         
  -2  15   6        285.53        278.40        12.08 o                         
  -1  15   6        153.79        117.68        11.34 o                         
   0  15   6        286.69        263.96         9.66 o                         
   1  15   6       1173.38       1052.08        26.40 o                         
   2  15   6        231.96        231.10        11.87 o                         
   3  15   6        769.65        731.57        25.52 o                         
   4  15   6        446.31        422.74        18.12 o                         
  -4  16   6        130.25        162.20        13.99 o                         
  -3  16   6        250.68        233.01        12.46 o                         
  -2  16   6        985.40        933.11        32.59 o                         
  -1  16   6       2386.04       2302.59        60.61 o                         
   0  16   6       2522.38       2390.99        49.20 o                         
   1  16   6        555.94        537.49        17.56 o                         
   2  16   6        801.85        757.88        23.77 o                         
   3  16   6        147.86        128.70        11.35 o                         
   4  16   6          3.84          3.16         6.26 o                         
  -4  17   6        266.91        303.30        15.33 o                         
  -3  17   6        287.73        255.28        13.81 o                         
  -2  17   6         30.15         22.56         4.71 o                         
  -1  17   6          8.61         10.79         5.09 o                         
   0  17   6        248.87        256.47         9.86 o                         
   1  17   6        479.61        429.62        14.85 o                         
   2  17   6        333.84        327.84        22.55 o                         
   3  17   6        609.83        603.44        27.38 o                         
  -4  18   6        191.98        174.12        11.98 o                         
  -3  18   6        558.55        566.79        19.73 o                         
  -2  18   6        382.08        393.65        15.78 o                         
  -1  18   6       1503.77       1361.95        40.45 o                         
   0  18   6        635.52        607.83        17.20 o                         
   1  18   6       1032.34        932.50        28.64 o                         
   2  18   6        404.39        437.29        19.46 o                         
   3  18   6        107.36         85.19        11.79 o                         
  -4  19   6        437.10        456.49        18.29 o                         
  -3  19   6        161.24        171.98        12.06 o                         
  -2  19   6         96.55         87.23         8.09 o                         
  -1  19   6         85.79         72.66         8.54 o                         
   0  19   6         68.17         69.54         6.88 o                         
   1  19   6         71.19         75.52         7.49 o                         
   2  19   6        512.30        468.92        18.32 o                         
   3  19   6        625.19        603.39        25.25 o                         
  -3  20   6        461.58        426.37        20.96 o                         
  -2  20   6        829.97        787.59        45.06 o                         
  -1  20   6        996.50        972.47        32.11 o                         
   0  20   6       1480.86       1359.18        35.28 o                         
   1  20   6        201.83        198.94        15.57 o                         
   2  20   6        602.48        577.12        23.23 o                         
   3  20   6         56.32         57.58         7.70 o                         
  -3  21   6        246.24        212.56        12.86 o                         
  -2  21   6        271.72        239.97        14.07 o                         
  -1  21   6         28.78         14.00         5.43 o                         
   0  21   6         31.21         34.80         5.23 o                         
   1  21   6        356.63        328.35        19.96 o                         
   2  21   6        354.00        320.34        14.57 o                         
   3  21   6        433.98        462.87        19.62 o                         
  -3  22   6        146.40        143.59        10.68 o                         
  -2  22   6       1099.55        982.65        28.57 o                         
  -1  22   6        881.78        911.48        31.69 o                         
   0  22   6       1625.83       1505.05        41.34 o                         
   1  22   6        524.73        555.78        22.25 o                         
   2  22   6        572.05        515.30        20.87 o                         
   3  22   6         56.13         33.27         7.14 o                         
  -3  23   6         82.62         78.87         9.13 o                         
  -2  23   6        574.90        542.19        22.91 o                         
  -1  23   6         82.10         69.07        10.02 o                         
   0  23   6          5.32          8.36         4.28 o                         
   1  23   6        132.69        104.17        10.34 o                         
   2  23   6        624.66        590.30        20.54 o                         
  -3  24   6        364.94        319.64        20.04 o                         
  -2  24   6        487.23        476.14        52.51 o                         
  -1  24   6        709.38        709.10        27.48 o                         
   0  24   6       1280.67       1285.68        95.37 o                         
   1  24   6        815.67        773.10        25.94 o                         
   2  24   6        402.41        363.11        16.06 o                         
  -2  25   6        187.64        174.57        20.91 o                         
  -1  25   6         24.84         22.93         6.66 o                         
   0  25   6         45.54         40.43         6.29 o                         
   1  25   6        181.71        165.91        12.48 o                         
   2  25   6        155.84        163.31        18.51 o                         
  -2  26   6        347.33        283.89        38.87 o                         
  -1  26   6        911.42        864.08        38.79 o                         
   0  26   6        717.38        682.99        25.37 o                         
   1  26   6        233.52        229.61        22.33 o                         
   2  26   6        547.06        520.89        24.52 o                         
  -2  27   6         14.24          8.35         6.27 o                         
  -1  27   6          1.18          0.17         6.19 o                         
   0  27   6          8.47         13.02         6.23 o                         
   1  27   6         92.83         77.03         9.11 o                         
  -1  28   6        500.41        440.15        22.59 o                         
   0  28   6        399.40        438.86        23.39 o                         
   1  28   6        570.54        494.93        20.77 o                         
  -1  29   6          3.32         -5.67         5.67 o                         
   0  29   6         54.47         27.12        10.23 o                         
  -5   0   7        172.82        195.37        23.52 o                         
  -4   0   7        365.07        370.75        17.47 o                         
  -3   0   7       1681.52       1692.26        44.21 o                         
  -2   0   7       1284.42       1223.10        38.34 o                         
  -1   0   7       5139.12       5125.92       117.50 o                         
   0   0   7       1267.89       1116.23        35.53 o                         
   1   0   7        808.52        807.45        24.75 o                         
   2   0   7        295.25        302.90        16.44 o                         
   3   0   7          4.49         -0.90         4.80 o                         
   4   0   7         76.41         65.98         9.82 o                         
  -5   1   7        189.98        189.59        13.72 o                         
  -4   1   7        299.53        307.89        17.45 o                         
  -3   1   7          1.18          8.33         2.46 o                         
  -2   1   7        293.49        283.42         9.05 o                         
  -1   1   7        969.82        923.82        19.59 o                         
   0   1   7        477.75        400.09        11.89 o                         
   1   1   7       2112.80       2027.28        36.57 o                         
   2   1   7        622.11        649.84        20.85 o                         
   3   1   7       1142.39       1154.56        28.99 o                         
   4   1   7        434.00        483.95        18.49 o                         
  -5   2   7        177.63        200.87        14.39 o                         
  -4   2   7        385.45        402.91        23.77 o                         
  -3   2   7       1752.96       1727.30        36.93 o                         
  -2   2   7       1339.53       1340.47        27.40 o                         
  -1   2   7       1880.93       1877.79        38.47 o                         
   0   2   7       3931.25       3663.97        70.56 o                         
   1   2   7        387.85        395.95        10.70 o                         
   2   2   7        226.99        224.01        10.09 o                         
   3   2   7          5.02          9.90         3.52 o                         
   4   2   7        115.25        119.09         9.26 o                         
  -5   3   7        166.95        140.67        12.67 o                         
  -4   3   7        210.25        222.87        11.66 o                         
  -3   3   7         29.92         51.88         4.50 o                         
  -2   3   7         13.32         17.47         2.91 o                         
  -1   3   7          6.60          9.17         2.06 o                         
   0   3   7       1290.66       1172.82        23.94 o                         
   1   3   7       2808.27       2823.98        48.95 o                         
   2   3   7        958.07        986.02        24.51 o                         
   3   3   7       1501.84       1503.00        35.41 o                         
   4   3   7        744.52        799.46        24.89 o                         
  -5   4   7        138.47        146.59        16.46 o                         
  -4   4   7        654.92        686.26        21.40 o                         
  -3   4   7       1418.62       1366.14        28.94 o                         
  -2   4   7       2136.05       2111.62        39.47 o                         
  -1   4   7       1202.82       1161.14        23.37 o                         
   0   4   7       3636.90       3308.89        59.36 o                         
   1   4   7        476.63        498.48        12.50 o                         
   2   4   7         16.73         18.15         3.69 o                         
   3   4   7         17.81         11.26         3.92 o                         
   4   4   7        126.37        147.36        10.04 o                         
  -5   5   7        152.45        154.00        15.89 o                         
  -4   5   7        151.27        161.45        10.13 o                         
  -3   5   7        300.03        280.84         9.00 o                         
  -2   5   7         43.09         55.72         3.66 o                         
  -1   5   7         36.98         35.54         3.05 o                         
   0   5   7       2272.64       2180.76        38.07 o                         
   1   5   7       2405.34       2396.03        45.56 o                         
   2   5   7       2490.13       2539.67        52.82 o                         
   3   5   7       1771.69       1785.37        40.64 o                         
   4   5   7        758.37        839.18        24.20 o                         
  -5   6   7        121.65        129.31        15.02 o                         
  -4   6   7        872.61        908.19        24.01 o                         
  -3   6   7       1856.51       1887.03        40.61 o                         
  -2   6   7       2149.49       2096.50        47.90 o                         
  -1   6   7        888.75        810.05        17.20 o                         
   0   6   7       2378.91       2237.45        38.83 o                         
   1   6   7         27.86         31.77         3.56 o                         
   2   6   7        199.28        174.81         8.64 o                         
   3   6   7         23.70         22.78         4.16 o                         
   4   6   7        130.20        123.83        12.13 o                         
  -5   7   7         47.50          7.07        25.11 o                         
  -4   7   7        958.68        989.60        29.08 o                         
  -3   7   7         71.57         54.43         4.06 o                         
  -2   7   7         21.42         37.58         4.81 o                         
  -1   7   7        459.46        463.19        14.88 o                         
   0   7   7       1254.47       1189.93        22.52 o                         
   1   7   7       2224.46       2136.12        47.63 o                         
   2   7   7       2296.60       2278.34        55.81 o                         
   3   7   7        944.12       1005.55        26.40 o                         
   4   7   7        787.11        849.56        27.75 o                         
  -4   8   7        488.91        511.08        18.99 o                         
  -3   8   7       1541.42       1559.91        38.47 o                         
  -2   8   7       3267.29       3083.76        68.08 o                         
  -1   8   7        641.12        607.50        18.36 o                         
   0   8   7       2259.93       2096.91        49.38 o                         
   1   8   7        158.55        146.80         6.27 o                         
   2   8   7        393.38        390.72        14.58 o                         
   3   8   7         45.37         40.96         5.15 o                         
   4   8   7        226.85        237.34        14.25 o                         
  -4   9   7        178.20        194.14        12.26 o                         
  -3   9   7          0.43          9.40         4.46 o                         
  -2   9   7        188.84        201.18        10.06 o                         
  -1   9   7       1147.53       1103.04        29.46 o                         
   0   9   7       1614.14       1566.64        30.71 o                         
   1   9   7       3273.32       2997.09        55.94 o                         
   2   9   7        876.24        860.15        24.78 o                         
   3   9   7        609.12        575.56        24.96 o                         
   4   9   7        497.93        494.43        29.22 o                         
  -4  10   7        485.30        494.56        19.68 o                         
  -3  10   7       1133.28       1089.69        29.45 o                         
  -2  10   7       2420.16       2305.74        52.98 o                         
  -1  10   7       1344.61       1286.86        29.42 o                         
   0  10   7       4497.76       4078.65        79.22 o                         
   1  10   7         29.12         32.80         3.35 o                         
   2  10   7          0.34          2.88         2.68 o                         
   3  10   7         35.04         29.47         5.01 o                         
   4  10   7         95.04         95.64        11.04 o                         
  -4  11   7        182.80        178.67        17.74 o                         
  -3  11   7          7.78         22.16         5.55 o                         
  -2  11   7         43.15         55.13         6.40 o                         
  -1  11   7        805.80        788.58        19.87 o                         
   0  11   7       1713.97       1681.76        36.17 o                         
   1  11   7       1940.85       1823.10        40.28 o                         
   2  11   7        895.65        873.28        22.68 o                         
   3  11   7        816.22        803.53        26.49 o                         
   4  11   7        343.60        368.02        17.35 o                         
  -4  12   7        533.05        488.37        21.56 o                         
  -3  12   7       1421.72       1428.27        36.75 o                         
  -2  12   7        928.39        918.37        25.84 o                         
  -1  12   7       1661.06       1681.66        36.34 o                         
   0  12   7       2469.75       2351.63        48.20 o                         
   1  12   7        721.49        672.10        19.13 o                         
   2  12   7         66.95         74.95         5.37 o                         
   3  12   7          0.05          2.61         4.77 o                         
   4  12   7         78.46         83.09         9.02 o                         
  -4  13   7        129.67        138.69        12.69 o                         
  -3  13   7         62.82         69.28         7.15 o                         
  -2  13   7        269.89        278.48        12.15 o                         
  -1  13   7        214.85        212.41         9.03 o                         
   0  13   7        798.69        755.98        19.21 o                         
   1  13   7        786.20        751.82        21.50 o                         
   2  13   7        789.75        775.41        23.98 o                         
   3  13   7       1380.26       1354.81        33.09 o                         
   4  13   7        436.43        454.44        22.40 o                         
  -4  14   7        313.86        353.99        16.78 o                         
  -3  14   7        693.59        702.21        22.36 o                         
  -2  14   7       1547.97       1524.64        38.81 o                         
  -1  14   7       1588.27       1572.31        38.69 o                         
   0  14   7        457.31        408.26        12.64 o                         
   1  14   7        805.80        763.46        21.31 o                         
   2  14   7        217.87        218.80        12.07 o                         
   3  14   7         13.37         16.91         4.82 o                         
   4  14   7        136.38        147.85        21.68 o                         
  -4  15   7        111.85        111.34        10.69 o                         
  -3  15   7         94.92         74.71         7.37 o                         
  -2  15   7         10.22          8.39         3.58 o                         
  -1  15   7         39.99         46.15         6.82 o                         
   0  15   7        215.15        190.96        10.54 o                         
   1  15   7       2383.96       2244.86        57.78 o                         
   2  15   7        841.45        830.75        25.64 o                         
   3  15   7        971.28        974.92        36.27 o                         
  -4  16   7        303.24        294.83        16.22 o                         
  -3  16   7        795.55        797.34        34.27 o                         
  -2  16   7        457.95        471.58        16.81 o                         
  -1  16   7       1260.69       1198.73        36.82 o                         
   0  16   7       1311.26       1265.60        29.13 o                         
   1  16   7        108.52         95.57         7.62 o                         
   2  16   7          4.66          6.91         3.91 o                         
   3  16   7          0.03          4.79         7.31 o                         
  -4  17   7         87.27         84.55         9.14 o                         
  -3  17   7         16.80         19.35         5.02 o                         
  -2  17   7          2.66          5.59         4.50 o                         
  -1  17   7         55.27         51.08         7.53 o                         
   0  17   7        302.01        287.32        13.41 o                         
   1  17   7       1696.52       1549.17        39.66 o                         
   2  17   7        505.47        468.61        18.47 o                         
   3  17   7        827.54        894.07        36.97 o                         
  -4  18   7        273.84        309.41        17.14 o                         
  -3  18   7       1057.77       1039.14        30.22 o                         
  -2  18   7        570.89        545.94        18.98 o                         
  -1  18   7        734.45        676.63        25.22 o                         
   0  18   7        404.02        417.73        15.22 o                         
   1  18   7         91.42         73.41         7.52 o                         
   2  18   7         64.30         54.24         7.26 o                         
   3  18   7         20.79         18.98         6.68 o                         
  -3  19   7          1.62          4.30         4.55 o                         
  -2  19   7          2.59          9.04         4.37 o                         
  -1  19   7        514.64        458.09        20.28 o                         
   0  19   7        517.89        427.43        25.59 o                         
   1  19   7        353.51        329.78        14.83 o                         
   2  19   7        635.79        568.03        28.57 o                         
   3  19   7        497.26        480.92        29.93 o                         
  -3  20   7        641.28        639.66        22.48 o                         
  -2  20   7       1213.18       1112.21        40.40 o                         
  -1  20   7        493.35        469.11        22.94 o                         
   0  20   7        733.67        675.47        30.67 o                         
   1  20   7        207.63        184.32        13.10 o                         
   2  20   7         87.07         81.73         9.15 o                         
   3  20   7          9.90          3.50         7.03 o                         
  -3  21   7         15.67          6.38         5.52 o                         
  -2  21   7         51.67         42.26         9.63 o                         
  -1  21   7         45.79         28.55         9.86 o                         
   0  21   7        634.60        594.85        20.22 o                         
   1  21   7        753.52        718.59        33.91 o                         
   2  21   7        579.25        515.45        21.37 o                         
   3  21   7        320.76        308.94        28.58 o                         
  -3  22   7        287.92        258.61        14.74 o                         
  -2  22   7        705.78        673.91        26.95 o                         
  -1  22   7        762.68        702.42        43.86 o                         
   0  22   7       1419.07       1328.92        37.18 o                         
   1  22   7        159.75        148.46        11.41 o                         
   2  22   7         26.18         24.20         5.75 o                         
  -3  23   7         15.98         26.19         6.20 o                         
  -2  23   7         35.60         36.32         7.60 o                         
  -1  23   7         94.38         89.26        10.52 o                         
   0  23   7        377.69        338.72        15.02 o                         
   1  23   7        631.97        576.29        33.80 o                         
   2  23   7        545.42        529.19        24.42 o                         
  -2  24   7        794.46        722.67        42.34 o                         
  -1  24   7        515.81        553.49        27.94 o                         
   0  24   7        533.56        470.81        18.01 o                         
   1  24   7        109.55         84.64         8.40 o                         
   2  24   7        117.07        110.01        10.38 o                         
  -2  25   7          1.19         -0.62         7.89 o                         
  -1  25   7        199.71        166.74        14.29 o                         
   0  25   7        363.67        334.03        16.79 o                         
   1  25   7        388.17        345.66        22.87 o                         
   2  25   7        623.04        559.20        24.68 o                         
  -2  26   7        343.83        324.70        28.07 o                         
  -1  26   7        324.14        262.41        26.57 o                         
   0  26   7        355.32        342.60        19.68 o                         
   1  26   7         49.98         33.07         6.82 o                         
  -1  27   7        129.15        126.63        13.59 o                         
   0  27   7        232.57        239.00        26.34 o                         
   1  27   7        454.26        398.89        25.17 o                         
  -1  28   7        218.02        185.05        26.76 o                         
   0  28   7        199.07        165.54        15.53 o                         
  -4   0   8        593.53        554.93        23.27 o                         
  -3   0   8       1791.97       1924.98        49.78 o                         
  -2   0   8       1183.47       1112.08        36.38 o                         
  -1   0   8          2.51          7.89         5.71 o                         
   0   0   8        408.47        392.42        17.28 o                         
   1   0   8        132.32        141.98        10.12 o                         
   2   0   8        478.56        463.27        21.63 o                         
   3   0   8        492.96        537.59        25.62 o                         
   4   0   8        172.16        132.90        14.10 o                         
  -4   1   8          6.31         -0.40         4.27 o                         
  -3   1   8         57.27         64.19         4.95 o                         
  -2   1   8        297.23        314.63        10.70 o                         
  -1   1   8       3440.45       3364.55        65.82 o                         
   0   1   8       1544.17       1529.77        33.27 o                         
   1   1   8       5169.46       5116.42        90.96 o                         
   2   1   8       1716.63       1728.04        38.90 o                         
   3   1   8        724.13        760.19        22.22 o                         
   4   1   8        270.15        321.64        14.26 o                         
  -4   2   8        526.14        540.41        18.00 o                         
  -3   2   8       1518.53       1449.03        33.29 o                         
  -2   2   8        889.83        915.57        20.15 o                         
  -1   2   8        795.98        826.78        18.46 o                         
   0   2   8         24.20         15.86         2.97 o                         
   1   2   8         46.21         40.11         5.14 o                         
   2   2   8         95.53         87.22         7.87 o                         
   3   2   8        391.98        455.08        16.06 o                         
   4   2   8        251.59        249.35        13.11 o                         
  -4   3   8         18.81         24.13         3.94 o                         
  -3   3   8         16.76         20.49         4.78 o                         
  -2   3   8       1027.02       1008.60        23.76 o                         
  -1   3   8       1467.66       1330.01        26.98 o                         
   0   3   8       1154.88       1142.71        27.09 o                         
   1   3   8       3413.00       3305.96        66.11 o                         
   2   3   8       1067.77       1094.75        27.35 o                         
   3   3   8        564.74        599.27        18.97 o                         
   4   3   8        206.89        225.65        12.59 o                         
  -4   4   8        255.44        254.69        13.61 o                         
  -3   4   8       1090.50       1062.64        23.01 o                         
  -2   4   8       1505.02       1395.68        28.36 o                         
  -1   4   8        766.93        757.77        19.61 o                         
   0   4   8       1578.77       1478.73        39.52 o                         
   1   4   8         44.04         37.97         4.75 o                         
   2   4   8        196.19        176.95         9.81 o                         
   3   4   8        299.97        343.58        13.81 o                         
   4   4   8        330.89        350.05        19.91 o                         
  -4   5   8         21.42         21.49         5.46 o                         
  -3   5   8        330.56        354.37        11.89 o                         
  -2   5   8        667.87        690.88        15.93 o                         
  -1   5   8       1079.55       1058.27        22.57 o                         
   0   5   8        668.00        639.72        17.44 o                         
   1   5   8       3450.35       3375.57        62.51 o                         
   2   5   8        338.36        386.22        13.85 o                         
   3   5   8        473.40        486.35        17.15 o                         
   4   5   8        260.17        283.84        14.66 o                         
  -4   6   8        553.01        547.32        19.69 o                         
  -3   6   8        723.67        771.66        17.77 o                         
  -2   6   8       1705.27       1660.61        40.12 o                         
  -1   6   8        443.25        416.92        10.98 o                         
   0   6   8        563.82        545.94        16.42 o                         
   1   6   8        251.60        247.76         9.51 o                         
   2   6   8        252.00        270.69        11.29 o                         
   3   6   8        264.85        293.92        13.79 o                         
   4   6   8        345.22        341.56        15.11 o                         
  -4   7   8          0.35          4.44         5.34 o                         
  -3   7   8        162.06        195.16        10.46 o                         
  -2   7   8       1416.52       1347.53        38.11 o                         
  -1   7   8       2643.23       2442.73        47.70 o                         
   0   7   8        995.16        991.08        23.71 o                         
   1   7   8        225.85        258.79         9.66 o                         
   2   7   8       1583.46       1527.84        47.24 o                         
   3   7   8        229.36        248.66        12.11 o                         
   4   7   8        186.87        151.64        14.56 o                         
  -4   8   8        720.95        719.30        23.79 o                         
  -3   8   8        631.21        613.03        19.80 o                         
  -2   8   8       1053.39       1148.43        30.26 o                         
  -1   8   8         45.68         73.43         7.44 o                         
   0   8   8        177.77        186.57         6.84 o                         
   1   8   8        254.13        246.28         9.49 o                         
   2   8   8        223.00        211.60        11.29 o                         
   3   8   8        141.92        149.10        10.86 o                         
   4   8   8        306.29        317.25        21.64 o                         
  -4   9   8          0.02          6.53         4.61 o                         
  -3   9   8        137.97        164.40         9.66 o                         
  -2   9   8        629.11        639.24        20.04 o                         
  -1   9   8       2264.93       2104.49        49.02 o                         
   0   9   8        817.32        788.67        18.26 o                         
   1   9   8       3321.82       3187.90        55.40 o                         
   2   9   8        643.94        637.15        27.27 o                         
   3   9   8        274.60        293.29        12.68 o                         
   4   9   8        139.20        143.61        12.30 o                         
  -4  10   8        417.98        451.84        25.14 o                         
  -3  10   8        599.92        702.11        22.03 o                         
  -2  10   8        878.95        877.16        25.22 o                         
  -1  10   8          9.85          9.35         3.07 o                         
   0  10   8        449.76        454.51        11.35 o                         
   1  10   8        245.31        264.36         9.71 o                         
   2  10   8        633.18        619.20        16.66 o                         
   3  10   8        199.68        219.80        14.62 o                         
   4  10   8        212.43        231.40        17.55 o                         
  -4  11   8          3.61          5.72         5.12 o                         
  -3  11   8        126.48        120.78         9.42 o                         
  -2  11   8        315.51        317.59        14.06 o                         
  -1  11   8        360.15        338.06        13.12 o                         
   0  11   8       2744.00       2536.35        47.55 o                         
   1  11   8       2340.91       2270.66        49.17 o                         
   2  11   8       1059.32       1085.96        24.80 o                         
   3  11   8        319.82        318.00        14.67 o                         
  -4  12   8        374.23        380.86        17.37 o                         
  -3  12   8        912.51        919.62        34.06 o                         
  -2  12   8        603.08        581.20        19.48 o                         
  -1  12   8        384.43        396.42        14.59 o                         
   0  12   8        429.64        369.96        18.15 o                         
   1  12   8        188.45        161.75        10.17 o                         
   2  12   8         89.34         98.35         7.28 o                         
   3  12   8        276.44        274.26        12.71 o                         
  -4  13   8          0.09         -5.26         7.83 o                         
  -3  13   8         13.75         17.03         5.07 o                         
  -2  13   8        323.12        310.19        13.23 o                         
  -1  13   8       2030.83       1875.13        40.51 o                         
   0  13   8         95.61         90.50         6.23 o                         
   1  13   8       2323.84       2117.07        50.74 o                         
   2  13   8        792.36        737.43        24.15 o                         
   3  13   8        639.66        667.82        20.65 o                         
  -4  14   8        303.51        301.98        18.62 o                         
  -3  14   8        965.34        996.36        29.04 o                         
  -2  14   8        423.87        408.16        15.70 o                         
  -1  14   8        558.12        527.58        15.52 o                         
   0  14   8        408.92        335.62        11.58 o                         
   1  14   8          1.10         -1.33         3.35 o                         
   2  14   8         74.81         81.01         7.37 o                         
   3  14   8        116.68        124.80         8.57 o                         
  -4  15   8         22.51          8.27         8.40 o                         
  -3  15   8          5.79         12.87         5.01 o                         
  -2  15   8        436.71        406.05        16.04 o                         
  -1  15   8        734.03        729.73        26.36 o                         
   0  15   8        924.48        858.39        26.36 o                         
   1  15   8       1638.47       1491.82        45.46 o                         
   2  15   8        533.26        485.07        34.45 o                         
   3  15   8        513.32        484.40        26.76 o                         
  -4  16   8        215.22        232.35        22.40 o                         
  -3  16   8        738.40        762.26        29.38 o                         
  -2  16   8        487.20        450.13        18.14 o                         
  -1  16   8        755.40        722.21        26.73 o                         
   0  16   8        635.85        575.37        16.39 o                         
   1  16   8         10.64         17.92         4.43 o                         
   2  16   8        154.08        149.59        10.58 o                         
   3  16   8        361.03        353.66        16.79 o                         
  -3  17   8        268.12        280.88        14.16 o                         
  -2  17   8        250.00        266.45        12.93 o                         
  -1  17   8       1160.80       1124.24        36.38 o                         
   0  17   8        842.47        780.79        22.50 o                         
   1  17   8       1205.47       1200.94        38.25 o                         
   2  17   8        539.75        493.18        21.58 o                         
   3  17   8        187.17        185.19        13.32 o                         
  -3  18   8        476.52        453.76        18.43 o                         
  -2  18   8        991.09        986.86        36.32 o                         
  -1  18   8        170.09        179.33        14.21 o                         
   0  18   8        148.55        130.90         8.92 o                         
   1  18   8          9.50          7.43         5.04 o                         
   2  18   8         45.88         55.69         7.50 o                         
   3  18   8        294.23        272.38        15.44 o                         
  -3  19   8         94.80         91.38         9.52 o                         
  -2  19   8        500.91        465.78        23.67 o                         
  -1  19   8       1098.19       1057.63        35.64 o                         
   0  19   8        631.61        570.09        19.35 o                         
   1  19   8       1158.09       1073.18        42.28 o                         
   2  19   8        539.32        515.28        24.87 o                         
   3  19   8        151.75        136.81        11.68 o                         
  -3  20   8        428.98        410.32        17.92 o                         
  -2  20   8        535.24        493.12        22.38 o                         
  -1  20   8        195.94        144.66        19.58 o                         
   0  20   8         49.95         45.83         6.26 o                         
   1  20   8         12.70         24.12         5.51 o                         
   2  20   8         80.18         71.37         7.70 o                         
  -3  21   8         19.95         19.99         6.34 o                         
  -2  21   8        244.29        212.47        21.56 o                         
  -1  21   8        336.29        327.15        26.93 o                         
   0  21   8       1127.13        961.71        31.24 o                         
   1  21   8        632.01        596.59        28.74 o                         
   2  21   8        629.28        573.16        21.01 o                         
  -3  22   8        334.26        307.39        18.91 o                         
  -2  22   8        316.09        298.53        18.11 o                         
  -1  22   8         51.80         39.83         7.87 o                         
   0  22   8         72.91         54.49        10.10 o                         
   1  22   8          1.86         -0.01         5.31 o                         
   2  22   8         90.87         71.37         8.30 o                         
  -2  23   8        178.47        175.20        15.33 o                         
  -1  23   8        316.66        295.69        18.53 o                         
   0  23   8        318.89        257.91        22.52 o                         
   1  23   8        907.71        837.27        34.97 o                         
   2  23   8        384.95        353.99        33.16 o                         
  -2  24   8        251.64        205.88        19.54 o                         
  -1  24   8         88.63         94.99        13.95 o                         
   0  24   8         93.74         94.45        11.40 o                         
   1  24   8         22.48         14.10         6.85 o                         
  -2  25   8        127.01        114.23        12.88 o                         
  -1  25   8        347.03        303.97        20.84 o                         
   0  25   8        536.99        518.01        24.37 o                         
   1  25   8        205.60        159.05        11.81 o                         
  -1  26   8         79.32         67.52         9.91 o                         
   0  26   8          3.63         -0.52         6.59 o                         
   1  26   8          4.69         -5.31         5.60 o                         
   0  27   8        229.25        176.37        18.49 o                         
  -4   0   9        386.37        452.10        21.92 o                         
  -3   0   9        374.23        396.58        27.89 o                         
  -2   0   9        848.08        852.81        30.63 o                         
  -1   0   9          9.18         16.90         5.76 o                         
   0   0   9        196.04        188.25        12.03 o                         
   1   0   9        476.97        535.65        23.92 o                         
   2   0   9       1136.87       1175.19        41.78 o                         
   3   0   9       1378.06       1566.62        54.04 o                         
   4   0   9        448.90        494.72        26.43 o                         
  -4   1   9        293.12        315.20        13.66 o                         
  -3   1   9        967.09        998.89        22.59 o                         
  -2   1   9       1355.75       1392.91        31.42 o                         
  -1   1   9       3803.68       3640.93        72.23 o                         
   0   1   9        543.76        519.95        15.41 o                         
   1   1   9        778.69        790.81        21.50 o                         
   2   1   9        292.93        293.78        12.25 o                         
   3   1   9          7.12         19.88         4.50 o                         
   4   1   9          0.13         -5.19         5.25 o                         
  -4   2   9        295.21        301.98        21.29 o                         
  -3   2   9        363.13        371.31        11.53 o                         
  -2   2   9        249.31        286.62        10.60 o                         
  -1   2   9         24.77         29.78         4.06 o                         
   0   2   9        310.22        265.04        10.41 o                         
   1   2   9        541.40        562.80        17.46 o                         
   2   2   9        976.88        993.09        26.11 o                         
   3   2   9       1013.03       1176.53        30.93 o                         
   4   2   9        239.96        254.91        15.78 o                         
  -4   3   9        260.02        275.27        12.72 o                         
  -3   3   9        573.95        593.40        17.21 o                         
  -2   3   9        663.89        618.75        15.37 o                         
  -1   3   9       2625.86       2553.26        52.15 o                         
   0   3   9       1226.38       1199.04        28.14 o                         
   1   3   9       1648.18       1544.39        38.79 o                         
   2   3   9        218.10        235.62        12.35 o                         
   3   3   9        119.86        121.08         9.41 o                         
   4   3   9          1.32         -4.73         4.73 o                         
  -4   4   9        205.74        251.65        12.85 o                         
  -3   4   9        191.65        195.84         8.23 o                         
  -2   4   9          9.85         13.24         3.76 o                         
  -1   4   9         24.68         37.73         3.80 o                         
   0   4   9        272.12        257.11        10.15 o                         
   1   4   9        331.10        314.73        12.32 o                         
   2   4   9        397.86        420.80        13.78 o                         
   3   4   9        593.33        660.19        21.22 o                         
   4   4   9        229.28        220.14        16.28 o                         
  -4   5   9        118.85        143.39         9.14 o                         
  -3   5   9        206.00        192.17        12.74 o                         
  -2   5   9        858.28        877.20        19.73 o                         
  -1   5   9       1812.32       1818.33        35.68 o                         
   0   5   9        606.82        591.02        17.13 o                         
   1   5   9       2193.05       2181.30        46.90 o                         
   2   5   9       1290.18       1328.06        30.90 o                         
   3   5   9        103.97        122.77         9.75 o                         
  -4   6   9        384.93        426.10        15.11 o                         
  -3   6   9         96.13        112.58        11.44 o                         
  -2   6   9         72.77         74.53         7.29 o                         
  -1   6   9         28.87         31.41         4.44 o                         
   0   6   9        741.19        705.55        19.08 o                         
   1   6   9          2.31          9.17         3.21 o                         
   2   6   9        582.28        581.38        16.74 o                         
   3   6   9        346.78        388.10        15.46 o                         
  -4   7   9        261.27        264.95        14.28 o                         
  -3   7   9        263.84        284.09        13.80 o                         
  -2   7   9        562.86        536.39        17.99 o                         
  -1   7   9       2178.84       2179.33        41.51 o                         
   0   7   9       1394.10       1340.13        30.83 o                         
   1   7   9       1006.93       1027.46        25.81 o                         
   2   7   9        509.46        518.51        14.61 o                         
   3   7   9        165.22        185.72        11.04 o                         
  -4   8   9        353.77        352.24        17.29 o                         
  -3   8   9        226.69        234.16        12.71 o                         
  -2   8   9        379.68        386.63        15.44 o                         
  -1   8   9         40.43         48.75         3.71 o                         
   0   8   9        556.72        539.13        15.88 o                         
   1   8   9         31.41         29.65         4.42 o                         
   2   8   9        924.00        917.56        21.36 o                         
   3   8   9        502.27        542.30        20.24 o                         
  -4   9   9        207.36        222.35        21.47 o                         
  -3   9   9        343.92        351.47        16.25 o                         
  -2   9   9       1092.63       1059.48        35.46 o                         
  -1   9   9        731.62        731.72        22.15 o                         
   0   9   9       2422.23       2348.91        49.13 o                         
   1   9   9        379.46        375.59        19.10 o                         
   2   9   9        395.13        407.46        13.93 o                         
   3   9   9         43.83         32.36         5.75 o                         
  -4  10   9        283.07        300.82        15.67 o                         
  -3  10   9        175.42        163.17        11.01 o                         
  -2  10   9        203.38        222.11        16.22 o                         
  -1  10   9        281.60        276.57        12.26 o                         
   0  10   9         35.02         38.30         4.27 o                         
   1  10   9        233.12        227.64        10.21 o                         
   2  10   9        902.63        903.17        23.05 o                         
   3  10   9        655.59        698.36        21.72 o                         
  -4  11   9        181.86        199.27        17.67 o                         
  -3  11   9        413.03        415.09        16.79 o                         
  -2  11   9       1048.82       1073.55        30.02 o                         
  -1  11   9       1453.50       1466.57        37.45 o                         
   0  11   9        150.16        126.60         6.52 o                         
   1  11   9       1023.43       1034.10        25.84 o                         
   2  11   9        377.26        359.56        13.21 o                         
   3  11   9          8.32         14.00         4.38 o                         
  -4  12   9        261.25        299.13        21.89 o                         
  -3  12   9        182.11        215.65        21.22 o                         
  -2  12   9        215.20        221.36        11.64 o                         
  -1  12   9        173.45        199.45        10.80 o                         
   0  12   9         95.89         98.14         8.08 o                         
   1  12   9        186.32        169.09        11.15 o                         
   2  12   9        454.47        438.63        20.23 o                         
   3  12   9        526.61        518.85        18.43 o                         
  -4  13   9        141.01        148.37        13.18 o                         
  -3  13   9        438.53        441.01        17.66 o                         
  -2  13   9        509.24        485.53        17.83 o                         
  -1  13   9       2254.23       2187.86        52.10 o                         
   0  13   9        437.51        384.91        13.26 o                         
   1  13   9        336.27        319.09        15.76 o                         
   2  13   9        198.73        190.17        12.77 o                         
   3  13   9        115.83        123.80         9.43 o                         
  -4  14   9         69.73         89.39        13.03 o                         
  -3  14   9        445.41        418.20        32.82 o                         
  -2  14   9        102.24        112.52         9.18 o                         
  -1  14   9         13.51         20.14         4.72 o                         
   0  14   9        121.15        112.59         7.31 o                         
   1  14   9        143.79        134.83         9.82 o                         
   2  14   9        204.25        201.85        12.45 o                         
   3  14   9        626.79        665.86        24.44 o                         
  -3  15   9        388.95        375.43        16.40 o                         
  -2  15   9        381.02        402.76        16.94 o                         
  -1  15   9       1260.08       1208.08        52.96 o                         
   0  15   9        750.76        717.68        19.62 o                         
   1  15   9       1221.69       1169.49        33.64 o                         
   2  15   9        233.45        221.35        12.32 o                         
   3  15   9         87.92         81.23         9.07 o                         
  -3  16   9        110.82        120.89        10.08 o                         
  -2  16   9         16.94         13.77         5.51 o                         
  -1  16   9         36.45         38.69         7.16 o                         
   0  16   9         35.25         39.69         5.49 o                         
   1  16   9        472.12        487.49        37.33 o                         
   2  16   9        327.69        331.31        18.68 o                         
   3  16   9        501.29        527.72        21.84 o                         
  -3  17   9        371.24        358.26        16.58 o                         
  -2  17   9        467.77        507.76        19.05 o                         
  -1  17   9       1169.24       1143.48        38.34 o                         
   0  17   9        998.15        927.91        27.08 o                         
   1  17   9        816.23        801.80        26.33 o                         
   2  17   9        398.72        423.79        16.90 o                         
  -3  18   9         61.82         71.35         8.41 o                         
  -2  18   9        150.99        151.90        12.93 o                         
  -1  18   9         63.84         49.49        10.24 o                         
   0  18   9        283.30        273.75        22.13 o                         
   1  18   9        414.43        365.18        25.50 o                         
   2  18   9        408.49        407.42        17.21 o                         
  -3  19   9        215.60        216.92        14.58 o                         
  -2  19   9        618.87        556.04        24.39 o                         
  -1  19   9       1250.11       1145.56        38.43 o                         
   0  19   9        576.20        527.91        18.82 o                         
   1  19   9        387.35        355.38        16.90 o                         
   2  19   9        213.35        229.67        15.23 o                         
  -3  20   9        147.11        135.28        13.43 o                         
  -2  20   9         91.52         92.05        11.44 o                         
  -1  20   9          1.04         21.13         6.69 o                         
   0  20   9        153.66        124.00         9.50 o                         
   1  20   9         94.81         90.89         9.00 o                         
   2  20   9        399.13        402.03        24.20 o                         
  -2  21   9        411.37        420.67        21.63 o                         
  -1  21   9        557.90        573.02        25.98 o                         
   0  21   9        253.10        215.41        15.92 o                         
   1  21   9        475.25        440.80        18.31 o                         
   2  21   9        116.12        101.98        10.45 o                         
  -2  22   9         34.87         33.62        10.16 o                         
  -1  22   9         38.97         39.20         8.23 o                         
   0  22   9          2.86          0.94         5.22 o                         
   1  22   9        121.49        112.98        10.88 o                         
  -2  23   9        273.64        276.14        18.54 o                         
  -1  23   9        309.82        277.50        18.72 o                         
   0  23   9        533.93        482.80        53.17 o                         
   1  23   9        137.01        118.72        10.78 o                         
  -1  24   9          3.41          2.54         6.52 o                         
   0  24   9         56.72         56.44         9.87 o                         
   1  24   9          2.42         -3.26         4.96 o                         
  -1  25   9        422.96        404.22        41.88 o                         
   0  25   9        224.17        249.44        21.61 o                         
  -4   0  10         88.24         82.26        13.83 o                         
  -3   0  10         17.11         22.59         5.26 o                         
  -2   0  10        203.37        181.38        13.05 o                         
  -1   0  10        630.16        643.64        25.79 o                         
   0   0  10       1518.55       1452.37        47.20 o                         
   1   0  10        656.68        660.73        27.63 o                         
   2   0  10        455.52        483.62        20.74 o                         
   3   0  10        430.12        461.23        44.63 o                         
  -4   1  10        293.88        303.30        14.13 o                         
  -3   1  10        736.82        789.82        21.34 o                         
  -2   1  10        786.85        802.22        21.18 o                         
  -1   1  10       1256.20       1263.72        29.83 o                         
   0   1  10        869.20        835.26        22.78 o                         
   1   1  10        207.66        205.00        10.20 o                         
   2   1  10         41.11         39.34         5.22 o                         
   3   1  10         21.46         23.27         6.06 o                         
  -4   2  10         56.40         57.14         6.60 o                         
  -3   2  10         17.86         19.69         3.67 o                         
  -2   2  10         58.15         60.48         5.57 o                         
  -1   2  10        295.52        279.26        11.07 o                         
   0   2  10       1427.91       1346.72        31.60 o                         
   1   2  10        799.48        803.97        22.22 o                         
   2   2  10        507.81        521.07        15.38 o                         
   3   2  10        514.07        583.62        30.22 o                         
  -4   3  10        255.74        291.61        14.11 o                         
  -3   3  10       1008.19       1010.64        25.42 o                         
  -2   3  10        255.90        242.17         9.96 o                         
  -1   3  10       1115.67       1123.65        27.23 o                         
   0   3  10        553.86        539.38        16.40 o                         
   1   3  10         50.48         51.49         6.36 o                         
   2   3  10         11.85         12.66         3.90 o                         
   3   3  10         18.34         12.35         5.32 o                         
  -4   4  10         81.10         85.42         8.30 o                         
  -3   4  10         12.55         19.74         4.77 o                         
  -2   4  10        163.40        164.76         7.78 o                         
  -1   4  10          5.58         13.79         3.67 o                         
   0   4  10        424.86        432.93        14.32 o                         
   1   4  10        904.45        875.22        23.59 o                         
   2   4  10        715.70        741.92        19.07 o                         
   3   4  10        700.68        843.83        25.42 o                         
  -4   5  10        473.22        501.36        17.18 o                         
  -3   5  10        656.16        735.09        23.50 o                         
  -2   5  10        536.57        566.84        16.42 o                         
  -1   5  10        480.18        470.72        14.84 o                         
   0   5  10        350.30        361.12        15.35 o                         
   1   5  10          0.96          4.15         3.27 o                         
   2   5  10         13.01          5.75         3.98 o                         
   3   5  10          8.47          6.22         4.97 o                         
  -4   6  10         91.45         94.61         7.63 o                         
  -3   6  10         24.57         22.84         5.00 o                         
  -2   6  10          2.29          5.97         3.62 o                         
  -1   6  10         42.46         47.61         4.40 o                         
   0   6  10        916.81        922.31        23.76 o                         
   1   6  10        439.35        454.43        16.60 o                         
   2   6  10        927.83        974.63        24.96 o                         
   3   6  10        673.79        730.98        23.02 o                         
  -4   7  10        369.82        379.59        14.87 o                         
  -3   7  10        642.17        607.22        20.81 o                         
  -2   7  10       1035.43       1049.70        29.59 o                         
  -1   7  10       1231.50       1223.59        28.90 o                         
   0   7  10        151.00        159.98        12.00 o                         
   1   7  10        118.36         98.95         7.40 o                         
   2   7  10          0.42          0.56         4.03 o                         
   3   7  10          0.92         -2.69         4.27 o                         
  -4   8  10         89.65         99.98         9.97 o                         
  -3   8  10          0.10          2.79         4.11 o                         
  -2   8  10          1.24         13.46         4.21 o                         
  -1   8  10          6.64          7.61         5.25 o                         
   0   8  10       1998.85       1938.67        42.50 o                         
   1   8  10        698.03        704.58        20.24 o                         
   2   8  10        862.22        887.80        24.24 o                         
   3   8  10        560.98        598.69        18.62 o                         
  -4   9  10        346.01        375.56        19.71 o                         
  -3   9  10        483.20        502.33        18.83 o                         
  -2   9  10       1372.90       1353.50        36.00 o                         
  -1   9  10        361.50        347.72        14.43 o                         
   0   9  10       2047.74       2027.82        44.09 o                         
   1   9  10        213.66        224.15        11.17 o                         
   2   9  10         11.90         11.87         4.39 o                         
   3   9  10          6.14          6.08         5.02 o                         
  -4  10  10         88.77         96.89        18.79 o                         
  -3  10  10          6.87          3.10         4.59 o                         
  -2  10  10        379.73        374.58        20.58 o                         
  -1  10  10         20.76         19.02         4.22 o                         
   0  10  10        784.62        822.05        21.85 o                         
   1  10  10        833.74        790.26        29.41 o                         
   2  10  10        732.00        797.13        21.61 o                         
   3  10  10        529.98        617.88        20.75 o                         
  -4  11  10        305.61        293.05        33.85 o                         
  -3  11  10        515.79        512.14        21.46 o                         
  -2  11  10        287.56        315.33        14.49 o                         
  -1  11  10       1902.65       1834.68        45.54 o                         
   0  11  10        576.13        597.60        17.51 o                         
   1  11  10        315.10        326.48        13.20 o                         
   2  11  10         41.96         42.48         6.09 o                         
   3  11  10          0.25         -4.38         4.38 o                         
  -3  12  10          0.12         -2.66         4.50 o                         
  -2  12  10         24.77         12.87         6.06 o                         
  -1  12  10        737.47        712.92        22.79 o                         
   0  12  10        479.20        484.33        18.52 o                         
   1  12  10        448.75        416.39        17.09 o                         
   2  12  10        410.63        432.76        19.50 o                         
   3  12  10        342.10        372.68        20.96 o                         
  -3  13  10        524.46        512.83        29.83 o                         
  -2  13  10        424.40        433.27        19.51 o                         
  -1  13  10        932.56        953.98        27.94 o                         
   0  13  10        282.66        268.00        12.62 o                         
   1  13  10        123.96        123.87        12.09 o                         
   2  13  10          8.94          8.21         4.16 o                         
   3  13  10          3.11         -4.78         4.78 o                         
  -3  14  10          0.02          5.59         6.28 o                         
  -2  14  10         21.07         22.13         5.96 o                         
  -1  14  10        142.59        168.87        10.62 o                         
   0  14  10        489.61        440.99        16.89 o                         
   1  14  10        780.99        798.48        25.75 o                         
   2  14  10        108.12        103.51         9.33 o                         
  -3  15  10        802.21        835.23        27.16 o                         
  -2  15  10        195.83        184.74        12.30 o                         
  -1  15  10        335.96        321.80        19.12 o                         
   0  15  10        164.22        158.15        11.55 o                         
   1  15  10         52.03         54.39         7.15 o                         
   2  15  10         12.32          2.61         5.71 o                         
  -3  16  10          1.16         11.22         6.06 o                         
  -2  16  10         22.55         21.18         5.57 o                         
  -1  16  10         66.51         65.23         9.62 o                         
   0  16  10        357.20        340.88        15.18 o                         
   1  16  10        478.22        444.35        18.33 o                         
   2  16  10        483.21        493.72        28.78 o                         
  -3  17  10        360.52        389.71        17.90 o                         
  -2  17  10        389.99        388.36        20.34 o                         
  -1  17  10        438.90        417.62        22.34 o                         
   0  17  10        109.78        104.81         8.77 o                         
   1  17  10         16.01         18.18         4.95 o                         
   2  17  10          2.53         -2.46         4.87 o                         
  -3  18  10          2.06          1.12         6.90 o                         
  -2  18  10         15.07          6.17         6.44 o                         
  -1  18  10         92.82         88.25        11.82 o                         
   0  18  10        449.18        390.55        18.67 o                         
   1  18  10        430.64        401.72        24.18 o                         
   2  18  10        667.13        661.16        32.32 o                         
  -2  19  10        437.24        442.83        23.85 o                         
  -1  19  10        442.96        393.96        20.73 o                         
   0  19  10        307.80        300.93        18.38 o                         
   1  19  10         24.05          6.83         4.89 o                         
   2  19  10          2.01         -0.16         5.59 o                         
  -2  20  10         36.02         43.12         9.31 o                         
  -1  20  10         68.22         51.22         8.58 o                         
   0  20  10        432.67        411.47        21.53 o                         
   1  20  10        270.16        239.49        16.42 o                         
  -2  21  10        234.79        230.42        18.63 o                         
  -1  21  10        510.09        476.74        30.97 o                         
   0  21  10        150.89        157.10        14.55 o                         
   1  21  10         90.28         80.91         8.99 o                         
  -1  22  10         60.49         67.14        10.04 o                         
   0  22  10        274.21        226.15        18.44 o                         
   1  22  10        170.76        159.87        15.89 o                         
  -1  23  10        139.59        129.30        13.76 o                         
   0  23  10        359.39        333.63        21.62 o                         
  -4   0  11          0.89         -9.17         9.17 o                         
  -3   0  11          8.47         15.80         5.92 o                         
  -2   0  11        282.35        286.99        16.67 o                         
  -1   0  11        420.51        465.19        21.68 o                         
   0   0  11        967.93       1009.28        36.58 o                         
   1   0  11        838.21        869.68        34.12 o                         
   2   0  11        707.70        724.83        35.44 o                         
   3   0  11        282.48        297.21        17.61 o                         
  -4   1  11        206.33        192.74        17.34 o                         
  -3   1  11        412.66        447.72        17.46 o                         
  -2   1  11        423.66        436.64        14.48 o                         
  -1   1  11         65.22         63.76         6.16 o                         
   0   1  11         24.43         31.04         4.67 o                         
   1   1  11         56.64         54.10         6.22 o                         
   2   1  11         92.50         93.08        10.11 o                         
   3   1  11         62.05         62.02         6.86 o                         
  -4   2  11          0.06         -4.39         5.87 o                         
  -3   2  11         85.24        101.07         7.91 o                         
  -2   2  11        323.37        340.25        14.19 o                         
  -1   2  11        332.16        317.46        12.45 o                         
   0   2  11        579.60        583.18        19.78 o                         
   1   2  11       1443.19       1455.16        35.17 o                         
   2   2  11        534.40        585.63        22.34 o                         
   3   2  11        146.30        148.13        10.32 o                         
  -4   3  11        206.18        197.48        11.71 o                         
  -3   3  11        528.17        584.38        20.85 o                         
  -2   3  11        175.79        183.57         9.61 o                         
  -1   3  11         62.82         64.50         6.14 o                         
   0   3  11        401.53        388.13        14.02 o                         
   1   3  11         75.09         68.26         8.33 o                         
   2   3  11         98.08         99.74         8.71 o                         
   3   3  11        166.19        195.60        11.72 o                         
  -4   4  11         11.86          6.94         5.23 o                         
  -3   4  11        128.26        131.86        10.38 o                         
  -2   4  11        567.97        552.39        16.88 o                         
  -1   4  11        499.46        537.47        16.79 o                         
   0   4  11        743.22        721.68        20.62 o                         
   1   4  11        500.38        532.81        19.44 o                         
   2   4  11        255.06        275.83        14.15 o                         
   3   4  11        177.71        181.79        12.13 o                         
  -4   5  11        178.52        166.89        11.92 o                         
  -3   5  11        695.29        729.18        23.86 o                         
  -2   5  11        235.20        242.34        12.69 o                         
  -1   5  11        102.46        125.18         8.28 o                         
   0   5  11        104.07        128.86         9.00 o                         
   1   5  11          2.11         -3.89         3.89 o                         
   2   5  11        173.39        169.44        12.30 o                         
   3   5  11        106.92        100.43         7.99 o                         
  -4   6  11         25.32         19.07        15.26 o                         
  -3   6  11         91.08         89.34         9.57 o                         
  -2   6  11        539.26        534.16        19.50 o                         
  -1   6  11       1049.90       1077.69        27.00 o                         
   0   6  11        785.86        750.91        21.21 o                         
   1   6  11        521.03        574.20        20.82 o                         
   2   6  11        158.54        167.07        12.09 o                         
   3   6  11        105.83        109.57         8.52 o                         
  -3   7  11        199.36        217.66        13.51 o                         
  -2   7  11        753.83        832.42        26.00 o                         
  -1   7  11        232.21        212.23         8.91 o                         
   0   7  11         55.58         70.61         9.00 o                         
   1   7  11          5.81         10.04         4.36 o                         
   2   7  11        272.66        296.71        15.20 o                         
   3   7  11         66.92         65.19         6.91 o                         
  -3   8  11         19.75         23.07         5.50 o                         
  -2   8  11       1039.45       1079.28        34.26 o                         
  -1   8  11        178.37        171.04        13.74 o                         
   0   8  11       1186.11       1162.86        28.88 o                         
   1   8  11       1218.77       1216.09        34.40 o                         
   2   8  11        430.45        468.92        17.60 o                         
   3   8  11        106.35         93.38         8.97 o                         
  -3   9  11        470.34        523.54        19.93 o                         
  -2   9  11        126.39        136.36        10.87 o                         
  -1   9  11        372.28        388.04        17.65 o                         
   0   9  11          1.58          7.03         3.42 o                         
   1   9  11          1.57          1.38         4.70 o                         
   2   9  11        235.58        275.54        15.29 o                         
  -3  10  11         23.20         19.96         5.67 o                         
  -2  10  11        475.31        489.79        19.38 o                         
  -1  10  11        303.05        293.43        20.29 o                         
   0  10  11        982.31        983.04        25.53 o                         
   1  10  11        702.64        723.48        29.14 o                         
   2  10  11        621.45        651.44        23.98 o                         
  -3  11  11        482.83        513.03        23.19 o                         
  -2  11  11        215.18        257.24        13.99 o                         
  -1  11  11          1.56         -4.38         4.38 o                         
   0  11  11         44.31         54.72         6.16 o                         
   1  11  11          9.60          9.22         4.41 o                         
   2  11  11        227.66        235.19        14.63 o                         
  -3  12  11         49.97         38.04         6.69 o                         
  -2  12  11         99.27        108.68         9.75 o                         
  -1  12  11        605.03        635.01        21.76 o                         
   0  12  11        612.32        654.88        23.85 o                         
   1  12  11        786.36        805.54        26.29 o                         
   2  12  11        330.66        323.80        16.69 o                         
  -3  13  11        308.24        341.61        16.57 o                         
  -2  13  11        185.52        184.94        12.76 o                         
  -1  13  11        143.76        141.49        10.47 o                         
   0  13  11          0.22         -4.01         4.01 o                         
   1  13  11         67.83         71.82         8.24 o                         
   2  13  11         77.48         70.23         8.79 o                         
  -3  14  11        102.71         85.96         8.97 o                         
  -2  14  11        282.89        260.45        14.26 o                         
  -1  14  11        305.32        303.64        19.87 o                         
   0  14  11        376.97        385.89        15.97 o                         
   1  14  11        521.55        526.25        20.37 o                         
   2  14  11        224.68        223.79        16.39 o                         
  -3  15  11        282.45        315.08        22.64 o                         
  -2  15  11        180.96        187.81        13.05 o                         
  -1  15  11         59.88         80.19        10.08 o                         
   0  15  11         86.24         88.95         8.07 o                         
   1  15  11         53.84         53.32         6.86 o                         
   2  15  11          2.57         -4.87         4.87 o                         
  -2  16  11        332.27        320.39        22.55 o                         
  -1  16  11        239.14        269.32        17.71 o                         
   0  16  11        361.14        373.33        20.01 o                         
   1  16  11        278.50        245.06        23.56 o                         
   2  16  11        288.72        269.95        19.90 o                         
  -2  17  11        218.26        219.90        20.36 o                         
  -1  17  11         77.33         71.91         9.75 o                         
   0  17  11        156.88        160.82        14.72 o                         
   1  17  11          3.00         -4.33         4.33 o                         
  -2  18  11        237.63        244.04        18.39 o                         
  -1  18  11        178.18        150.37        16.19 o                         
   0  18  11        629.91        643.88        27.59 o                         
   1  18  11        329.41        287.22        15.92 o                         
  -2  19  11        193.24        170.66        15.72 o                         
  -1  19  11        136.76        155.26        14.54 o                         
   0  19  11         32.87         23.99         7.78 o                         
   1  19  11          0.43         -1.20         6.05 o                         
  -1  20  11        350.80        299.95        22.28 o                         
   0  20  11        287.52        273.25        18.65 o                         
  -1  21  11          6.00          5.58         6.82 o                         
   0  21  11         26.91         18.32        10.09 o                         
  -3   0  12        106.38         92.21        12.67 o                         
  -2   0  12        641.57        689.01        28.76 o                         
  -1   0  12        982.10       1013.38        37.67 o                         
   0   0  12        399.37        412.81        21.82 o                         
   1   0  12        365.19        399.68        28.65 o                         
   2   0  12        151.62        156.86        16.07 o                         
  -3   1  12         99.26        110.19         8.49 o                         
  -2   1  12        167.66        169.72         9.84 o                         
  -1   1  12          2.60          9.45         4.25 o                         
   0   1  12         13.87         11.64         4.34 o                         
   1   1  12        151.31        162.01        10.61 o                         
   2   1  12        417.44        480.13        18.64 o                         
  -3   2  12        165.82        152.80        11.53 o                         
  -2   2  12        522.92        553.88        17.77 o                         
  -1   2  12        715.37        727.23        21.17 o                         
   0   2  12        442.41        457.17        16.62 o                         
   1   2  12        355.97        390.32        15.16 o                         
   2   2  12        253.92        302.27        14.61 o                         
  -3   3  12         86.19         91.14         8.82 o                         
  -2   3  12         48.32         40.04         6.87 o                         
  -1   3  12         78.71         74.90         8.56 o                         
   0   3  12         18.73         14.22         5.81 o                         
   1   3  12        100.42         89.39         7.77 o                         
   2   3  12        421.95        475.00        18.15 o                         
  -3   4  12        342.92        346.59        16.93 o                         
  -2   4  12        460.77        517.91        18.06 o                         
  -1   4  12        401.41        435.45        15.93 o                         
   0   4  12        489.69        485.20        18.82 o                         
   1   4  12        356.28        381.08        15.16 o                         
   2   4  12        184.14        221.93        15.47 o                         
  -3   5  12         57.45         51.48         7.11 o                         
  -2   5  12         43.94         60.02         5.83 o                         
  -1   5  12         79.55         56.06         7.52 o                         
   0   5  12        371.60        380.41        14.92 o                         
   1   5  12        197.53        204.85        11.45 o                         
   2   5  12        193.90        223.61        13.05 o                         
  -3   6  12         87.89         88.95         9.29 o                         
  -2   6  12        582.07        625.90        22.05 o                         
  -1   6  12        655.94        674.78        20.13 o                         
   0   6  12        353.19        361.33        15.97 o                         
   1   6  12        379.67        441.42        25.07 o                         
   2   6  12        101.37        107.35         9.42 o                         
  -3   7  12         39.03         41.21         7.05 o                         
  -2   7  12         36.64         28.91         6.18 o                         
  -1   7  12         18.70         18.28         4.61 o                         
   0   7  12        193.81        207.17        10.95 o                         
   1   7  12        126.85        131.98         9.32 o                         
   2   7  12        499.74        588.73        20.51 o                         
  -3   8  12         36.95         34.39         6.40 o                         
  -2   8  12        567.61        586.56        21.71 o                         
  -1   8  12        581.54        634.23        20.57 o                         
   0   8  12        320.64        336.02        16.63 o                         
   1   8  12        328.88        357.79        14.89 o                         
   2   8  12        160.88        137.66        11.44 o                         
  -3   9  12        198.10        189.80        14.37 o                         
  -2   9  12         17.72         18.51         5.29 o                         
  -1   9  12         19.08         16.13         4.91 o                         
   0   9  12         75.51         81.07         9.55 o                         
   1   9  12         56.84         56.90         6.54 o                         
   2   9  12        361.86        377.04        18.45 o                         
  -3  10  12        233.24        220.04        14.69 o                         
  -2  10  12        501.48        499.82        22.52 o                         
  -1  10  12        249.54        253.46        13.64 o                         
   0  10  12        388.69        358.81        17.71 o                         
   1  10  12        210.69        231.15        13.80 o                         
   2  10  12        109.86        111.30        10.93 o                         
  -3  11  12         38.25         33.94        12.11 o                         
  -2  11  12        161.72        157.18        12.25 o                         
  -1  11  12         17.20          6.94         5.45 o                         
   0  11  12         86.45         91.82        10.50 o                         
   1  11  12         74.82         74.87         8.35 o                         
   2  11  12        222.54        240.21        15.69 o                         
  -2  12  12        382.72        391.75        17.56 o                         
  -1  12  12        474.16        487.10        19.13 o                         
   0  12  12        220.81        232.83        13.33 o                         
   1  12  12        225.08        253.66        14.44 o                         
   2  12  12         56.62         44.13         7.82 o                         
  -2  13  12         96.29         94.90        10.15 o                         
  -1  13  12         56.76         74.30         9.86 o                         
   0  13  12          1.20         -2.62         5.05 o                         
   1  13  12        234.87        277.13        16.25 o                         
  -2  14  12        261.97        322.97        19.36 o                         
  -1  14  12        480.44        505.02        24.04 o                         
   0  14  12        371.54        369.68        19.93 o                         
   1  14  12         82.06         84.88         9.54 o                         
  -2  15  12         14.94         11.23         7.59 o                         
  -1  15  12         30.45         41.61         9.00 o                         
   0  15  12         18.65         28.87         7.02 o                         
   1  15  12        201.05        195.09        13.61 o                         
  -2  16  12        330.83        340.31        28.74 o                         
  -1  16  12        346.56        342.49        19.82 o                         
   0  16  12        325.72        329.72        20.04 o                         
   1  16  12        216.53        231.41        14.22 o                         
  -1  17  12         11.38          5.74        10.64 o                         
   0  17  12         42.51         42.25         9.15 o                         
  -1  18  12        294.03        333.89        21.13 o                         
   0  18  12        279.08        248.48        29.41 o                         
  -3   0  13        185.98        189.15        22.01 o                         
  -2   0  13        210.10        197.94        23.68 o                         
  -1   0  13        653.01        714.29        30.39 o                         
   0   0  13        212.48        249.55        17.06 o                         
   1   0  13          8.93          1.76         6.27 o                         
   2   0  13          9.21         -1.23         9.53 o                         
  -3   1  13          6.02          1.22         5.77 o                         
  -2   1  13          3.53         -2.22         6.11 o                         
  -1   1  13        211.17        203.68        11.78 o                         
   0   1  13        397.21        440.12        16.17 o                         
   1   1  13        303.14        324.66        15.69 o                         
   2   1  13        269.22        307.23        15.28 o                         
  -3   2  13        248.65        290.08        16.17 o                         
  -2   2  13        343.06        412.03        19.16 o                         
  -1   2  13        164.74        169.56        10.85 o                         
   0   2  13        284.33        299.92        13.25 o                         
   1   2  13         18.33         20.40         5.49 o                         
   2   2  13         19.90         27.13         6.02 o                         
  -3   3  13         19.49         11.21         5.76 o                         
  -2   3  13         29.19         32.50         5.08 o                         
  -1   3  13        117.81        113.28         9.85 o                         
   0   3  13        405.94        451.21        22.05 o                         
   1   3  13        214.51        225.69        12.85 o                         
   2   3  13        294.79        353.71        16.40 o                         
  -3   4  13        296.08        275.41        15.52 o                         
  -2   4  13        316.68        352.56        16.55 o                         
  -1   4  13        253.33        286.83        18.01 o                         
   0   4  13         92.80        106.91         8.96 o                         
   1   4  13          0.34         -4.13         4.13 o                         
   2   4  13         38.38         44.04         7.16 o                         
  -3   5  13         31.65         37.93         9.19 o                         
  -2   5  13          3.44         -3.42         4.53 o                         
  -1   5  13        120.72        114.71        11.66 o                         
   0   5  13        383.85        435.63        16.15 o                         
   1   5  13        344.15        341.42        16.37 o                         
   2   5  13        249.15        272.91        14.90 o                         
  -2   6  13        341.08        391.98        17.53 o                         
  -1   6  13        331.67        326.85        13.38 o                         
   0   6  13        112.67        126.41         9.23 o                         
   1   6  13          1.28         -4.26         4.26 o                         
  -2   7  13         24.47         32.93         6.06 o                         
  -1   7  13         78.68         82.56         7.61 o                         
   0   7  13        229.30        234.24        17.56 o                         
   1   7  13        235.97        220.37        13.88 o                         
  -2   8  13         86.62        119.64        10.82 o                         
  -1   8  13        281.67        262.19        14.86 o                         
   0   8  13        147.34        136.60         9.47 o                         
   1   8  13         58.17         50.10         7.56 o                         
  -2   9  13         19.24          6.79         5.47 o                         
  -1   9  13         72.85         64.35         8.00 o                         
   0   9  13        245.37        274.63        14.95 o                         
   1   9  13        119.71        117.76        14.64 o                         
  -2  10  13        181.72        163.89        12.68 o                         
  -1  10  13        306.59        310.73        15.75 o                         
   0  10  13         58.15         71.94         7.67 o                         
   1  10  13         40.19         27.62         7.00 o                         
  -2  11  13         31.27         24.88         6.49 o                         
  -1  11  13         60.47         48.22         8.17 o                         
   0  11  13        196.25        195.32        13.88 o                         
   1  11  13        278.05        273.77        18.70 o                         
  -2  12  13        312.97        345.73        21.81 o                         
  -1  12  13        184.30        193.84        16.31 o                         
   0  12  13        133.05        126.02        14.49 o                         
   1  12  13         24.79         12.78         6.21 o                         
  -1  13  13        230.93        243.12        18.80 o                         
   0  13  13        179.86        188.30        16.67 o                         
  -1  14  13        202.67        196.41        16.72 o                         
   0  14  13        170.53        165.93        15.46 o                         
  -1  15  13        132.08        133.64        18.00 o                         
   0  15  13        305.28        323.69        39.75 o                         
  -2   0  14         60.19         55.41        11.19 o                         
  -1   0  14         11.41          7.58         7.22 o                         
   0   0  14         75.35         79.88        10.78 o                         
   1   0  14         58.17         68.30        11.62 o                         
  -2   1  14         84.05         95.13         9.43 o                         
  -1   1  14        216.70        226.62        12.77 o                         
   0   1  14        269.69        319.69        15.11 o                         
   1   1  14        276.40        291.29        15.54 o                         
  -2   2  14         75.61         82.10         9.46 o                         
  -1   2  14         11.58          3.99         5.43 o                         
   0   2  14          6.64          5.41         4.75 o                         
   1   2  14         38.32         39.15         7.17 o                         
  -2   3  14        225.39        233.71        14.86 o                         
  -1   3  14        172.09        183.36        11.61 o                         
   0   3  14        240.63        284.87        15.71 o                         
   1   3  14        224.75        251.58        14.41 o                         
  -2   4  14         80.93         97.44         9.75 o                         
  -1   4  14         28.40         29.68         5.58 o                         
   0   4  14         10.94         13.00         5.68 o                         
   1   4  14         81.28         85.67         9.12 o                         
  -2   5  14        128.79        119.98        10.63 o                         
  -1   5  14        236.18        243.87        14.85 o                         
   0   5  14        332.00        351.44        19.14 o                         
   1   5  14        266.67        299.79        22.11 o                         
  -2   6  14         64.97         48.27        13.80 o                         
  -1   6  14         48.71         21.61         9.00 o                         
   0   6  14         31.37         41.86         6.36 o                         
  -1   7  14        180.74        203.38        15.13 o                         
   0   7  14        227.88        269.52        16.89 o                         
  -1   8  14         45.78         33.18         7.51 o                         
   0   8  14          1.09         -3.51         6.82 o                         
  -1   9  14        139.16        145.86        11.90 o                         
   0   9  14        204.65        191.46        16.74 o                         
  -1  10  14         96.90        114.37        20.81 o                         
                                                                                
